# Supplementary material for: Modulation of NOX2 causes obesity-mediated atrial fibrillation
Source: J Clin Invest. 2024 Aug 15;134(18):e175447. doi: 10.1172/JCI175447 (PMC11405042; doi:10.1172/JCI175447)
Supplement: Supporting data values [file jci-134-175447-s128.xlsx]

## Sheet: Figure 1A
	BMI	NOX2 fold change
		Mean	SD	N
	20.7	0.66656	0.345047	2
	21.1	1.27977	0.559552	2
	22.21	1.51663	0.279698	4
	22.29	0.483337	0.096141	4
	26.37	1.46359	1.21684	3
	27.18	1.31233	0.359881	3
	27.39	1.58298	0.695922	3
	30.4	1.52237	0.190026	2
	30.8	2.6249	0.343176	2
	31.25	3.01403	0.574228	3
	33.5	2.6249	0.427397	4
	39.28	3.52612	1.74106	3

## Sheet: Figure 1B
			Nox2 qPCR fold change
		Lean	Overweight	Obese
		1.03891	1.46359	1.09207
		1.34591	1.31233	1.69498
		0.65722	1.58298	2.31992
		0.476564		7.33
		1.49541		1.97
		0.985988		2.623
				3.35319
				2.92763
N		6	3	7
MEAN		1	1.45297	2.91385
STDEV		0.38943	0.135635	1.92088
Two tailed t test- P value
Lean vs Overweight	0.0990944
Lean vs Obese	0.034712
Overweight vs Obese	0.234956

## Sheet: Figure 1C
Weeks				Control						DIO					DIO-Apocynin								Nox2-KO														DIO Nox2-KO						Nox2-KO
0	28.9	31.7	29.1	28.3	29.2	28.7	28.2	32.1	29.4	30.9	29.2	31.9	31.9	29.3	25.7	30.5	27.6	31.1	21	27	27	25	25	25	25	22	26	20	33	25	22	17	20	20										27	27	25	25	25	25
2	31.4	30.9	30.3	31	30.4	31.8	33.6	32.8	31.3	31.4	34.8	33.1	33.1	27.5	36.4	36	33.2	38.1	21	28	27	25	26	26	26	22	27	21	30	27	32	32	26	36	30	29	28	29	27	27	31	30		21	28	27	25	26	26
4	29.5	31	31	32	31	31	32	33	33	37	32	38	37	36	42	30	42	37	27	25	27	24	21	26	26	21	26	29	32	34	42	34	30	34	39	37	29	29	33	32	35	36		27	25	27	24	21	26
6	31.8	29.7	31.5	32.9	31.6	32.1	40.2	32.7	37.8	35	34	33.6	47.3	42.7	40.8	31.3	39.6	45.9	22	29	25	22	27	22	26	26	25	29	33	38	35	38	29	31	35	40	41	32	45	38	30	35		22	29	25	22	27	22
8	30	32	32	32	32	33	35.8	35.1	34.9	43.2	42.5	34.2	47	44	46	30	38	45	27	21	29	24	25	29	27	27	21	22	39	35	38	33	35	40	31	41	31	33	38	36	33	46		27	21	29	24	25	29
10	32.25	33.3	31	32.25	30	31.2	43.6	36.05	42.6	35.65	35.05	36.35	48.28	43.26	47.05	48.85	47.3	29	23	24	22	25	29	25	22	27	26	26	34	37	42	40	50	42	31	34	42	45	43	43	38	38		23	24	22	25	29	25
						Control
						DIO
[truncated: 18 more columns]

## Sheet: Figure 1D
			Mouse weights (g)
	Control	DIO	DIO- Apocynin	Nox2-KO	DIO Nox2-KO
	31.2	36.25	48.28	23	34
	32.5	35.9	43.26	24	37
	33.3	35.05	47.05	22	42
	32.2	42.6	48.85	25	40
	31	43.6	47.3	29	50
	30	35.65	29	25	42
		35.9	30	22	31
		52.3	48.7	27	34
			48.2	26	42
				26	45
					43
					43
					38
					38
					39.6
					44.67
MEAN	31.7	39.6562	43.4044	24.9	40.2044
STDEV	1.18996	6.10822	8.06318	2.23358	4.80486
P value
C vs D	0.00892245
C vs DIO-A	0.00401072
C vs Nox2-KO	8.14102e-06
C vs DIO-Nox2-KO	0.000414437
Nox2-KO vs DIO Nox2-KO	1.6109e-09

## Sheet: Figure 1F
			AF burden (s)
	Control	DIO	DIO- Apocynin	Nox2-KO	DIO Nox2-KO
	24	64	7.8	0	0
	31	384		0	0
	10	111	60	0	0
	45	263	0	0	20
	0	38	0	100	87
	0	114	33		15
	0	480	47		0
	0	5	50
		47
MEAN	13.75	167.3	28.26	20	17.43
Std. Deviation	17.52	168.9	25.4	44.72	31.8
P value
C vs D	0.0221513		D vs DIO-A	0.0373551
C vs DIO-A	0.215289
C vs Nox2-KO	0.724994
C vs DIO-Nox2-KO	0.781852
Nox2-KO vs DIO Nox2-KO	0.90911

## Sheet: Figure 2A & 2B
	Ctrl 22705006	DIO 22719013	NOX2KO+DIO 22622003	NOX2KO Ctrl
0.1		-74.5646	-64.1886	-71.2077
0.4	-67.749	-72.6318	-63.1714	-69.8852
0.7	-69.987	-76.0905	-64.2904	-70.5973
1	-67.4438	-73.1405	-62.8662	-71.5129
1.3	-67.9525	-74.8698	-65.0024	-71.5129
1.6	-69.2749	-73.4456	-64.9007	-71.0042
1.9	-68.1559	-74.8698	-64.2904	-70.4956
2.2	-67.4438	-73.3439	-63.9852	-70.8008
2.5	-67.8508	-74.5646	-64.3921	-70.6991
2.8	-67.9525	-75.2767	-65.1042	-70.6991
3.1	-68.3594	-73.6491	-63.5783	-69.987
3.4	-67.5456	-74.5646	-64.799	-71.6146
3.7	-67.8508	-74.056	-63.8835	-71.6146
4	-68.7663	-74.9715	-63.4766	-70.4956
4.3	-68.6646	-74.9715	-63.1714	-70.3939
4.6	-68.1559	-74.9715	-64.4938	-69.8852
4.9	-67.9525	-74.7681	-64.4938	-71.7163
5.2	-68.4611	-74.056	-64.4938	-70.5973
5.5	-68.5628	-75.9888	-63.7817	-70.3939
5.8	-69.987	-76.3957	-64.0869	-69.6818
6.1	-69.6818	-76.1922	-64.1886	-70.3939
6.4	-69.6818	-76.5991	-63.4766	-71.3094
6.7	-69.3766	-76.0905	-63.9852	-69.4784
7	-66.7318	-76.9043	-64.5955	-72.2249
7.3	-68.2576	-75.4801	-63.68	-70.3939
7.6	-69.987	-75.3784	-64.5955	-71.6146
7.9	-66.2231	-72.7336	-63.68	-71.9198
8.2	-69.8852	-74.4629	-63.8835	-69.8852
8.5	-66.2231	-75.9888	-63.0697	-71.5129
8.8	-69.4784	-73.4456	-64.799	-70.2922
9.1	-66.63	-75.4801	-63.8835	-70.8008
9.4	-67.2404	-74.6663	-64.9007	-70.2922
9.7	-68.9697	-74.8698	-64.9007	-70.3939
10	-67.4438	-74.1577	-64.4938	-70.9025
10.3	-67.2404	-75.7853	-64.3921	-71.106
10.6	-68.1559	-74.4629	-62.8662	-71.2077
10.9	-68.868	-74.5646	-65.7145	-70.6991
11.2	-68.7663	-74.9715	-64.2904	-72.0215
11.5	-67.749	-74.3612	-64.4938	-71.4111
11.8	-67.9525	-74.4629	-63.8835	-70.8008
12.1	-67.5456	-74.3612	-65.5111	-71.106
12.4	-67.3421	-74.2594	-64.5955	-70.0887
12.7	-68.0542	-74.6663	-63.68	-71.0042
13	-68.2576	-75.2767	-64.799	-71.3094
13.3	-68.5628	-75.3784	-63.7817	-69.3766
13.6	-68.4611	-73.9543	-64.1886	-68.868
13.9	-68.2576	-76.1922	-63.7817	-71.4111
14.2	-65.4093	-75.6836	-64.2904	-72.6318
14.5	-65.5111	-75.8871	-64.6973	-70.3939
14.8	-65.6128	-76.9043	-64.6973	-69.5801
15.1	-67.3421	-77.2095	-63.8835	-72.5301
15.4	-69.987	-76.8026	-64.799	-69.3766
15.7	-68.1559	-75.7853	-63.68	-71.7163
16	-67.749	-75.2767	-65.1042	-70.4956
16.3	-69.6818	-73.0387	-64.1886	-70.4956
16.6	-66.9352	-76.7008	-63.1714	-71.3094
16.9	-68.9697	-75.6836	-64.9007	-70.5973
17.2	-68.0542	-73.2422	-63.8835	-70.1904
17.5	-67.749	-77.006	-64.9007	-71.7163
17.8	-69.8852	-73.9543	-58.1868	-71.5129
18.1	-67.037	-76.4974	-54.8299	-70.6991
18.4	-67.6473	-74.3612	-50.8626	-70.9025
18.7	-69.2749	-75.6836	-46.9971	-56.7627
19	-69.2749	-58.1868	-45.5729	-42.1143
19.3	-55.8472	-48.0143	-40.3849	-34.1797
19.6	-31.84	-41.5039	-38.8591	-30.0089
19.9	-20.5485	-35.909	-40.0797	-25.3296
20.2	-18.0054	-30.1107	-38.5539	-19.2261
20.5	-17.4967	-21.6675	-30.3141	-14.3433
20.8	-15.3605	-12.4105	-10.6812	-20.0399
21.1	-12.207	-0.610352	37.8418	-15.9709
21.4	-25.533	24.9227	62.561	-3.25521
21.7	-30.6193	32.8573	59.8145	9.96908
22	-9.35872	30.9245	55.4403	22.3905
22.3	35.1969	24.4141	50.9644	37.7002
22.6	52.7845	20.9554	46.3867	48.7565
22.9	47.8408	16.8864	42.9281	47.9036
23.2	44.6574	12.4105	38.7573	43.7738
23.5	37.9435	9.96908	36.6211	29.9364
23.8	29.2969	7.12077	31.4331	21.5295
24.1	28.9917	4.06901	28.0762	12.7829
24.4	21.8709	-1.72933	25.3296	8.95182
24.7	20.5485	-3.66211	20.752	8.74837
25	14.8519	-6.51042	19.2261	5.39144
25.3	11.5967	-10.4777	15.9709	2.44141
25.6	8.74837	-12.0036	12.6139	1.93278
25.9	3.45866	-17.2933	11.0881	0.610352
26.2	1.52588	-17.395	9.05355	-1.6276
26.5	-1.72933	-21.8709	8.64665	-3.45866
26.8	-3.66211	-23.702	4.98454	-4.88281
27.1	-6.10352	-25.1261	2.95003	-6.20524
27.4	-8.54492	-29.602	1.6276	-8.54492
27.7	-11.0881	-30.5176	1.01725	-9.56217
28	-13.326	-32.3486	-2.74658	-10.5794
28.3	-15.7674	-34.9935	-3.05176	-12.7157
28.6	-17.2933	-36.3159	-6.00179	-13.5295
28.9	-19.5312	-38.9608	-7.42594	-14.2415
29.2	-22.3796	-41.3005	-8.23975	-16.6829
29.5	-23.0916	-42.7246	-9.96908	-17.395
29.8	-24.3123	-44.3522	-11.4949	-19.633
30.1	-25.0244	-46.9971	-13.326	-18.1071
30.4	-29.0934	-45.8781	-14.1398	-21.9727
30.7	-28.1779	-51.0661	-15.1571	-24.821
31	-28.3814	-52.592	-17.395	-25.4313
31.3	-29.7038	-51.3713	-18.0054	-24.1089
31.6	-30.4158	-51.2695	-18.7174	-24.821
31.9	-35.5021	-53.8127	-20.0399	-27.1606
32.2	-36.1125	-57.9834	-21.5658	-26.3468
32.5	-33.9762	-59.2041	-23.2951	-28.7883
32.8	-39.1642	-58.492	-23.8037	-29.3986
33.1	-37.3332	-58.1868	-22.3796	-29.8055
33.4	-40.4866	-62.561	-26.1434	-32.1452
33.7	-38.6556	-61.6455	-27.2624	-31.3314
34	-42.6229	-62.8662	-28.7883	-31.84
34.3	-41.097	-64.4938	-28.0762	-34.1797
34.6	-41.9108	-64.799	-26.8555	-34.8918
34.9	-44.7591	-64.3921	-29.602	-35.1969
35.2	-44.4539	-67.2404	-30.721	-36.6211
35.5	-44.9626	-66.1214	-32.5521	-36.9263
35.8	-45.5729	-67.4438	-32.0435	-37.8418
36.1	-46.0815	-69.0714	-30.3141	-38.6556
36.4	-46.9971	-68.9697	-34.3831	-39.7746
36.7	-48.1161	-69.0714	-33.6711	-40.4866
37	-48.523	-69.4784	-36.1125	-40.2832
37.3	-50.1506	-70.1904	-35.8073	-41.9108
37.6	-49.7437	-70.6991	-35.1969	-42.4194
37.9	-50.6592	-71.4111	-37.028	-44.2505
38.2	-50.7609	-72.2249	-38.0453	-43.9453
38.5	-51.1678	-71.7163	-39.1642	-45.6746
38.8	-52.592	-71.9198	-39.3677	-46.1833
39.1	-54.9316	-69.1732	-39.2659	-46.285
39.4	-55.0334	-69.8852	-40.1815	-45.6746
39.7	-55.6437	-71.9198	-40.7918	-47.5057
40	-55.0334	-72.937	-41.9108	-49.5402
40.3	-53.8127	-71.9198	-42.8263	-47.404
40.6	-54.0161	-70.8008	-42.5212	-51.2695
40.9	-57.5765	-72.3267	-44.1488	-50.2523
41.2	-58.1868	-74.5646	-43.1315	-52.7954
41.5	-57.8817	-73.5474	-45.9798	-51.6764
41.8	-55.8472	-71.9198	-45.9798	-52.0833
42.1	-56.8644	-74.6663	-45.8781	-54.5247
42.4	-58.2886	-72.6318	-46.9971	-54.423
42.7	-57.2713	-73.8525	-47.5057	-54.423
43	-59.2041	-72.6318	-48.3195	-54.7282
43.3	-57.7799	-75.0732	-48.1161	-55.8472
43.6	-57.6782	-72.4284	-47.6074	-56.7627
43.9	-60.5265	-74.3612	-49.9471	-56.8644
44.2	-59.2041	-73.6491	-48.2178	-57.7799
44.5	-59.3058	-72.7336	-52.3885	-58.0851
44.8	-59.3058	-72.8353	-49.5402	-59.2041
45.1	-60.73	-74.056	-52.2868	-59.1024
45.4	-61.6455	-74.1577	-51.8799	-59.1024
45.7	-60.4248	-74.2594	-51.8799	-60.5265
46	-61.2386	-73.5474	-53.8127	-60.1196
46.3	-61.5438	-73.7508	-53.6092	-61.4421
46.6	-61.4421	-73.6491	-53.4058	-60.4248
46.9	-61.4421	-73.9543	-54.0161	-63.9852
47.2	-60.6283	-73.2422	-54.2196	-63.9852
47.5	-61.0352	-75.4801	-54.9316	-63.4766
47.8	-59.4076	-74.6663	-54.6265	-62.9679
48.1	-60.3231	-71.106	-54.9316	-62.561
48.4	-60.6283	-71.106	-55.4403	-64.4938
48.7	-61.5438	-71.9198	-55.1351	-62.9679
49	-65.1042	-74.9715	-56.8644	-65.918
49.3	-64.799	-75.2767	-55.6437	-63.9852
49.6	-61.7472	-73.7508	-56.4575	-65.0024
49.9	-64.6973	-72.3267	-57.2713	-64.9007
50.2	-64.9007	-75.8871	-57.5765	-65.6128
50.5	-62.6628	-73.2422	-55.7454	-65.8162
50.8	-65.8162	-73.8525	-56.5592	-66.7318
51.1	-63.3748	-74.1577	-56.5592	-66.7318
51.4	-66.2231	-74.2594	-59.1024	-67.037
51.7	-64.3921	-73.2422	-58.5938	-66.9352
52	-63.8835	-74.5646	-57.5765	-67.4438
52.3	-66.1214	-73.8525	-59.9162	-67.5456
52.6	-65.0024	-75.0732	-58.6955	-67.037
52.9	-64.6973	-75.175	-58.0851	-67.8508
53.2	-65.2059	-74.2594	-60.2214	-68.1559
53.5	-65.4093	-74.5646	-59.2041	-67.9525
53.8	-65.7145	-74.6663	-58.8989	-69.0714
54.1	-65.4093	-73.6491	-59.3058	-68.4611
54.4	-65.918	-74.6663	-60.5265	-68.7663
54.7	-66.5283	-74.6663	-60.0179	-68.868
55	-65.918	-74.8698	-60.3231	-69.6818
55.3	-64.5955	-73.5474	-59.9162	-69.7835
55.6	-62.6628	-75.9888	-59.9162	-69.3766
55.9	-63.0697	-75.4801	-60.0179	-68.9697
56.2	-62.7645	-76.9043	-60.8317	-67.037
56.5	-63.7817	-74.9715	-61.2386	-71.2077
56.8	-62.9679	-74.9715	-60.1196	-69.2749
57.1	-64.3921	-76.0905	-59.8145	-70.8008
57.4	-67.4438	-75.9888	-61.7472	-68.7663
57.7	-67.037	-75.2767	-61.3403	-70.6991
58	-63.7817	-72.7336	-59.9162	-69.5801
58.3	-66.63	-74.6663	-61.7472	-70.6991
58.6	-66.1214	-75.6836	-61.5438	-70.5973
58.9	-65.1042	-73.4456	-62.7645	-70.2922
59.2	-67.037	-75.5819	-62.2559	-69.2749
59.5	-65.7145	-73.7508	-62.1541	-69.987
59.8	-65.3076	-75.9888	-61.1369	-70.4956
60.1	-66.3249	-74.1577	-61.1369	-70.1904
60.4	-65.2059	-75.5819	-60.6283	-69.6818
60.7	-66.63	-74.6663	-63.4766	-70.0887
61	-66.63	-73.3439	-61.7472	-70.1904
61.3	-66.2231	-75.2767	-61.3403	-70.1904
61.6	-65.8162	-74.7681	-61.7472	-70.6991
61.9	-65.918	-74.8698	-62.561	-70.8008
62.2	-65.8162	-74.5646	-62.0524	-70.2922
62.5	-65.918	-74.6663	-62.1541	-70.5973
62.8	-65.7145	-74.6663	-61.9507	-70.8008
63.1	-66.5283	-74.3612	-62.561	-70.4956
63.4	-67.6473	-76.3957	-62.7645	-71.106
63.7	-64.799	-74.056	-62.9679	-68.9697
64	-63.7817	-76.5991	-62.561	-67.8508
64.3	-62.561	-76.2939	-61.9507	-70.9025
64.6	-64.6973	-76.0905	-61.849	-72.5301
64.9	-65.2059	-74.6663	-62.7645	-69.3766
65.2	-64.3921	-74.6663	-63.68	-71.3094
65.5	-64.2904	-75.8871	-62.3576	-69.987
65.8	-68.6646	-76.4974	-62.4593	-71.4111
66.1	-67.749	-75.5819	-61.6455	-69.2749
66.4	-63.9852	-72.8353	-63.3748	-71.2077
66.7	-68.5628	-75.5819	-63.1714	-70.8008
67	-66.8335	-75.5819	-63.5783	-69.987
67.3	-67.749	-73.1405	-63.2731	-70.2922
67.6	-67.4438	-76.3957	-63.3748	-71.106
67.9	-66.5283	-73.1405	-63.0697	-71.0042
68.2	-66.3249	-76.2939	-62.561	-70.1904
68.5	-68.4611	-74.5646	-63.2731	-70.6991
68.8	-66.1214	-75.175	-62.7645	-70.4956
69.1	-66.5283	-75.3784	-63.3748	-70.8008
69.4	-68.1559	-74.8698	-61.3403	-70.6991
69.7	-67.6473	-74.4629	-64.2904	-71.2077
70	-66.9352	-74.9715	-61.9507	-69.987
70.3	-67.4438	-75.175	-62.561	-70.9025
70.6	-66.8335	-74.1577	-63.2731	-70.6991
70.9	-67.3421	-74.2594	-62.7645	-71.0042
71.2	-67.2404	-74.9715	-62.8662	-70.4956
71.5	-66.0197	-74.2594	-62.561	-70.8008
71.8	-68.2576	-74.2594	-62.2559	-70.0887
72.1	-65.4093	-74.5646	-62.3576	-72.4284
72.4	-63.1714	-76.3957	-62.8662	-72.5301
72.7	-64.3921	-77.2095	-63.1714	-71.3094
73	-65.7145	-74.8698	-63.1714	-69.1732
73.3	-65.6128	-72.1232	-62.561	-70.9025
73.6	-63.7817	-73.0387	-63.3748	-70.0887
73.9	-66.7318	-75.9888	-62.3576	-71.3094
74.2	-68.9697	-75.9888	-63.68	-69.8852
74.5	-67.1387	-75.5819	-62.561	-71.4111
74.8	-64.5955	-73.0387	-62.7645	-69.987
75.1	-68.6646	-75.175	-64.3921	-71.2077
75.4	-66.3249	-75.8871	-63.3748	-70.4956
75.7	-67.749	-73.1405	-63.5783	-70.5973
76	-66.1214	-75.7853	-64.0869	-70.5973
76.3	-67.8508	-73.7508	-62.8662	-70.3939
76.6	-66.0197	-75.5819	-63.0697	-69.987
76.9	-67.8508	-73.6491	-62.8662	-70.3939
77.2	-67.5456	-75.3784	-64.2904	-71.2077
77.5	-66.8335	-73.8525	-62.2559	-70.3939
77.8	-66.9352	-74.056	-63.5783	-70.1904
78.1	-68.3594	-74.1577	-63.4766	-71.2077
78.4	-67.5456	-74.8698	-62.9679	-70.4956
78.7	-67.1387	-74.3612	-62.561	-70.2922
79	-67.3421	-74.5646	-63.5783	-69.5801
79.3	-67.2404	-73.7508	-64.3921	-69.987
79.6	-66.9352	-74.4629	-63.2731	-70.5973
79.9	-66.8335	-74.2594	-63.5783	-70.1904
80.2	-67.4438	-75.0732	-63.8835	-71.0042
80.5	-64.9007	-72.5301	-62.9679	-70.3939
80.8	-64.1886	-75.3784	-63.5783	-69.8852
81.1	-65.4093	-72.4284	-63.68	-67.749
81.4	-66.0197	-71.5129	-63.2731	-71.818
81.7	-66.0197	-73.1405	-63.68	-70.4956
82	-64.2904	-71.9198	-62.561	-70.3939
82.3	-68.2576	-71.9198	-63.4766	-70.1904
82.6	-69.5801	-75.7853	-63.4766	-71.0042
82.9	-67.3421	-75.2767	-63.68	-69.3766
83.2	-66.8335	-73.4456	-63.7817	-70.4956
83.5	-69.987	-73.9543	-63.0697	-70.4956
83.8	-66.5283	-75.0732	-62.1541	-69.8852
84.1	-69.5801	-73.1405	-62.8662	-70.5973
84.4	-66.4266	-74.9715	-61.9507	-70.3939
84.7	-69.5801	-72.5301	-64.0869	-70.5973
85	-66.63	-75.3784	-63.7817	-71.0042
85.3	-67.8508	-73.3439	-62.561	-71.106
85.6	-69.6818	-74.1577	-64.6973	-70.5973
85.9	-67.9525	-74.6663	-61.6455	-71.0042
86.2	-67.5456	-73.4456	-64.4938	-70.6991
86.5	-68.1559	-73.4456	-62.7645	-69.7835
86.8	-68.4611	-74.7681	-64.2904	-70.2922
87.1	-68.5628	-74.2594	-63.2731	-71.3094
87.4	-68.3594	-73.8525	-62.7645	-70.5973
87.7	-67.8508	-74.056	-63.3748	-70.2922
88	-68.4611	-73.9543	-63.68	-69.1732
88.3	-67.4438	-73.9543	-63.2731	-71.9198
88.6	-68.2576	-75.5819	-63.1714	-70.2922
88.9	-65.2059	-72.8353	-63.4766	-68.868
89.2	-65.918	-71.7163	-63.4766	-68.4611
89.5	-64.4938	-73.7508	-63.0697	-71.2077
89.8	-66.7318	-75.2767	-62.4593	-71.6146
90.1	-64.799	-75.3784	-64.0869	-69.0714
90.4	-67.037	-75.0732	-64.0869	-72.3267
90.7	-69.987	-73.1405	-63.9852	-69.3766
91	-69.4784	-73.3439	-62.0524	-71.5129
91.3	-66.1214	-77.006	-63.68	-70.3939
91.6	-69.2749	-75.3784	-63.9852	-69.8852
91.9	-68.1559	-72.8353	-64.0869	-71.5129
92.2	-67.1387	-76.4974	-64.2904	-70.9025
92.5	-68.9697	-74.9715	-64.1886	-70.0887
92.8	-67.3421	-75.175	-64.0869	-69.6818
93.1	-67.9525	-74.6663	-62.7645	-70.0887
93.4	-68.9697	-74.9715	-63.7817	-70.2922
93.7	-67.5456	-74.2594	-64.9007	-70.4956
94	-68.0542	-76.0905	-62.0524	-70.8008
94.3	-69.6818	-74.056	-64.6973	-70.1904
94.6	-68.1559	-74.7681	-63.2731	-70.6991
94.9	-67.9525	-75.9888	-63.4766	-71.2077
95.2	-68.3594	-75.9888	-63.4766	-70.5973
95.5	-67.8508	-74.7681	-64.6973	-70.2922
95.8	-67.9525	-75.3784	-63.5783	-69.7835
96.1	-67.749	-74.8698	-63.3748	-70.5973
96.4	-67.749	-75.7853	-64.0869	-70.1904
96.7	-69.6818	-74.5646	-64.0869	-69.1732
97	-66.2231	-77.1077	-63.3748	-69.2749
97.3	-68.6646	-75.5819	-63.4766	-71.5129
97.6	-66.9352	-75.4801	-64.3921	-72.1232
97.9	-65.2059	-75.9888	-64.1886	-70.3939
98.2	-65.4093	-76.4974	-64.0869	-69.2749
98.5	-65.7145	-76.2939	-63.8835	-72.3267
98.8	-70.1904	-76.3957	-63.68	-69.1732
99.1	-69.8852	-75.4801	-63.3748	-71.106
99.4	-68.6646	-72.7336	-64.4938	-70.2922
99.7	-66.63	-75.7853	-64.6973	-69.8852
100	-69.987	-76.0905	-63.8835	-71.106
100.3	-66.9352	-74.3612	-63.8835	-70.0887
100.6	-69.5801	-75.6836	-62.561	-69.5801
100.9	-67.4438	-75.3784	-63.7817	-70.6991
101.2	-70.2922	-74.056	-62.6628	-71.0042
101.5	-67.5456	-75.2767	-64.4938	-70.5973
101.8	-69.8852	-75.2767	-63.0697	-70.8008
102.1	-68.0542	-74.3612	-65.2059	-70.4956
102.4	-68.3594	-75.2767	-62.3576	-70.0887
102.7	-68.4611	-75.2767	-65.4093	-70.2922
103	-68.9697	-74.4629	-63.0697	-70.2922
103.3	-68.4611	-75.0732	-64.6973	-70.6991
103.6	-68.2576	-75.3784	-63.3748	-71.3094
103.9	-68.0542	-75.175	-62.8662	-70.5973
104.2	-67.3421	-75.0732	-64.6973	-70.6991
104.5	-68.7663	-75.0732	-64.5955	-70.2922
104.8	-68.0542	-74.6663	-63.2731	-69.6818
105.1	-68.1559	-74.2594	-63.5783	-72.2249
105.4	-66.5283	-76.2939	-63.68	-71.5129
105.7	-70.5973	-75.6836	-63.68	-71.3094
106	-69.5801	-75.5819	-63.9852	-70.5973
106.3	-66.2231	-77.006	-63.5783	-69.7835
106.6	-66.7318	-75.8871	-63.3748	-71.7163
106.9	-69.1732	-76.1922	-63.1714	-69.3766
107.2	-70.8008	-77.3112	-64.3921	-72.1232
107.5	-68.9697	-75.8871	-63.8835	-69.4784
107.8	-65.8162	-74.6663	-63.68	-71.3094
108.1	-69.2749	-72.7336	-63.68	-70.5973
108.4	-68.9697	-76.5991	-63.7817	-69.8852
108.7	-66.3249	-75.175	-62.3576	-71.3094
109	-69.5801	-73.7508	-63.5783	-70.6991
109.3	-67.749	-75.7853	-62.3576	-70.3939
109.6	-69.3766	-73.8525	-64.1886	-69.8852
109.9	-68.868	-75.8871	-64.1886	-70.2922
110.2	-67.1387	-73.7508	-63.9852	-70.4956
110.5	-69.8852	-75.2767	-63.7817	-70.3939
110.8	-68.2576	-75.175	-64.1886	-70.4956
111.1	-67.9525	-73.6491	-64.6973	-70.6991
111.4	-67.8508	-74.2594	-62.9679	-70.8008
111.7	-69.2749	-75.0732	-64.4938	-70.3939
112	-68.4611	-74.5646	-64.4938	-71.2077
112.3	-67.8508	-74.5646	-63.3748	-69.7835
112.6	-68.5628	-75.0732	-63.9852	-70.9025
112.9	-68.0542	-74.6663	-64.2904	-70.9025
113.2	-67.6473	-75.175	-64.5955	-71.0042
113.5	-65.918	-75.6836	-64.0869	-70.0887
113.8	-69.1732	-73.5474	-63.68	-69.8852
114.1	-70.5973	-76.8026	-63.8835	-69.987
114.4	-69.3766	-75.5819	-64.0869	-69.1732
114.7	-66.3249	-72.6318	-64.1886	-71.6146
115	-67.8508	-72.2249	-64.799	-69.6818
115.3	-70.5973	-71.9198	-63.8835	-71.7163
115.6	-70.0887	-73.5474	-64.3921	-69.5801
115.9	-67.8508	-76.5991	-62.7645	-71.6146
116.2	-66.4266	-75.4801	-65.7145	-69.8852
116.5	-70.4956	-73.9543	-64.4938	-71.106
116.8	-67.9525	-73.5474	-63.2731	-70.4956
117.1	-68.2576	-75.9888	-63.7817	-70.0887
117.4	-69.1732	-73.2422	-63.1714	-69.5801
117.7	-68.0542	-76.3957	-64.2904	-71.106
118	-68.4611	-74.2594	-62.6628	-70.9025
118.3	-69.6818	-76.1922	-63.68	-70.5973
118.6	-67.4438	-74.6663	-64.6973	-70.4956
118.9	-69.2749	-76.0905	-63.68	-70.5973
119.2	-68.9697	-75.0732	-65.3076	-70.2922
119.5	-67.5456	-75.2767	-62.7645	-70.5973
119.8	-68.4611	-75.175	-64.9007	-71.2077
120.1	-68.0542	-75.9888	-63.1714	-71.818
120.4	-67.6473	-75.7853	-63.5783	-70.9025
120.7	-68.868	-75.0732	-65.0024	-70.5973
121	-68.3594	-75.2767	-63.9852	-71.2077
121.3	-68.9697	-75.8871	-63.8835	-70.2922
121.6	-68.5628	-75.0732	-63.4766	-70.9025
121.9	-66.1214	-76.4974	-63.9852	-68.868
122.2	-69.5801	-74.056	-63.8835	-69.4784
122.5	-70.4956	-72.6318	-64.3921	-70.5973
122.8	-68.1559	-73.9543	-63.8835	-72.4284
123.1	-66.5283	-76.4974	-63.1714	-70.9025
123.4	-66.63	-76.4974	-64.2904	-70.2922
123.7	-70.0887	-75.2767	-63.5783	-70.5973
124	-69.2749	-73.7508	-64.2904	-70.9025
124.3	-67.6473	-73.9543	-63.8835	-70.0887
124.6	-66.3249	-77.2095	-63.8835	-70.6991
124.9	-69.7835	-76.1922	-64.3921	-70.1904
125.2	-67.2404	-73.5474	-64.2904	-70.6991
125.5	-68.5628	-77.006	-63.1714	-71.4111
125.8	-67.9525	-75.6836	-63.4766	-70.1904
126.1	-67.9525	-74.3612	-62.561	-70.2922
126.4	-67.5456	-75.3784	-65.0024	-70.6991
126.7	-69.1732	-75.2767	-64.1886	-70.6991
127	-67.749	-74.7681	-63.4766	-70.3939
127.3	-68.2576	-75.9888	-65.1042	-71.0042
127.6	-69.7835	-74.3612	-63.7817	-71.3094
127.9	-67.9525	-73.8525	-63.0697	-71.3094
128.2	-68.3594	-75.9888	-64.5955	-71.0042
128.5	-68.4611	-75.8871	-64.2904	-71.2077
128.8	-68.3594	-74.6663	-63.8835	-70.5973
129.1	-68.2576	-75.0732	-63.1714	-69.4784
129.4	-68.2576	-75.4801	-64.6973	-70.9025
129.7	-67.9525	-75.175	-64.5955	-71.7163
130	-69.7835	-74.5646	-64.6973	-69.8852
130.3	-66.0197	-76.7008	-64.1886	-72.3267
130.6	-70.4956	-75.7853	-63.8835	-72.0215
130.9	-69.987	-75.6836	-64.2904	-70.5973
131.2	-66.0197	-75.9888	-64.9007	-69.4784
131.5	-65.2059	-76.1922	-64.5955	-71.0042
131.8	-67.4438	-76.1922	-63.3748	-71.106
132.1	-71.0042	-77.006	-64.0869	-70.1904
132.4	-69.3766	-75.3784	-64.2904	-70.6991
132.7	-67.4438	-72.8353	-64.9007	-70.5973
133	-67.8508	-75.175	-64.4938	-69.5801
133.3	-71.0042	-76.2939	-63.9852	-71.2077
133.6	-66.5283	-74.5646	-62.8662	-70.1904
133.9	-70.1904	-75.175	-64.3921	-70.0887
134.2	-67.5456	-75.175	-63.68	-69.5801
134.5	-70.1904	-74.056	-65.2059	-70.6991
134.8	-66.9352	-75.6836	-64.1886	-70.3939
135.1	-69.8852	-74.9715	-63.9852	-70.4956
135.4	-68.3594	-74.3612	-63.5783	-70.3939
135.7	-68.7663	-75.8871	-65.6128	-70.8008
136	-68.9697	-74.3612	-63.1714	-69.987
136.3	-69.5801	-74.3612	-64.9007	-71.106
136.6	-68.6646	-74.8698	-62.3576	-71.5129
136.9	-68.2576	-75.2767	-65.2059	-70.8008
137.2	-68.7663	-75.0732	-64.2904	-70.5973
137.5	-68.2576	-74.5646	-64.4938	-70.6991
137.8	-68.868	-74.4629	-63.4766	-71.2077
138.1	-67.9525	-74.6663	-63.4766	-69.987
138.4	-68.5628	-73.8525	-63.9852	-71.6146
138.7	-67.6473	-75.3784	-64.1886	-70.6991
139	-71.0042	-76.0905	-64.4938	-70.4956
139.3	-69.6818	-75.0732	-63.7817	-68.868
139.6	-67.4438	-76.1922	-63.68	-71.5129
139.9	-66.3249	-75.6836	-64.0869	-71.0042
140.2	-69.5801	-75.7853	-64.4938	-70.3939
140.5	-70.6991	-76.7008	-64.4938	-71.5129
140.8	-69.4784	-75.8871	-63.2731	-70.3939
141.1	-65.918	-74.6663	-64.0869	-70.4956
141.4	-69.987	-73.2422	-64.2904	-70.8008
141.7	-69.0714	-76.0905	-65.1042	-70.4956
142	-67.1387	-75.0732	-64.4938	-70.9025
142.3	-69.7835	-73.1405	-63.2731	-71.7163
142.6	-67.3421	-76.4974	-64.3921	-70.6991
142.9	-69.8852	-73.7508	-63.1714	-70.4956
143.2	-68.868	-75.8871	-65.0024	-71.106
143.5	-67.8508	-73.4456	-63.4766	-71.106
143.8	-69.8852	-74.6663	-64.799	-71.2077
144.1	-68.1559	-74.1577	-62.561	-70.4956
144.4	-68.5628	-73.6491	-65.3076	-71.4111
144.7	-68.868	-74.4629	-64.0869	-69.987
145	-69.0714	-74.7681	-64.4938	-70.3939
145.3	-68.868	-74.4629	-63.68	-70.1904
145.6	-69.1732	-74.5646	-63.68	-70.6991
145.9	-68.9697	-74.4629	-65.1042	-71.4111
146.2	-68.4611	-74.7681	-65.0024	-69.8852
146.5	-68.7663	-74.3612	-64.1886	-71.6146
146.8	-66.7318	-75.8871	-63.5783	-68.9697
147.1	-69.6818	-73.2422	-64.0869	-70.1904
147.4	-71.106	-75.7853	-64.3921	-72.4284
147.7	-70.0887	-74.9715	-64.3921	-72.2249
148	-67.8508	-72.2249	-64.6973	-70.1904
148.3	-68.7663	-72.3267	-63.9852	-70.4956
148.6	-70.6991	-72.1232	-63.2731	-71.2077
148.9	-70.1904	-72.8353	-65.1042	-71.106
149.2	-68.4611	-75.8871	-64.6973	-69.7835
149.5	-66.5283	-76.3957	-64.2904	-71.106
149.8	-70.5973	-74.8698	-64.5955	-70.3939
150.1	-67.9525	-73.4456	-64.0869	-71.2077
150.4	-68.5628	-76.5991	-62.8662	-71.2077
150.7	-69.2749	-74.1577	-64.2904	-70.6991
151	-68.2576	-75.5819	-62.8662	-70.9025
151.3	-68.3594	-75.0732	-63.8835	-70.0887
151.6	-68.9697	-75.4801	-64.1886	-70.8008
151.9	-68.2576	-74.2594	-63.9852	-70.9025
152.2	-69.4784	-76.2939	-64.4938	-71.4111
152.5	-68.4611	-75.4801	-63.1714	-70.6991
152.8	-68.1559	-74.4629	-65.0024	-70.8008
153.1	-69.0714	-76.9043	-63.0697	-71.2077
153.4	-67.9525	-75.3784	-65.0024	-71.106
153.7	-68.5628	-75.2767	-63.9852	-71.106
154	-68.6646	-75.3784	-64.2904	-70.4956
154.3	-68.4611	-76.2939	-63.3748	-71.106
154.6	-68.6646	-75.3784	-63.68	-72.0215
154.9	-69.987	-75.2767	-64.2904	-69.4784
155.2	-66.4266	-76.7008	-64.4938	-72.8353
155.5	-70.5973	-74.7681	-64.799	-72.937
155.8	-70.2922	-73.5474	-63.9852	-71.106
156.1	-69.8852	-74.8698	-63.2731	-70.3939
156.4	-67.749	-75.8871	-63.68	-70.2922
156.7	-68.7663	-76.4974	-65.0024	-72.0215
157	-70.8008	-76.7008	-64.6973	-69.1732
157.3	-70.0887	-75.0732	-64.4938	-72.5301
157.6	-67.1387	-73.1405	-62.3576	-70.9025
157.9	-67.749	-76.8026	-64.6973	-71.9198
158.2	-70.2922	-76.5991	-64.799	-70.9025
158.5	-66.63	-74.5646	-65.4093	-70.2922
158.8	-69.3766	-76.1922	-64.3921	-71.2077
159.1	-68.2576	-75.9888	-64.2904	-71.4111
159.4	-68.4611	-74.2594	-64.4938	-70.3939
159.7	-66.9352	-76.8026	-62.7645	-70.8008
160	-69.6818	-74.056	-65.2059	-71.106
160.3	-67.6473	-75.6836	-65.3076	-70.6991
160.6	-67.6473	-75.5819	-62.7645	-70.6991
160.9	-68.868	-74.1577	-65.7145	-70.9025
161.2	-68.1559	-75.3784	-63.3748	-70.8008
161.5	-68.6646	-76.0905	-65.6128	-70.5973
161.8	-67.5456	-74.8698	-63.7817	-70.9025
162.1	-68.7663	-74.9715	-63.7817	-70.0887
162.4	-68.7663	-75.8871	-65.0024	-70.6991
162.7	-68.0542	-75.175	-64.2904	-70.4956
163	-67.2404	-75.0732	-64.6973	-71.3094
163.3	-69.3766	-75.8871	-64.1886	-71.6146
163.6	-66.3249	-75.7853	-64.9007	-70.6991
163.9	-71.0042	-75.9888	-64.6973	-70.8008
164.2	-70.9025	-75.9888	-64.4938	-70.4956
164.5	-69.7835	-75.9888	-64.799	-69.4784
164.8	-67.6473	-77.6164	-64.5955	-72.6318
165.1	-69.6818	-77.2095	-63.68	-69.987
165.4	-70.4956	-76.2939	-64.1886	-71.9198
165.7	-69.4784	-75.8871	-64.4938	-69.2749
166	-66.3249	-75.2767	-65.1042	-71.6146
166.3	-68.5628	-73.3439	-63.3748	-70.6991
166.6	-69.7835	-76.8026	-64.3921	-70.9025
166.9	-66.8335	-75.4801	-62.9679	-70.6991
167.2	-70.1904	-73.5474	-64.2904	-70.9025
167.5	-67.1387	-76.1922	-62.9679	-71.106
167.8	-69.987	-74.1577	-64.4938	-70.4956
168.1	-67.1387	-75.8871	-64.6973	-70.8008
168.4	-69.1732	-74.2594	-64.4938	-71.6146
168.7	-68.5628	-75.3784	-64.2904	-70.6991
169	-67.9525	-74.6663	-64.0869	-70.1904
169.3	-68.0542	-74.6663	-62.8662	-71.2077
169.6	-68.9697	-75.5819	-65.918	-71.5129
169.9	-68.7663	-75.3784	-63.68	-70.8008
170.2	-67.9525	-74.9715	-64.799	-70.8008
170.5	-68.7663	-75.3784	-63.8835	-71.818
170.8	-68.0542	-74.7681	-64.0869	-70.5973
171.1	-68.3594	-75.2767	-64.0869	-70.8008
171.4	-67.9525	-74.9715	-63.68	-71.3094
171.7	-68.1559	-75.7853	-63.8835	-71.3094
172	-68.1559	-74.5646	-63.4766	-68.9697
172.3	-70.6991	-77.3112	-64.0869	-68.868
172.6	-70.2922	-76.9043	-64.9007	-69.7835
172.9	-68.868	-76.9043	-64.5955	-72.6318
173.2	-68.4611	-74.056	-64.6973	-69.987
173.5	-69.4784	-73.9543	-63.2731	-71.7163
173.8	-69.2749	-75.6836	-64.3921	-70.9025
174.1	-68.4611	-77.9215	-63.8835	-71.106
174.4	-65.5111	-75.9888	-65.4093	-69.8852
174.7	-68.868	-74.056	-64.5955	-71.9198
175	-68.3594	-74.7681	-63.7817	-70.3939
175.3	-66.2231	-76.8026	-63.9852	-70.1904
175.6	-69.5801	-74.1577	-63.5783	-71.4111
175.9	-66.3249	-75.8871	-64.6973	-70.8008
176.2	-69.3766	-74.4629	-62.9679	-70.0887
176.5	-67.6473	-75.9888	-63.9852	-70.6991
176.8	-67.5456	-73.9543	-63.2731	-71.2077
177.1	-68.9697	-76.1922	-65.6128	-71.3094
177.4	-67.9525	-74.8698	-63.0697	-70.5973
177.7	-67.5456	-74.9715	-65.8162	-71.6146
178	-68.1559	-75.8871	-63.3748	-70.1904
178.3	-68.868	-75.2767	-64.799	-70.8008
178.6	-68.868	-75.4801	-63.9852	-69.7835
178.9	-68.1559	-74.9715	-63.9852	-70.4956
179.2	-68.2576	-75.5819	-65.2059	-71.106
179.5	-68.9697	-74.8698	-64.799	-69.987
179.8	-68.7663	-75.3784	-64.2904	-71.0042
180.1	-66.63	-76.5991	-64.3921	-68.6646
180.4	-69.987	-73.6491	-64.799	-70.6991
180.7	-70.8008	-75.4801	-64.3921	-72.4284
181	-70.8008	-74.4629	-64.0869	-71.818
181.3	-69.5801	-72.7336	-64.3921	-70.4956
181.6	-69.7835	-73.9543	-63.9852	-71.106
181.9	-70.8008	-73.8525	-64.2904	-71.2077
182.2	-69.987	-73.1405	-65.3076	-70.2922
182.5	-68.2576	-75.5819	-63.68	-70.6991
182.8	-66.3249	-77.006	-63.68	-70.8008
183.1	-70.5973	-75.4801	-65.7145	-70.1904
183.4	-67.2404	-73.5474	-65.4093	-71.7163
183.7	-68.868	-76.5991	-63.8835	-71.106
184	-69.1732	-75.175	-63.9852	-70.1904
184.3	-68.7663	-75.2767	-63.8835	-69.7835
184.6	-67.749	-75.7853	-63.7817	-70.4956
184.9	-68.5628	-74.7681	-64.9007	-71.3094
185.2	-67.2404	-74.5646	-64.5955	-70.5973
185.5	-69.5801	-76.3957	-63.1714	-71.0042
185.8	-68.7663	-74.5646	-65.2059	-71.2077
186.1	-67.6473	-74.4629	-64.3921	-70.4956
186.4	-68.0542	-75.6836	-64.0869	-70.6991
186.7	-68.2576	-74.4629	-63.68	-71.0042
187	-67.9525	-74.7681	-65.1042	-70.5973
187.3	-67.9525	-75.5819	-63.68	-71.0042
187.6	-68.3594	-74.8698	-63.7817	-70.3939
187.9	-68.5628	-74.6663	-64.2904	-70.9025
188.2	-69.4784	-74.9715	-63.7817	-69.2749
188.5	-67.3421	-75.5819	-63.8835	-72.4284
188.8	-70.8008	-74.5646	-64.0869	-72.5301
189.1	-69.8852	-72.7336	-64.0869	-71.818
189.4	-70.0887	-73.2422	-64.4938	-70.8008
189.7	-70.2922	-75.2767	-64.2904	-69.3766
190	-70.3939	-75.6836	-63.7817	-72.1232
190.3	-69.987	-75.5819	-64.4938	-69.6818
190.6	-68.9697	-74.8698	-63.1714	-71.7163
190.9	-66.1214	-72.8353	-65.2059	-70.2922
191.2	-68.2576	-74.4629	-64.5955	-72.2249
191.5	-69.1732	-76.4974	-62.3576	-71.4111
191.8	-66.2231	-74.4629	-63.7817	-69.987
192.1	-69.5801	-73.5474	-62.8662	-71.5129
192.4	-66.8335	-76.0905	-64.1886	-71.0042
192.7	-68.868	-73.6491	-63.3748	-70.5973
193	-66.3249	-75.3784	-64.799	-70.4956
193.3	-68.6646	-73.3439	-64.1886	-70.8008
193.6	-67.8508	-75.3784	-63.3748	-70.5973
193.9	-67.6473	-73.8525	-65.918	-69.987
194.2	-68.9697	-73.8525	-63.4766	-71.2077
194.5	-67.8508	-75.4801	-63.9852	-71.2077
194.8	-67.9525	-74.1577	-63.9852	-70.8008
195.1	-67.749	-74.4629	-64.4938	-70.8008
195.4	-67.749	-74.056	-63.68	-70.6991
195.7	-68.2576	-73.8525	-63.68	-70.6991
196	-68.3594	-74.5646	-64.799	-70.9025
196.3	-67.9525	-74.8698	-65.1042	-70.8008
196.6	-69.1732	-76.1922	-64.3921	-71.106
196.9	-68.0542	-73.4456	-64.4938	-71.106
197.2	-69.987	-75.5819	-64.4938	-70.8008
197.5	-70.2922	-75.7853	-64.3921	-69.8852
197.8	-70.9025	-75.5819	-63.9852	-70.1904
198.1	-70.5973	-75.9888	-63.8835	-72.2249
198.4	-70.6991	-76.1922	-64.0869	-68.9697
198.7	-70.4956	-76.4974	-64.799	-71.9198
199	-68.4611	-75.5819	-64.1886	-69.8852
199.3	-65.3076	-75.4801	-63.9852	-72.4284
199.6	-70.4956	-72.6318	-64.799	-70.3939
199.9	-69.0714	-74.9715	-64.0869	-71.0042
200.2	-67.037	-75.175	-62.9679	-71.6146
200.5	-69.8852	-72.6318	-63.7817	-70.5973
200.8	-66.4266	-75.9888	-62.7645	-69.987
201.1	-69.6818	-74.1577	-63.9852	-70.0887
201.4	-66.9352	-74.5646	-64.799	-71.3094
201.7	-68.3594	-74.056	-64.1886	-71.106
202	-69.1732	-75.5819	-63.9852	-70.8008
202.3	-67.8508	-74.056	-63.7817	-71.2077
202.6	-67.2404	-74.4629	-62.6628	-71.106
202.9	-68.6646	-76.0905	-65.3076	-71.3094
203.2	-68.3594	-74.8698	-63.0697	-71.0042
203.5	-68.0542	-74.9715	-63.9852	-71.106
203.8	-67.9525	-75.175	-65.0024	-70.8008
204.1	-68.2576	-74.5646	-63.68	-70.1904
204.4	-68.868	-74.6663	-63.9852	-71.3094
204.7	-68.2576	-75.175	-63.9852	-70.9025
205	-66.2231	-76.0905	-63.9852	-69.4784
205.3	-69.7835	-73.8525	-63.8835	-69.1732
205.6	-69.1732	-76.5991	-63.7817	-70.3939
205.9	-69.3766	-76.9043	-64.5955	-72.3267
206.2	-70.2922	-75.2767	-64.3921	-71.7163
206.5	-71.106	-71.7163	-64.1886	-70.2922
206.8	-69.5801	-72.4284	-63.5783	-72.0215
207.1	-68.7663	-73.2422	-63.8835	-69.4784
207.4	-66.4266	-76.0905	-64.0869	-71.818
207.7	-67.1387	-76.2939	-64.5955	-70.3939
208	-69.5801	-75.2767	-64.2904	-72.2249
208.3	-66.4266	-72.8353	-64.3921	-71.2077
208.6	-68.6646	-76.2939	-64.3921	-70.2922
208.9	-68.1559	-74.6663	-63.9852	-71.818
209.2	-67.4438	-74.4629	-64.4938	-71.2077
209.5	-67.4438	-75.2767	-62.6628	-70.6991
209.8	-68.6646	-74.7681	-64.6973	-70.8008
210.1	-67.2404	-75.2767	-63.5783	-70.4956
210.4	-68.7663	-74.7681	-65.2059	-70.8008
210.7	-67.6473	-74.5646	-62.8662	-71.106
211	-67.6473	-75.3784	-65.7145	-71.2077
211.3	-66.63	-74.8698	-63.0697	-70.4956
211.6	-68.0542	-74.4629	-65.0024	-71.3094
211.9	-68.2576	-73.8525	-64.3921	-71.106
212.2	-68.3594	-74.3612	-63.8835	-70.9025
212.5	-67.5456	-74.9715	-64.6973	-70.9025
212.8	-68.3594	-74.7681	-64.5955	-71.106
213.1	-68.5628	-75.3784	-64.2904	-71.4111
213.4	-66.9352	-75.0732	-64.6973	-69.2749
213.7	-69.987	-74.7681	-64.6973	-72.937
214	-69.5801	-72.3267	-64.6973	-72.937
214.3	-70.0887	-72.3267	-64.6973	-71.2077
214.6	-70.1904	-73.6491	-64.0869	-69.4784
214.9	-69.7835	-74.9715	-63.5783	-72.1232
215.2	-69.4784	-75.2767	-64.3921	-71.0042
215.5	-68.2576	-73.6491	-64.4938	-71.7163
215.8	-65.4093	-72.1232	-64.6973	-70.0887
216.1	-69.1732	-75.9888	-62.8662	-71.7163
216.4	-69.7835	-75.4801	-65.0024	-70.4956
216.7	-66.63	-74.1577	-65.1042	-70.9025
217	-69.6818	-73.9543	-66.0197	-71.3094
217.3	-67.037	-74.7681	-64.4938	-70.5973
217.6	-68.6646	-72.7336	-64.9007	-69.987
217.9	-66.7318	-75.5819	-65.1042	-70.0887
218.2	-69.0714	-73.0387	-63.3748	-70.9025
218.5	-66.3249	-75.4801	-64.6973	-71.5129
218.8	-67.3421	-74.056	-63.8835	-70.6991
219.1	-68.3594	-72.8353	-65.4093	-71.2077
219.4	-67.037	-75.7853	-62.7645	-71.106
219.7	-67.4438	-74.6663	-65.5111	-71.7163
220	-68.0542	-74.4629	-64.1886	-70.5973
220.3	-67.5456	-74.4629	-64.799	-71.0042
220.6	-67.6473	-74.7681	-64.4938	-71.0042
220.9	-67.4438	-74.8698	-63.8835	-70.9025
221.2	-67.6473	-75.2767	-63.8835	-70.8008
221.5	-68.6646	-75.2767	-64.2904	-69.8852
221.8	-68.0542	-75.175	-65.4093	-72.1232
222.1	-68.5628	-76.0905	-63.68	-70.9025
222.4	-68.9697	-74.8698	-63.2731	-70.5973
222.7	-69.1732	-74.9715	-64.5955	-69.7835
223	-68.7663	-76.0905	-64.6973	-70.5973
223.3	-68.868	-75.8871	-64.0869	-71.5129
223.6	-68.5628	-75.9888	-63.9852	-69.5801
223.9	-66.1214	-76.3957	-64.0869	-72.0215
224.2	-66.8335	-74.7681	-63.7817	-70.0887
224.5	-69.2749	-72.7336	-63.9852	-71.106
224.8	-67.3421	-76.5991	-64.5955	-71.106
225.1	-67.037	-75.5819	-64.3921	-69.7835
225.4	-68.4611	-73.5474	-63.4766	-70.9025
225.7	-66.5283	-76.3957	-65.2059	-71.0042
226	-68.9697	-74.2594	-64.3921	-70.9025
226.3	-67.4438	-75.2767	-64.6973	-70.1904
226.6	-66.8335	-74.056	-64.2904	-70.9025
226.9	-68.9697	-75.9888	-63.5783	-71.0042
227.2	-66.8335	-74.1577	-65.7145	-71.4111
227.5	-67.037	-76.0905	-65.0024	-70.6991
227.8	-68.6646	-75.9888	-62.9679	-70.9025
228.1	-67.8508	-74.5646	-64.6973	-70.5973
228.4	-67.5456	-75.2767	-64.5955	-71.106
228.7	-68.0542	-74.8698	-64.4938	-70.0887
229	-67.5456	-75.0732	-63.3748	-70.8008
229.3	-67.2404	-75.8871	-65.918	-70.9025
229.6	-67.6473	-75.3784	-64.4938	-70.5973
229.9	-66.9352	-75.3784	-63.7817	-72.2249
230.2	-69.3766	-73.6491	-64.9007	-70.8008
230.5	-68.868	-76.8026	-64.4938	-70.3939
230.8	-67.8508	-75.4801	-64.6973	-69.1732
231.1	-68.7663	-76.7008	-64.4938	-70.4956
231.4	-69.4784	-75.9888	-64.6973	-71.9198
231.7	-68.9697	-76.0905	-63.9852	-69.1732
232	-67.6473	-76.3957	-63.9852	-71.7163
232.3	-65.5111	-76.3957	-64.5955	-69.0714
232.6	-69.0714	-75.2767	-64.9007	-71.5129
232.9	-68.868	-73.3439	-63.68	-70.0887
233.2	-66.1214	-75.0732	-64.0869	-70.0887
233.5	-68.9697	-75.6836	-64.3921	-71.3094
233.8	-67.749	-72.6318	-64.5955	-70.8008
234.1	-68.7663	-75.5819	-63.5783	-71.0042
234.4	-67.4438	-73.8525	-65.1042	-69.987
234.7	-68.0542	-76.0905	-64.799	-70.8008
235	-66.4266	-73.4456	-63.2731	-71.3094
235.3	-69.1732	-76.2939	-64.4938	-71.3094
235.6	-67.9525	-74.5646	-62.1541	-70.6991
235.9	-67.5456	-73.7508	-65.8162	-70.8008
236.2	-67.037	-75.3784	-66.0197	-70.6991
236.5	-68.5628	-75.4801	-62.8662	-72.1232
236.8	-68.1559	-74.7681	-65.3076	-70.2922
237.1	-68.3594	-74.4629	-63.2731	-70.4956
237.4	-67.5456	-74.4629	-65.2059	-70.6991
237.7	-67.749	-74.5646	-64.799	-71.2077
238	-68.0542	-74.2594	-63.2731	-70.6991
238.3	-67.749	-75.4801	-64.0869	-70.5973
238.6	-68.2576	-74.4629	-64.6973	-68.9697
238.9	-65.8162	-75.7853	-63.9852	-68.868
239.2	-65.6128	-76.0905	-64.5955	-70.6991
239.5	-67.9525	-76.5991	-63.9852	-72.4284
239.8	-68.4611	-75.6836	-63.5783	-70.5973
240.1	-67.1387	-76.0905	-64.3921	-70.8008
240.4	-64.799	-76.4974	-64.0869	-70.6991
240.7	-67.1387	-75.8871	-64.799	-70.8008
241	-69.1732	-75.2767	-64.2904	-71.0042
241.3	-66.3249	-72.7336	-63.2731	-70.6991
241.6	-66.5283	-74.5646	-64.6973	-70.6991
241.9	-68.6646	-75.9888	-64.2904	-71.3094
242.2	-65.7145	-73.0387	-64.5955	-71.7163
242.5	-68.4611	-75.6836	-64.4938	-70.9025
242.8	-66.1214	-74.9715	-63.7817	-70.9025
243.1	-68.1559	-75.7853	-64.6973	-69.987
243.4	-67.3421	-73.5474	-63.9852	-70.6991
243.7	-66.8335	-76.2939	-65.918	-70.2922
244	-68.3594	-74.2594	-62.6628	-70.9025
244.3	-67.4438	-74.3612	-61.4421	-71.4111
244.6	-67.4438	-75.2767	-65.918	-71.2077
244.9	-67.1387	-74.7681	-64.2904	-71.0042
245.2	-66.9352	-74.4629	-65.1042	-70.5973
245.5	-67.4438	-74.9715	-63.7817	-71.3094
245.8	-67.3421	-75.4801	-64.799	-70.8008
246.1	-67.6473	-74.2594	-63.5783	-70.9025
246.4	-67.749	-75.0732	-63.9852	-70.9025
246.7	-68.9697	-75.7853	-65.5111	-69.987
247	-66.63	-72.6318	-64.3921	-70.2922
247.3	-64.2904	-76.3957	-63.8835	-71.5129
247.6	-65.0024	-76.4974	-64.1886	-72.8353
247.9	-67.4438	-73.3439	-64.3921	-71.2077
248.2	-66.9352	-72.4284	-65.1042	-69.1732
248.5	-65.6128	-72.0215	-64.3921	-71.9198
248.8	-64.9007	-73.7508	-64.0869	-69.8852
249.1	-69.3766	-76.0905	-64.4938	-71.9198
249.4	-67.9525	-75.7853	-64.5955	-70.1904
249.7	-65.4093	-74.3612	-64.5955	-70.6991
250	-69.5801	-73.2422	-63.8835	-71.6146
250.3	-67.5456	-75.4801	-64.3921	-70.5973
250.6	-67.5456	-73.3439	-64.6973	-70.1904
250.9	-67.6473	-75.5819	-62.9679	-70.4956
251.2	-67.9525	-74.1577	-65.8162	-71.3094
251.5	-67.1387	-74.8698	-64.4938	-71.4111
251.8	-69.0714	-74.2594	-63.7817	-70.8008
252.1	-67.2404	-75.8871	-64.3921	-71.106
252.4	-67.8508	-74.5646	-65.4093	-71.4111
252.7	-68.2576	-73.9543	-65.5111	-71.0042
253	-68.9697	-75.4801	-62.2559	-70.1904
253.3	-67.3421	-75.0732	-65.4093	-71.0042
253.6	-68.1559	-75.175	-62.7645	-72.0215
253.9	-67.1387	-75.3784	-65.2059	-71.4111
254.2	-67.9525	-74.2594	-64.4938	-70.3939
254.5	-67.2404	-75.0732	-63.3748	-70.4956
254.8	-67.3421	-74.4629	-64.5955	-70.8008
255.1	-69.0714	-76.1922	-64.0869	-70.9025
255.4	-65.3076	-73.3439	-63.7817	-72.937
255.7	-65.4093	-74.8698	-64.2904	-72.937
256	-64.799	-73.2422	-63.68	-71.2077
256.3	-65.5111	-73.5474	-63.68	-69.4784
256.6	-64.4938	-74.1577	-64.1886	-72.2249
256.9	-65.1042	-73.8525	-64.4938	-70.1904
257.2	-69.5801	-72.8353	-64.9007	-71.3094
257.5	-69.0714	-75.8871	-64.2904	-69.7835
257.8	-66.5283	-76.2939	-63.4766	-71.5129
258.1	-67.1387	-75.7853	-64.9007	-70.5973
258.4	-69.6818	-73.5474	-63.68	-71.5129
258.7	-66.1214	-76.9043	-65.5111	-70.8008
259	-69.0714	-74.3612	-63.9852	-70.6991
259.3	-66.4266	-76.2939	-63.1714	-70.9025
259.6	-69.2749	-74.8698	-63.9852	-70.1904
259.9	-67.2404	-77.006	-64.4938	-71.106
260.2	-67.037	-74.4629	-66.2231	-70.3939
260.5	-69.3766	-76.4974	-62.8662	-70.6991
260.8	-68.5628	-75.6836	-62.0524	-71.106
261.1	-67.4438	-74.8698	-66.2231	-70.1904
261.4	-67.3421	-75.8871	-64.6973	-71.4111
261.7	-69.0714	-75.7853	-63.8835	-71.6146
262	-68.6646	-74.8698	-64.2904	-70.6991
262.3	-68.2576	-75.175	-64.3921	-70.3939
262.6	-68.5628	-75.3784	-64.0869	-70.5973
262.9	-67.749	-75.3784	-65.1042	-71.3094
263.2	-67.9525	-75.0732	-64.1886	-71.0042
263.5	-66.3249	-77.2095	-64.1886	-71.6146
263.8	-68.1559	-73.0387	-64.2904	-70.5973
264.1	-69.6818	-74.5646	-64.3921	-70.1904
264.4	-66.9352	-73.6491	-64.9007	-69.2749
264.7	-64.2904	-72.8353	-64.3921	-72.0215
265	-66.4266	-74.056	-64.4938	-70.5973
265.3	-69.4784	-72.7336	-64.1886	-71.5129
265.6	-69.987	-72.2249	-64.6973	-70.8008
265.9	-68.3594	-75.175	-64.9007	-71.4111
266.2	-65.7145	-75.6836	-63.9852	-69.987
266.5	-70.5973	-74.1577	-65.0024	-71.818
266.8	-67.5456	-73.3439	-63.3748	-71.0042
267.1	-68.6646	-76.0905	-65.1042	-70.2922
267.4	-68.3594	-73.2422	-64.799	-70.3939
267.7	-68.2576	-75.9888	-63.5783	-71.4111
268	-67.749	-74.056	-64.5955	-71.0042
268.3	-69.5801	-75.6836	-64.4938	-71.2077
268.6	-67.3421	-74.1577	-64.9007	-71.0042
268.9	-68.1559	-75.4801	-64.2904	-71.106
269.2	-69.1732	-74.8698	-61.849	-71.0042
269.5	-67.1387	-73.8525	-65.1042	-70.4956
269.8	-68.2576	-74.5646	-64.5955	-70.8008
270.1	-68.4611	-75.5819	-63.3748	-71.5129
270.4	-68.6646	-74.8698	-64.3921	-71.4111
270.7	-68.4611	-74.5646	-64.1886	-70.3939
271	-68.2576	-74.9715	-64.0869	-71.6146
271.3	-67.5456	-74.2594	-64.5955	-70.1904
271.6	-69.6818	-74.6663	-64.0869	-71.5129
271.9	-67.2404	-75.8871	-63.9852	-69.1732
272.2	-70.6991	-72.937	-63.8835	-69.4784
272.5	-71.0042	-72.4284	-63.7817	-69.8852
272.8	-70.3939	-74.4629	-64.0869	-73.0387
273.1	-69.1732	-75.5819	-63.68	-70.6991
273.4	-69.6818	-75.4801	-64.1886	-70.3939
273.7	-70.3939	-75.175	-64.3921	-71.7163
274	-69.4784	-73.2422	-64.5955	-70.2922
274.3	-65.8162	-72.7336	-63.9852	-71.0042
274.6	-69.0714	-76.3957	-64.0869	-71.2077
274.9	-68.868	-74.9715	-63.8835	-69.8852
275.2	-67.037	-72.7336	-64.6973	-71.2077
275.5	-69.8852	-76.1922	-63.8835	-70.9025
275.8	-66.3249	-74.6663	-63.4766	-71.106
276.1	-69.8852	-74.4629	-63.8835	-70.2922
276.4	-67.749	-75.2767	-63.68	-70.0887
276.7	-67.9525	-74.8698	-64.2904	-70.9025
277	-68.5628	-74.1577	-65.1042	-70.5973
277.3	-67.2404	-75.8871	-64.4938	-71.106
277.6	-67.749	-75.0732	-63.0697	-70.5973
277.9	-68.868	-73.5474	-62.8662	-71.4111
278.2	-68.9697	-75.2767	-65.918	-71.4111
278.5	-68.3594	-74.4629	-63.2731	-70.2922
278.8	-68.7663	-74.4629	-65.1042	-71.0042
279.1	-68.0542	-75.0732	-63.8835	-70.1904
279.4	-68.4611	-74.2594	-63.7817	-70.9025
279.7	-67.9525	-74.056	-65.3076	-71.4111
280	-67.1387	-74.1577	-64.1886	-69.4784
280.3	-70.2922	-75.5819	-64.5955	-71.4111
280.6	-69.7835	-75.4801	-64.5955	-73.7508
280.9	-69.987	-75.175	-64.0869	-72.2249
281.2	-71.0042	-75.0732	-64.0869	-70.0887
281.5	-71.106	-75.6836	-63.9852	-70.1904
281.8	-69.7835	-75.3784	-64.6973	-71.818
282.1	-69.5801	-74.5646	-64.9007	-69.7835
282.4	-66.63	-74.5646	-64.6973	-71.4111
282.7	-68.3594	-71.818	-64.5955	-70.3939
283	-69.2749	-74.5646	-64.2904	-70.4956
283.3	-66.4266	-75.3784	-63.5783	-71.9198
283.6	-69.5801	-72.8353	-65.5111	-70.5973
283.9	-67.9525	-74.9715	-64.0869	-70.5973
284.2	-68.4611	-74.2594	-63.8835	-71.106
284.5	-67.5456	-74.5646	-64.1886	-71.0042
284.8	-69.8852	-73.7508	-63.8835	-71.106
285.1	-67.3421	-75.175	-65.5111	-71.106
285.4	-67.5456	-73.2422	-64.4938	-71.4111
285.7	-68.6646	-75.6836	-65.4093	-71.2077
286	-68.2576	-74.8698	-64.1886	-70.9025
286.3	-67.9525	-74.3612	-62.4593	-70.5973
286.6	-67.6473	-74.056	-65.918	-70.9025
286.9	-67.6473	-75.6836	-63.0697	-71.3094
287.2	-68.3594	-75.3784	-65.0024	-71.2077
287.5	-67.6473	-74.9715	-63.9852	-71.0042
287.8	-68.2576	-75.175	-63.4766	-71.106
288.1	-68.5628	-75.2767	-65.1042	-70.4956
288.4	-67.9525	-74.3612	-63.4766	-71.7163
288.7	-68.5628	-76.1922	-63.9852	-72.7336
289	-67.6473	-75.3784	-63.8835	-71.3094
289.3	-68.4611	-74.9715	-63.5783	-71.0042
289.6	-68.9697	-76.2939	-63.9852	-69.1732
289.9	-68.1559	-76.9043	-63.9852	-72.937
290.2	-68.5628	-76.1922	-64.1886	-69.987
290.5	-65.8162	-75.7853	-64.6973	-71.106
290.8	-66.8335	-75.3784	-64.4938	-70.4956
291.1	-69.2749	-72.8353	-64.3921	-72.4284
291.4	-66.63	-76.0905	-63.9852	-70.8008
291.7	-67.6473	-75.8871	-63.7817	-71.3094
292	-68.3594	-73.8525	-64.799	-71.2077
292.3	-65.918	-75.6836	-64.799	-71.0042
292.6	-68.9697	-75.2767	-63.5783	-70.1904
292.9	-67.9525	-73.9543	-64.799	-70.5973
293.2	-66.63	-74.9715	-64.0869	-71.3094
293.5	-68.6646	-74.8698	-65.2059	-70.6991
293.8	-66.7318	-73.8525	-63.2731	-70.8008
294.1	-67.3421	-76.0905	-65.3076	-70.6991
294.4	-68.4611	-74.5646	-65.2059	-70.9025
294.7	-67.8508	-74.5646	-62.6628	-70.3939
295	-67.749	-75.2767	-65.8162	-71.5129
295.3	-67.3421	-75.6836	-62.561	-70.5973
295.6	-67.4438	-75.5819	-64.9007	-71.106
295.9	-67.1387	-75.0732	-64.0869	-70.3939
296.2	-67.6473	-75.175	-63.7817	-70.5973
296.5	-66.7318	-74.9715	-65.7145	-69.987
296.8	-69.3766	-74.056	-64.0869	-72.2249
297.1	-65.6128	-76.3957	-63.68	-71.2077
297.4	-65.0024	-75.2767	-64.4938	-70.6991
297.7	-66.2231	-76.5991	-64.1886	-69.7835
298	-68.1559	-76.2939	-64.3921	-71.5129
298.3	-67.5456	-75.7853	-63.8835	-70.4956
298.6	-65.2059	-76.5991	-63.7817	-69.1732
298.9	-67.2404	-75.7853	-65.6128	-71.3094
299.2	-69.5801	-75.2767		-71.9198
299.5	-67.6473	-73.8525		-70.0887
299.8	-66.1214	-73.6491		-71.7163
300.1	-69.987	-75.3784		-70.4956
300.4	-66.2231			-72.0215

## Sheet: Figure 2C & 2D
ID	RMP (mV)	Syst (mV)	Amplitude (mV)	APD20 (ms)	APD50 (ms)	APD90 (ms)	Cm (pF)	DvdtMax(mV/ms)
N=4
Control	-60.4	53.1	113.5	3.25	9.5	35.2	36.21	72.38
Control	-69.6	56.4	126	2.71	8.6	23.4	51.76	98.513
Control	-66.8	51.3	118.1	2.56	9	26.9	46.29	121.29
Control	-77.5	52.3	129.8	2.97	7.2	22.8	35.26	123.77
Control	-75.7	39.2	114.9	2.39	7.8	28.1	48.1	69.97
Control	-77.5	39.5	117	3.03	8.8	29.4	54.8	86.2
n	6	6	6	6	6	6	6	6
mean	-71.25	48.6333	119.883	2.81833	8.48333	27.6333	45.4033	95.3538
SD	6.90181	7.39234	6.52424	0.321274	0.84004	4.52578	8.05192	23.4353
SE	2.81765	3.01791	2.66351	0.131159	0.342945	1.84764	3.28718	9.56743
N=4
DIO	-63.5	53.2	116.7	2.27	6.4	22.9	47.95	98.46
DIO	-73.5	48.7	122.2	1.58	4.7	13.6	49.05	77.47
DIO	-71.1	37.5	108.6	2.43	7.2	21.1	36.06	62.498
DIO	-73.1	27.2	100.3	2.04	6.1	16.1	57.95	53.73
DIO	-71.7	32	103.7	1.97	6	14.3	50	54.94
DIO	-65.9	13.7	79.6	3.17	7.1	20.3	45.45	56.36
n	6	6	6	6	6	6	6	6
mean	-69.8	35.3833	105.183	2.24333	6.25	18.05	47.7433	67.243
SD	4.11777	14.4764	14.9294	0.538578	0.909395	3.88729	7.11025	17.6296
SE	1.68107	5.90996	6.09488	0.219874	0.371259	1.58698	2.90275	7.19725
N=3
Nox2-KO	-74.2	38.8	113	2.2	6.5	22.5	58.08	77.86
Nox2-KO	-71.7	39	110.7	2.5	8.5	21.4	36.95	77.9
Nox2-KO	-72.3	39.8	112.1	2.8	8.7	27.4	33.41	86.38
Nox2-KO	-68.1	48.5	116.6	3.1	7.6	27.3	45.74	84.35
Nox2-KO	-72	70.2	142.2	2.8	8.8	32.4	75.69	108
Nox2-KO	-67.5	54	121.5	3.2	11	40	38.66	79.51
n	6	6	6	6	6	6	6	6
mean	-70.9667	48.3833	119.35	2.76667	8.51667	28.5	48.0883	85.6667
SD	2.61049	12.3377	11.8492	0.37238	1.49588	6.87779	16.0973	11.4908
SE	1.06573	5.03683	4.83741	0.152023	0.610692	2.80785	6.57168	4.69109
N=3
DIO Nox2-KO	-71.4	39.8	111.2	2.65	9.6	27.4	49.57	83.23
DIO Nox2-KO	-68	60.7	128.7	3.04	8.7	37.5	49.86	118.33
DIO Nox2-KO	-69.2	65.3	134.5	2.31	8	29.3	38.68	105.17
DIO Nox2-KO	-65.3	59.5	124.8	3.08	9.1	24.3	42	72.68
DIO Nox2-KO	-69.8	43.1	112.9	2.58	8.8	24	45	79.93
DIO Nox2-KO	-68.1	38.4	106.5	3.18	9.1	30.4	54.8	75.92
n	6	6	6	6	6	6	6	6
mean	-68.6333	51.1333	119.767	2.80667	8.88333	28.8167	46.6517	89.21
SD	2.05589	11.9778	11.1243	0.343841	0.534478	4.9749	5.8842	18.2999
SE	0.839312	4.8899	4.54149	0.140373	0.2182	2.031	2.40221	7.47092
P values
unpaired t-test Ctrl vs DIO	0.33397	0.0368957	0.0257785	0.024258	0.000648256	0.00139953	0.30264	0.0203902
unpaired t-test Ctrl vs NOX2KO	0.463462	0.483439	0.462484	0.401072	0.481489	0.400878	0.361209	0.192339
unpaired t-test Ctrl vs DIO NOX2KO	0.197181	0.336376	0.491378	0.476386	0.174146	0.337812	0.382714	0.311867
unpaired t-test DIO vs NOX2KO	0.285387	0.0625213	0.0493391	0.0393639	0.00498069	0.00443457	0.481322	0.0287977
unpaired t-test DIO vs DIO NOX2KO	0.274273	0.0335691	0.0419982	0.0280781	5.6711e-05	0.000948075	0.388969	0.0301357
unpaired t-test NOX2KO vs DIO Nox2-ko	0.0580813	0.351735	0.475583	0.425292	0.29213	0.464498	0.420718	0.34819

## Sheet: Figure 2C
ID	RMP (mV)	Syst (mV)	Amplitude (mV)	APD20 (ms)	APD50 (ms)	APD90 (ms)	Cm (pF)	DvdtMax(mV/ms)			Control	DIO	Nox2-KO	DIO Nox2-KO
Control	-60.4	53.1	113.5	3.25	9.5	35.2	36.21	72.38		n	6	6	6	6
Control	-69.6	56.4	126	2.71	8.6	23.4	51.76	98.513		Mean	95.3538	67.243	85.6667	89.21
Control	-66.8	51.3	118.1	2.56	9	26.9	46.29	121.29		SD	23.4353	17.6296	17.6296	18.2999
Control	-77.5	52.3	129.8	2.97	7.2	22.8	35.26	123.77		SE	9.56743	7.19725	7.19725	7.47092
Control	-75.7	39.2	114.9	2.39	7.8	28.1	48.1	69.97
Control	-77.5	39.5	117	3.03	8.8	29.4	54.8	86.2		P value DIO vs	0.0203902		0.0287977	0.0301357
DIO	-63.5	53.2	116.7	2.27	6.4	22.9	47.95	98.46
DIO	-73.5	48.7	122.2	1.58	4.7	13.6	49.05	77.47
DIO	-71.1	37.5	108.6	2.43	7.2	21.1	36.06	62.498
DIO	-73.1	27.2	100.3	2.04	6.1	16.1	57.95	53.73
DIO	-71.7	32	103.7	1.97	6	14.3	50	54.94
DIO	-65.9	13.7	79.6	3.17	7.1	20.3	45.45	56.36
Nox2-KO	-74.2	38.8	113	2.2	6.5	22.5	58.08	77.86
Nox2-KO	-71.7	39	110.7	2.5	8.5	21.4	36.95	77.9
Nox2-KO	-72.3	39.8	112.1	2.8	8.7	27.4	33.41	86.38
Nox2-KO	-68.1	48.5	116.6	3.1	7.6	27.3	45.74	84.35
Nox2-KO	-72	70.2	142.2	2.8	8.8	32.4	75.69	108
Nox2-KO	-67.5	54	121.5	3.2	11	40	38.66	79.51
DIO Nox2-KO	-71.4	39.8	111.2	2.65	9.6	27.4	49.57	83.23
DIO Nox2-KO	-68	60.7	128.7	3.04	8.7	37.5	49.86	118.33
DIO Nox2-KO	-69.2	65.3	134.5	2.31	8	29.3	38.68	105.17
DIO Nox2-KO	-65.3	59.5	124.8	3.08	9.1	24.3	42	72.68
DIO Nox2-KO	-69.8	43.1	112.9	2.58	8.8	24	45	79.93
DIO Nox2-KO	-68.1	38.4	106.5	3.18	9.1	30.4	54.8	75.92

## Sheet: Figure 2D
ID	RMP (mV)	Syst (mV)	Amplitude (mV)	APD20 (ms)	APD50 (ms)	APD90 (ms)	Cm (pF)	DvdtMax(mV/ms)			Control	DIO	Nox2-KO	DIO Nox2-KO
Control	-60.4	53.1	113.5	3.25	9.5	35.2	36.21	72.38		n	6	6	6	6
Control	-69.6	56.4	126	2.71	8.6	23.4	51.76	98.513		Mean	27.6333	18.05	28.5	28.8167
Control	-66.8	51.3	118.1	2.56	9	26.9	46.29	121.29		SD	4.52578	3.88729	6.87779	4.9749
Control	-77.5	52.3	129.8	2.97	7.2	22.8	35.26	123.77		SE	1.84764	1.58698	2.80785	2.031
Control	-75.7	39.2	114.9	2.39	7.8	28.1	48.1	69.97
Control	-77.5	39.5	117	3.03	8.8	29.4	54.8	86.2		P value DIO vs	0.00139953		0.00443457	0.000948075
DIO	-63.5	53.2	116.7	2.27	6.4	22.9	47.95	98.46
DIO	-73.5	48.7	122.2	1.58	4.7	13.6	49.05	77.47
DIO	-71.1	37.5	108.6	2.43	7.2	21.1	36.06	62.498
DIO	-73.1	27.2	100.3	2.04	6.1	16.1	57.95	53.73
DIO	-71.7	32	103.7	1.97	6	14.3	50	54.94
DIO	-65.9	13.7	79.6	3.17	7.1	20.3	45.45	56.36
Nox2-KO	-74.2	38.8	113	2.2	6.5	22.5	58.08	77.86
Nox2-KO	-71.7	39	110.7	2.5	8.5	21.4	36.95	77.9
Nox2-KO	-72.3	39.8	112.1	2.8	8.7	27.4	33.41	86.38
Nox2-KO	-68.1	48.5	116.6	3.1	7.6	27.3	45.74	84.35
Nox2-KO	-72	70.2	142.2	2.8	8.8	32.4	75.69	108
Nox2-KO	-67.5	54	121.5	3.2	11	40	38.66	79.51
DIO Nox2-KO	-71.4	39.8	111.2	2.65	9.6	27.4	49.57	83.23
DIO Nox2-KO	-68	60.7	128.7	3.04	8.7	37.5	49.86	118.33
DIO Nox2-KO	-69.2	65.3	134.5	2.31	8	29.3	38.68	105.17
DIO Nox2-KO	-65.3	59.5	124.8	3.08	9.1	24.3	42	72.68
DIO Nox2-KO	-69.8	43.1	112.9	2.58	8.8	24	45	79.93
DIO Nox2-KO	-68.1	38.4	106.5	3.18	9.1	30.4	54.8	75.92

## Sheet: Figure 2F Control
ms	-90	-85	-80	-75	-70	-65	-60	-55	-50	-45	-40	-35	-30	-25	-20	-15	-10	-5	0	5	10	15	20
214.92	-4.46429	-4.75202	-4.29862	-4.39453	-4.333496*	-4.27246	-4.20271	-4.14167	-4.28118	-4.15911	-4.5166	-4.04576	-4.20271	-4.22886	-4.473	-4.5602	-4.58636	-4.39453	-4.58636	-4.7433	-4.55148	-4.82178	-4.80434
214.93	-4.40325	-4.69971	-4.27246	-4.37709	-4.350935*	-4.21143	-4.22886	-4.22886	-4.30734	-4.15039	-4.59507	-4.13295	-4.30734	-4.35965	-4.48172	-4.66483	-4.57764	-4.46429	-4.49916	-4.73458	-4.54276	-4.83922	-4.83922
214.94	-4.45557	-4.69099	-4.3335	-4.32478	-4.394531*	-4.2899	-4.22014	-4.23758	-4.2899	-4.09807	-4.62995	-4.20271	-4.34222	-4.39453	-4.44685	-4.62123	-4.58636	-4.49916	-4.53404	-4.64739	-4.58636	-4.81306	-4.82178
214.95	-4.44685	-4.65611	-4.3335	-4.34222	-4.385812*	-4.40325	-4.11551	-4.27246	-4.2899	-4.15911	-4.63867	-4.29862	-4.42069	-4.43813	-4.44685	-4.67355	-4.56892	-4.49916	-4.60379	-4.67355	-4.60379	-4.76074	-4.71715
214.96	-4.43813	-4.49916	-4.34222	-4.43813	-4.385812*	-4.45557	-4.22014	-4.26374	-4.22886	-4.26374	-4.67355	-4.35965	-4.39453	-4.44685	-4.38581	-4.70843	-4.473	-4.44685	-4.59507	-4.61251	-4.63867	-4.76074	-4.76946
214.97	-4.42069	-4.54276	-4.3335	-4.43813	-4.307338*	-4.49916	-4.27246	-4.21143	-4.10679	-4.27246	-4.59507	-4.35093	-4.26374	-4.39453	-4.31606	-4.68227	-4.473	-4.36837	-4.65611	-4.53404	-4.67355	-4.73458	-4.81306
214.98	-4.32478	-4.5602	-4.25502	-4.45557	-4.263741*	-4.45557	-4.28118	-4.07192	-4.10679	-4.27246	-4.56892	-4.30734	-4.29862	-4.32478	-4.36837	-4.69099	-4.52532	-4.41197	-4.63867	-4.60379	-4.58636	-4.67355	-4.82178
214.99	-4.19399	-4.55148	-4.30734	-4.42941	-4.342216*	-4.37709	-4.31606	-4.08936	-4.19399	-4.25502	-4.63867	-4.39453	-4.2899	-4.40325	-4.42941	-4.70843	-4.54276	-4.44685	-4.55148	-4.68227	-4.61251	-4.72586	-4.84793
215	-4.22014	-4.62123	-4.37709	-4.35093	-4.359654*	-4.39453	-4.26374	-4.13295	-4.20271	-4.12423	-4.67355	-4.38581	-4.26374	-4.37709	-4.41197	-4.67355	-4.54276	-4.44685	-4.58636	-4.70843	-4.65611	-4.72586	-4.82178
215.01	-4.25502	-4.5602	-4.36837	-4.37709	-4.324777*	-4.40325	-4.15039	-4.14167	-4.27246	-4.09807	-4.69971	-4.31606	-4.26374	-4.37709	-4.45557	-4.68227	-4.58636	-4.49916	-4.63867	-4.75202	-4.66483	-4.7433	-4.76074
215.02	-4.26374	-4.54276	-4.41197	-4.48172	-4.350935*	-4.35093	-4.22014	-4.10679	-4.30734	-4.13295	-4.73458	-4.31606	-4.22014	-4.39453	-4.45557	-4.63867	-4.49916	-4.5602	-4.62995	-4.71715	-4.66483	-4.75202	-4.79562
215.03	-4.27246	-4.62995	-4.42069	-4.50788	-4.289899*	-4.38581	-4.25502	-4.19399	-4.22014	-4.15911	-4.67355	-4.20271	-4.12423	-4.35965	-4.35965	-4.5602	-4.46429	-4.473	-4.62123	-4.65611	-4.67355	-4.73458	-4.85665
215.04	-4.26374	-4.58636	-4.3335	-4.54276	-4.255023*	-4.3335	-4.26374	-4.15911	-4.21143	-4.19399	-4.63867	-4.15911	-4.14167	-4.28118	-4.40325	-4.5166	-4.53404	-4.49044	-4.58636	-4.69971	-4.63867	-4.67355	-4.85665
215.05	-4.22014	-4.58636	-4.37709	-4.5166	-4.316058*	-4.2899	-4.30734	-4.08064	-4.2899	-4.22886	-4.69099	-4.17655	-4.19399	-4.34222	-4.49044	-4.55148	-4.5602	-4.5602	-4.49044	-4.77818	-4.57764	-4.65611	-4.83922
215.06	-4.2899	-4.59507	-4.46429	-4.42069	-4.350935*	-4.34222	-4.28118	-4.12423	-4.26374	-4.16783	-4.69971	-4.22014	-4.17655	-4.38581	-4.54276	-4.5166	-4.58636	-4.55148	-4.473	-4.79562	-4.64739	-4.70843	-4.81306
215.07	-4.34222	-4.50788	-4.46429	-4.42069	-4.394531*	-4.36837	-4.16783	-4.21143	-4.25502	-4.09807	-4.7433	-4.27246	-4.22014	-4.37709	-4.5602	-4.52532	-4.61251	-4.53404	-4.49916	-4.83922	-4.68227	-4.75202	-4.69099
215.08	-4.3335	-4.53404	-4.49916	-4.44685	-4.394531*	-4.35965	-4.25502	-4.15911	-4.21143	-4.17655	-4.76946	-4.34222	-4.23758	-4.35965	-4.59507	-4.55148	-4.5602	-4.50788	-4.5166	-4.80434	-4.69971	-4.71715	-4.68227
215.09	-4.37709	-4.65611	-4.41197	-4.42069	-4.307338*	-4.35965	-4.27246	-4.16783	-4.12423	-4.21143	-4.72586	-4.32478	-4.16783	-4.34222	-4.53404	-4.5166	-4.49044	-4.42069	-4.55148	-4.7433	-4.75202	-4.7869	-4.72586
215.1	-4.3335	-4.66483	-4.34222	-4.43813	-4.324777*	-4.28118	-4.27246	-4.12423	-4.13295	-4.21143	-4.61251	-4.31606	-4.26374	-4.21143	-4.49916	-4.43813	-4.52532	-4.35093	-4.55148	-4.66483	-4.69971	-4.76946	-4.72586
215.11	-4.23758	-4.69099	-4.39453	-4.40325	-4.377093*	-4.2463	-4.32478	-4.00216	-4.20271	-4.21143	-4.65611	-4.35965	-4.34222	-4.21143	-4.56892	-4.50788	-4.56892	-4.39453	-4.46429	-4.68227	-4.69971	-4.73458	-4.7433
215.12	-4.28118	-4.63867	-4.42941	-4.28118	-4.403251*	-4.30734	-4.30734	-4.00216	-4.21143	-4.15911	-4.65611	-4.38581	-4.38581	-4.2463	-4.5602	-4.58636	-4.58636	-4.41197	-4.48172	-4.7433	-4.77818	-4.82178	-4.70843
215.13	-4.3335	-4.57764	-4.41197	-4.30734	-4.429409*	-4.32478	-4.22014	-4.04576	-4.29862	-4.16783	-4.66483	-4.35965	-4.42941	-4.2463	-4.58636	-4.57764	-4.63867	-4.41197	-4.5166	-4.7433	-4.7869	-4.97001	-4.60379
215.14	-4.34222	-4.66483	-4.48172	-4.30734	-4.403251*	-4.32478	-4.25502	-4.04576	-4.30734	-4.2463	-4.68227	-4.36837	-4.38581	-4.22886	-4.60379	-4.54276	-4.59507	-4.43813	-4.52532	-4.7433	-4.76074	-4.95257	-4.59507
215.15	-4.37709	-4.69971	-4.42069	-4.28118	-4.272461*	-4.31606	-4.32478	-4.09807	-4.23758	-4.28118	-4.69971	-4.2899	-4.31606	-4.22886	-4.58636	-4.49916	-4.50788	-4.42941	-4.57764	-4.72586	-4.76074	-4.98744	-4.66483
215.16	-4.32478	-4.64739	-4.3335	-4.31606	-4.307338*	-4.22014	-4.35965	-4.07192	-4.2463	-4.28118	-4.65611	-4.22014	-4.35093	-4.15039	-4.50788	-4.41197	-4.50788	-4.39453	-4.62123	-4.57764	-4.64739	-4.95257	-4.69099
215.17	-4.27246	-4.69099	-4.35965	-4.30734	-4.342216*	-4.27246	-4.42069	-4.03704	-4.27246	-4.32478	-4.69971	-4.22886	-4.37709	-4.12423	-4.56892	-4.40325	-4.52532	-4.44685	-4.55148	-4.56892	-4.58636	-4.81306	-4.72586
215.18	-4.35965	-4.61251	-4.42941	-4.23758	-4.333496*	-4.35093	-4.43813	-4.08936	-4.27246	-4.25502	-4.75202	-4.25502	-4.35965	-4.22014	-4.62995	-4.44685	-4.49044	-4.44685	-4.59507	-4.62995	-4.63867	-4.82178	-4.76074
215.19	-4.39453	-4.56892	-4.42941	-4.30734	-4.385812*	-4.37709	-4.38581	-4.12423	-4.2899	-4.17655	-4.81306	-4.22014	-4.36837	-4.27246	-4.65611	-4.473	-4.48172	-4.49044	-4.66483	-4.62123	-4.62123	-4.83922	-4.73458
215.2	-4.41197	-4.63867	-4.46429	-4.34222	-4.385812*	-4.41197	-4.42069	-4.15911	-4.27246	-4.26374	-4.82178	-4.21143	-4.34222	-4.28118	-4.69099	-4.48172	-4.48172	-4.54276	-4.69099	-4.62123	-4.59507	-4.82178	-4.71715
215.21	-4.48172	-4.65611	-4.39453	-4.31606	-4.324777*	-4.37709	-4.42069	-4.15911	-4.20271	-4.31606	-4.77818	-4.17655	-4.21143	-4.32478	-4.64739	-4.473	-4.41197	-4.49916	-4.68227	-4.67355	-4.63867	-4.89153	-4.77818
215.22	-4.42941	-4.64739	-4.34222	-4.3335	-4.368373*	-4.25502	-4.38581	-4.20271	-4.20271	-4.2899	-4.69099	-4.07192	-4.21143	-4.2899	-4.62123	-4.42069	-4.39453	-4.42069	-4.65611	-4.61251	-4.58636	-4.87409	-4.7869
215.23	-4.31606	-4.57764	-4.31606	-4.30734	-4.377093*	-4.26374	-4.37709	-4.14167	-4.23758	-4.30734	-4.72586	-4.07192	-4.26374	-4.15911	-4.69971	-4.37709	-4.5166	-4.42941	-4.57764	-4.50788	-4.55148	-4.76946	-4.80434
215.24	-4.35965	-4.42069	-4.3335	-4.21143	-4.350935*	-4.2899	-4.38581	-4.08064	-4.17655	-4.23758	-4.7433	-4.15911	-4.26374	-4.21143	-4.72586	-4.44685	-4.57764	-4.44685	-4.59507	-4.56892	-4.61251	-4.80434	-4.81306
215.25	-4.37709	-4.43813	-4.35093	-4.2899	-4.41197*	-4.27246	-4.32478	-4.09807	-4.19399	-4.11551	-4.73458	-4.16783	-4.29862	-4.22886	-4.70843	-4.48172	-4.57764	-4.41197	-4.65611	-4.60379	-4.68227	-4.82178	-4.7433
215.26	-4.38581	-4.46429	-4.36837	-4.3335	-4.324777*	-4.28118	-4.35965	-4.15911	-4.19399	-4.14167	-4.80434	-4.20271	-4.28118	-4.2463	-4.69971	-4.49916	-4.62123	-4.35965	-4.65611	-4.59507	-4.69099	-4.82178	-4.7869
215.27	-4.43813	-4.45557	-4.29862	-4.37709	-4.255023*	-4.23758	-4.42941	-4.15911	-4.10679	-4.16783	-4.84793	-4.16783	-4.16783	-4.27246	-4.67355	-4.54276	-4.58636	-4.31606	-4.65611	-4.62995	-4.73458	-4.8305	-4.85665
215.28	-4.36837	-4.52532	-4.29862	-4.43813	-4.316058*	-4.11551	-4.42069	-4.21143	-4.14167	-4.15039	-4.76946	-4.11551	-4.15911	-4.27246	-4.55148	-4.5166	-4.5166	-4.26374	-4.64739	-4.61251	-4.65611	-4.8305	-4.86537
215.29	-4.2899	-4.50788	-4.37709	-4.39453	-4.342216*	-4.12423	-4.42069	-4.23758	-4.22014	-4.15911	-4.81306	-4.13295	-4.15911	-4.17655	-4.473	-4.45557	-4.63867	-4.25502	-4.53404	-4.53404	-4.58636	-4.76074	-4.86537
215.3	-4.3335	-4.41197	-4.42069	-4.2899	-4.333496*	-4.14167	-4.37709	-4.21143	-4.22014	-4.08936	-4.91769	-4.23758	-4.19399	-4.22014	-4.57764	-4.53404	-4.69099	-4.34222	-4.52532	-4.5602	-4.67355	-4.72586	-4.8305
215.31	-4.32478	-4.43813	-4.35965	-4.32478	-4.350935*	-4.14167	-4.23758	-4.15039	-4.22886	-3.99344	-4.87409	-4.2463	-4.15911	-4.30734	-4.56892	-4.56892	-4.69971	-4.37709	-4.60379	-4.60379	-4.70843	-4.75202	-4.69971
215.32	-4.31606	-4.46429	-4.35093	-4.38581	-4.263741*	-4.2463	-4.22014	-4.25502	-4.16783	-3.98472	-4.90025	-4.2899	-4.14167	-4.3335	-4.52532	-4.58636	-4.7433	-4.38581	-4.59507	-4.67355	-4.70843	-4.76074	-4.66483
215.33	-4.32478	-4.44685	-4.32478	-4.37709	-4.237584*	-4.25502	-4.27246	-4.27246	-4.07192	-4.08936	-4.88281	-4.27246	-4.09807	-4.35093	-4.54276	-4.63867	-4.69971	-4.38581	-4.62995	-4.69971	-4.7433	-4.75202	-4.69099
215.34	-4.27246	-4.49044	-4.27246	-4.38581	-4.263741*	-4.2463	-4.2899	-4.27246	-4.09807	-4.12423	-4.81306	-4.19399	-4.08936	-4.41197	-4.50788	-4.61251	-4.58636	-4.32478	-4.62995	-4.72586	-4.69971	-4.76074	-4.67355
215.35	-4.15911	-4.42069	-4.29862	-4.35093	-4.272461*	-4.34222	-4.27246	-4.2899	-4.14167	-4.15039	-4.84793	-4.13295	-4.19399	-4.39453	-4.39453	-4.54276	-4.63867	-4.31606	-4.53404	-4.69099	-4.63867	-4.75202	-4.66483
215.36	-4.21143	-4.37709	-4.31606	-4.26374	-4.289899*	-4.40325	-4.27246	-4.2463	-4.15039	-4.16783	-4.90897	-4.19399	-4.22014	-4.3335	-4.44685	-4.58636	-4.65611	-4.40325	-4.49916	-4.67355	-4.69971	-4.72586	-4.65611
215.37	-4.22014	-4.45557	-4.31606	-4.26374	-4.316058*	-4.40325	-4.20271	-4.12423	-4.12423	-4.03704	-4.94385	-4.21143	-4.25502	-4.37709	-4.48172	-4.62123	-4.68227	-4.48172	-4.55148	-4.71715	-4.70843	-4.76074	-4.58636
215.38	-4.17655	-4.473	-4.28118	-4.29862	-4.220145*	-4.41197	-4.21143	-4.15911	-4.08936	-4.03704	-4.97001	-4.25502	-4.29862	-4.39453	-4.42941	-4.64739	-4.70843	-4.50788	-4.5602	-4.75202	-4.69099	-4.84793	-4.62123
215.39	-4.19399	-4.49044	-4.22014	-4.30734	-4.228864*	-4.36837	-4.31606	-4.21143	-4.00216	-4.07192	-4.95257	-4.34222	-4.22014	-4.38581	-4.45557	-4.66483	-4.69971	-4.57764	-4.57764	-4.73458	-4.70843	-4.84793	-4.68227
215.4	-4.16783	-4.52532	-4.20271	-4.35093	-4.289899*	-4.34222	-4.34222	-4.23758	-4.00216	-4.11551	-4.82178	-4.2899	-4.20271	-4.37709	-4.41197	-4.65611	-4.63867	-4.49916	-4.58636	-4.77818	-4.60379	-4.86537	-4.70843
215.41	-4.11551	-4.42941	-4.27246	-4.30734	-4.307338*	-4.41197	-4.37709	-4.25502	-4.08064	-4.13295	-4.75202	-4.2899	-4.2463	-4.38581	-4.36837	-4.62995	-4.67355	-4.50788	-4.49916	-4.70843	-4.54276	-4.7869	-4.77818
215.42	-4.22014	-4.42069	-4.30734	-4.22014	-4.333496*	-4.42941	-4.41197	-4.22014	-4.15911	-4.16783	-4.77818	-4.35093	-4.25502	-4.34222	-4.49916	-4.64739	-4.69971	-4.59507	-4.53404	-4.61251	-4.56892	-4.72586	-4.76946
215.43	-4.2463	-4.48172	-4.34222	-4.30734	-4.324777*	-4.41197	-4.35093	-4.16783	-4.17655	-4.11551	-4.71715	-4.37709	-4.22014	-4.41197	-4.53404	-4.69099	-4.69971	-4.56892	-4.59507	-4.63867	-4.60379	-4.76946	-4.67355
215.44	-4.2899	-4.45557	-4.36837	-4.40325	-4.228864*	-4.38581	-4.28118	-4.14167	-4.16783	-4.07192	-4.7433	-4.36837	-4.22014	-4.49916	-4.56892	-4.69099	-4.69971	-4.50788	-4.57764	-4.62995	-4.61251	-4.79562	-4.72586
215.45	-4.34222	-4.49044	-4.2899	-4.41197	-4.228864*	-4.26374	-4.35093	-4.22014	-4.12423	-4.16783	-4.7433	-4.39453	-4.12423	-4.52532	-4.61251	-4.64739	-4.73458	-4.49916	-4.59507	-4.59507	-4.65611	-4.76946	-4.76074
215.46	-4.30734	-4.42941	-4.2899	-4.43813	-4.228864*	-4.27246	-4.37709	-4.27246	-4.07192	-4.21143	-4.66483	-4.3335	-4.05448	-4.53404	-4.5602	-4.58636	-4.65611	-4.38581	-4.55148	-4.63867	-4.60379	-4.8305	-4.7433
215.47	-4.25502	-4.34222	-4.39453	-4.40325	-4.255023*	-4.34222	-4.38581	-4.28118	-4.12423	-4.21143	-4.63867	-4.27246	-4.12423	-4.55148	-4.42941	-4.5166	-4.62995	-4.2899	-4.46429	-4.65611	-4.57764	-4.7869	-4.77818
215.48	-4.34222	-4.39453	-4.40325	-4.30734	-4.272461*	-4.35093	-4.39453	-4.34222	-4.12423	-4.28118	-4.70843	-4.2899	-4.16783	-4.46429	-4.40325	-4.46429	-4.69099	-4.34222	-4.5166	-4.62123	-4.62995	-4.70843	-4.70843
215.49	-4.42069	-4.45557	-4.41197	-4.28118	-4.289899*	-4.40325	-4.32478	-4.3335	-4.12423	-4.26374	-4.73458	-4.32478	-4.16783	-4.41197	-4.43813	-4.53404	-4.75202	-4.41197	-4.5602	-4.68227	-4.63867	-4.80434	-4.58636
215.5	-4.45557	-4.48172	-4.45557	-4.30734	-4.237584*	-4.40325	-4.26374	-4.2463	-4.11551	-4.21143	-4.71715	-4.30734	-4.22014	-4.44685	-4.42941	-4.5602	-4.7433	-4.46429	-4.5166	-4.76074	-4.63867	-4.89153	-4.63867
215.51	-4.49916	-4.52532	-4.40325	-4.30734	-4.289899*	-4.28118	-4.27246	-4.25502	-4.02832	-4.2463	-4.71715	-4.29862	-4.15911	-4.42069	-4.41197	-4.59507	-4.82178	-4.52532	-4.55148	-4.77818	-4.65611	-4.90025	-4.65611
215.52	-4.473	-4.42069	-4.42069	-4.32478	-4.359654*	-4.21143	-4.23758	-4.29862	-3.94113	-4.22014	-4.67355	-4.25502	-4.08064	-4.34222	-4.40325	-4.63867	-4.79562	-4.46429	-4.52532	-4.79562	-4.57764	-4.94385	-4.68227
215.53	-4.42941	-4.39453	-4.46429	-4.31606	-4.350935*	-4.23758	-4.19399	-4.28118	-4.01088	-4.16783	-4.58636	-4.14167	-4.09807	-4.30734	-4.34222	-4.64739	-4.76074	-4.40325	-4.473	-4.76946	-4.61251	-4.88281	-4.71715
215.54	-4.49916	-4.48172	-4.45557	-4.23758	-4.359654*	-4.22014	-4.20271	-4.27246	-4.04576	-4.19399	-4.61251	-4.15911	-4.07192	-4.16783	-4.30734	-4.56892	-4.79562	-4.38581	-4.52532	-4.68227	-4.69099	-4.76074	-4.64739
215.55	-4.54276	-4.52532	-4.45557	-4.25502	-4.333496*	-4.22886	-4.15039	-4.2899	-4.04576	-4.16783	-4.69099	-4.22014	-4.10679	-4.11551	-4.36837	-4.66483	-4.81306	-4.42941	-4.5602	-4.72586	-4.71715	-4.81306	-4.67355
215.56	-4.55148	-4.53404	-4.41197	-4.32478	-4.263741*	-4.16783	-4.08936	-4.17655	-4.11551	-4.13295	-4.7433	-4.21143	-4.15911	-4.17655	-4.41197	-4.69971	-4.79562	-4.42069	-4.56892	-4.72586	-4.72586	-4.85665	-4.75202
215.57	-4.52532	-4.59507	-4.2899	-4.31606	-4.298619*	-4.10679	-4.15039	-4.15911	-4.10679	-4.28118	-4.80434	-4.23758	-4.14167	-4.25502	-4.40325	-4.68227	-4.8305	-4.46429	-4.56892	-4.71715	-4.68227	-4.83922	-4.76946
215.58	-4.473	-4.49916	-4.28118	-4.35093	-4.333496*	-4.17655	-4.21143	-4.20271	-4.09807	-4.28118	-4.77818	-4.23758	-4.05448	-4.27246	-4.41197	-4.71715	-4.7433	-4.40325	-4.44685	-4.70843	-4.59507	-4.90025	-4.79562
215.59	-4.3335	-4.50788	-4.3335	-4.30734	-4.298619*	-4.22886	-4.22886	-4.15911	-4.17655	-4.29862	-4.68227	-4.14167	-4.11551	-4.31606	-4.42941	-4.67355	-4.68227	-4.36837	-4.45557	-4.65611	-4.64739	-4.8305	-4.8305
215.6	-4.29862	-4.5166	-4.31606	-4.21143	-4.298619*	-4.19399	-4.28118	-4.10679	-4.20271	-4.3335	-4.71715	-4.17655	-4.16783	-4.2899	-4.36837	-4.58636	-4.7433	-4.39453	-4.5166	-4.56892	-4.64739	-4.77818	-4.7433
215.61	-4.2899	-4.48172	-4.3335	-4.23758	-4.237584*	-4.29862	-4.2463	-4.13295	-4.20271	-4.28118	-4.75202	-4.23758	-4.17655	-4.19399	-4.42069	-4.61251	-4.68227	-4.42069	-4.5602	-4.52532	-4.62123	-4.84793	-4.7869
215.62	-4.2463	-4.46429	-4.31606	-4.29862	-4.132952*	-4.26374	-4.20271	-4.09807	-4.22014	-4.16783	-4.73458	-4.27246	-4.19399	-4.17655	-4.50788	-4.62123	-4.65611	-4.42069	-4.56892	-4.58636	-4.64739	-4.83922	-4.83922
215.63	-4.27246	-4.44685	-4.23758	-4.26374	-4.211426*	-4.21143	-4.22014	-4.05448	-4.17655	-4.17655	-4.72586	-4.2899	-4.17655	-4.30734	-4.54276	-4.60379	-4.70843	-4.49044	-4.66483	-4.62123	-4.62123	-4.87409	-4.86537
215.64	-4.41197	-4.5166	-4.5166	-4.54276	-4.53404*	-4.53404	-4.5602	-4.42069	-4.44685	-4.55148	-5.0572	-4.70843	-4.56892	-4.83922	-5.13567	-5.18799	-5.25774	-5.10079	-5.20543	-5.33622	-5.23158	-5.66755	-5.68499
215.65	-3.94113	-4.20271	-4.21143	-4.10679	-4.089355*	-4.07192	-3.89753	-3.69699	-3.58364	-3.50516	-3.74058	-3.41797	-3.36565	-3.65339	-3.94985	-3.92369	-3.92369	-3.68827	-3.70571	-3.72315	-3.36565	-3.55748	-3.63595
215.66	-1.78746	-1.70026	-1.3079	-0.854492	-0.5493164*	0.00871931	0.584194	1.34277	2.06648	2.78146	3.22614	3.96728	4.02832	3.92369	3.78418	4.04576	4.07192	4.92641	5.5106	6.2779	7.36782	7.82122	8.04792
215.67	2.76402	3.57492	4.59507	5.69371	6.896973*	8.29206	9.90513	11.7188	13.5498	15.2326	17.1858	18.7291	18.9732	19.2784	19.3045	20.0282	20.5601	22.3389	24.1961	26.28	28.7127	30.2822	31.1454
215.68	9.19887	10.8991	12.9482	14.8228	17.41246*	20.037	22.9667	26.1143	29.4538	32.5753	36.6647	39.3415	39.7339	40.7192	40.9372	42.3061	43.5791	46.6221	50.0314	53.7632	58.0968	61.2706	63.3109
215.69	16.4446	19.2784	22.4435	25.2947	29.18352*	33.3078	37.6936	42.4369	47.3894	52.063	58.585	62.5959	63.1365	64.6886	65.421	67.4787	69.4231	73.8525	79.0928	84.5511	90.9511	95.8514	99.3914
215.7	23.5334	27.4833	31.6162	35.5312	40.75405*	46.1862	51.9932	58.3235	64.8281	70.9054	79.9561	85.2574	85.9724	88.065	89.2508	91.9625	94.7004	100.455	107.387	114.432	122.733	129.325	134.46
215.71	29.8724	34.5372	39.6641	44.5121	50.88588*	57.4428	64.5403	72.0389	79.8602	87.3239	98.7026	105.085	105.783	108.477	110.011	113.334	116.743	123.605	131.819	140.355	150.129	158.369	165.022
215.72	34.7639	40.0827	46.0205	51.6357	58.83789*	66.3801	74.4454	82.7986	91.6574	100.263	113.456	120.762	121.355	124.503	126.447	130.214	133.998	141.697	151.132	160.732	171.596	181.004	188.965
215.73	38.269	44.0935	50.5371	56.6755	64.59264*	72.7103	81.5343	90.4803	100.028	109.41	123.875	131.81	132.464	135.986	138.114	142.125	146.362	154.602	164.795	175.136	186.803	196.934	205.889
215.74	40.4838	46.5873	53.5278	59.8145	68.2809*	76.8781	86.0596	95.2672	105.251	115.182	130.45	138.733	139.483	143.267	145.412	149.615	154.184	162.755	173.331	184.108	196.289	206.874	216.57
215.75	41.5998	48.026	55.1496	61.4973	70.12067*	79.058	88.3876	97.8219	108.023	118.199	133.841	142.369	143.145	146.938	149.257	153.538	158.299	166.983	177.856	188.721	201.215	211.931	222.046
215.76	42.0096	48.5055	55.6205	62.0117	70.71358*	79.6247	89.0764	98.6851	108.965	119.036	134.853	143.468	144.357	148.132	150.521	154.811	159.738	168.405	179.321	190.151	202.602	213.449	223.772
215.77	41.9399	48.2963	55.3938	61.8984	70.48689*	79.337	88.7538	98.2579	108.494	118.504	134.304	142.944	143.799	147.566	150.007	154.34	159.319	167.908	178.589	189.34	201.66	212.655	222.935
215.78	41.347	47.7557	54.7921	61.3839	69.71087*	78.4563	87.7337	97.0808	107.23	117.188	132.812	141.392	142.168	145.865	148.533	152.858	157.61	166.094	176.653	187.308	199.358	210.153	220.389
215.79	40.6843	47.032	53.9464	60.4684	68.75175*	77.2618	86.4171	95.6159	105.591	115.426	130.729	139.204	140.076	143.755	146.397	150.713	155.404	163.714	174.107	184.596	196.324	206.962	217.119
215.8	39.9606	46.2123	53.0832	59.5006	67.7403*	76.0847	85.083	93.9941	103.829	113.569	128.444	136.815	137.8	141.48	143.999	148.307	153.006	161.133	171.343	181.553	193.168	203.543	213.597
215.81	39.2107	45.5061	52.281	58.4978	66.57191*	74.7942	83.6792	92.3723	102.112	111.808	126.177	134.434	135.55	139.117	141.671	145.961	150.548	158.526	168.658	178.598	189.994	200.108	210.031
215.82	38.5568	44.7475	51.4178	57.5213	65.46456*	73.5561	82.2056	90.9075	100.516	109.924	123.954	132.08	133.458	136.841	139.474	143.677	148.272	156.189	165.989	175.781	186.924	196.873	206.744
215.83	37.9987	43.9627	50.572	56.597	64.488*	72.44	80.9675	89.5734	98.9467	108.111	121.957	129.926	131.417	134.748	137.381	141.558	146.188	153.948	163.478	173.174	184.047	193.865	203.587
215.84	37.4233	43.3088	49.8221	55.7687	63.52888*	71.385	79.7904	88.222	97.4731	106.515	120.091	127.991	129.438	132.76	135.542	139.648	144.148	151.777	161.15	170.855	181.405	190.97	200.509
215.85	36.8565	42.681	49.0897	55.0275	62.8139*	70.4346	78.6569	86.9315	96.1478	104.972	118.269	126.125	127.607	130.929	133.78	137.782	142.221	149.772	158.953	168.544	178.964	188.311	197.702
215.86	36.3857	42.1055	48.4881	54.269	62.06403*	69.6062	77.689	85.7457	94.8922	103.516	116.56	124.224	125.855	129.238	132.045	136.012	140.381	147.897	156.974	166.338	176.697	185.774	195.016
215.87	35.9323	41.6347	47.9388	53.5802	61.20082*	68.6907	76.7125	84.6296	93.6977	102.234	114.964	122.515	124.18	127.555	130.371	134.364	138.62	146.092	155.186	164.246	174.412	183.35	192.575
215.88	35.4614	41.0243	47.2935	52.9698	60.38993*	67.8101	75.7185	83.5746	92.6078	100.926	113.36	120.85	122.637	125.881	128.758	132.717	136.998	144.444	153.268	162.214	172.189	181.161	190.177
215.89	35.0865	40.4227	46.7006	52.3071	59.63135*	67.0253	74.7681	82.659	91.4219	99.6094	111.86	119.245	121.024	124.329	127.18	131.165	135.385	142.752	151.472	160.296	170.14	178.903	187.744
215.9	34.6157	39.9083	46.1251	51.7665	58.85533*	66.1359	73.8089	81.7173	90.2536	98.3451	110.465	117.728	119.385	122.82	125.715	129.743	133.789	141.078	149.737	158.491	168.108	176.679	185.39
215.91	34.1361	39.3851	45.541	51.2085	58.2101*	65.3687	72.9196	80.6798	89.1288	97.1331	109.017	116.254	117.903	121.373	124.311	128.209	132.263	139.492	147.984	156.616	166.164	174.578	183.149
215.92	33.674	39.0015	45.044	50.5371	57.52127*	64.6798	72.1261	79.6596	88.0737	95.9473	107.518	114.694	116.368	119.925	122.777	126.683	130.816	137.896	146.362	154.733	164.211	172.477	180.926
215.93	33.2554	38.6265	44.608	49.8832	56.75397*	63.8253	71.3152	78.6918	87.0013	94.8573	106.123	113.229	114.955	118.53	121.294	125.279	129.386	136.387	144.688	152.928	162.231	170.48	178.842
215.94	32.8805	38.147	44.0238	49.3077	56.05643*	63.0057	70.4694	77.7065	85.9985	93.7674	104.78	111.799	113.656	117.109	119.908	123.884	128.034	134.984	143.031	151.167	160.296	168.579	176.688
215.95	32.5405	37.6412	43.4483	48.706	55.41992*	62.2995	69.6149	76.8345	85.0045	92.5816	103.455	110.36	112.27	115.705	118.487	122.55	126.596	133.449	141.462	149.493	158.351	166.521	174.587
215.96	32.1655	37.214	42.9426	48.2352	54.80085*	61.5932	68.8128	76.0585	83.8885	91.4307	102.216	109.009	110.849	114.354	117.196	121.259	125.209	131.975	139.797	147.914	156.616	164.516	172.564
215.97	31.7208	36.7432	42.4369	47.7033	54.26025*	61.009	67.967	75.1256	82.8509	90.3233	100.874	107.657	109.567	113.02	115.949	119.882	123.849	130.554	138.306	146.249	154.925	162.606	170.576
215.98	31.3372	36.3595	41.9922	47.1366	53.73709*	60.4248	67.2172	74.2013	81.8307	89.2334	99.5309	106.201	108.268	111.825	114.607	118.539	122.594	129.124	136.823	144.618	153.146	160.74	168.719
215.99	30.9361	36.0369	41.5911	46.6221	53.10931*	59.7185	66.4847	73.3381	80.8018	88.2045	98.2579	104.885	107.012	110.604	113.264	117.222	121.355	127.773	135.228	143.066	151.411	159.014	166.748
216	30.535	35.5748	41.0592	46.1775	52.56871*	59.0733	65.7174	72.4749	79.9299	87.228	96.9849	103.585	105.879	109.253	112.026	115.923	120.187	126.421	133.728	141.453	149.693	157.279	164.83
216.01	30.2124	35.165	40.5361	45.6369	51.95835*	58.4106	64.9414	71.6378	78.9882	86.1642	95.7816	102.26	104.684	107.997	110.796	114.72	118.923	125.026	132.272	139.988	147.993	155.474	162.955
216.02	29.9072	34.7552	40.0652	45.2445	51.3916*	57.7131	64.2613	70.9054	78.0465	85.1092	94.6917	101.109	103.472	106.829	109.689	113.534	117.597	123.701	130.92	138.48	146.45	153.774	161.054
216.03	29.4451	34.3541	39.6031	44.8696	50.9382*	57.1202	63.5202	70.1294	77.131	84.089	93.5931	99.9233	102.295	105.556	108.529	112.27	116.35	122.402	129.63	136.893	144.775	152.039	159.258
216.04	29.044	34.0663	39.1671	44.3464	50.43248*	56.5883	62.84	69.3185	76.2416	83.0601	92.4072	98.659	101.022	104.414	107.3	111.04	115.104	121.146	128.209	135.367	143.145	150.364	157.453
216.05	28.7301	33.7088	38.862	43.8407	49.81341*	55.9431	62.221	68.5076	75.361	82.0661	91.265	97.4296	99.8884	103.272	106.105	109.863	113.996	120.004	126.822	133.868	141.541	148.751	155.631
216.06	28.3203	33.2729	38.426	43.3698	49.29025*	55.2978	61.5409	67.7229	74.6024	81.1942	90.1751	96.2437	98.8072	102.059	104.946	108.669	112.915	118.748	125.462	132.385	139.91	147.016	153.878
216.07	28.0413	32.8543	37.99	42.8554	48.74965*	54.7224	60.7736	66.9294	73.8002	80.2089	89.0416	95.0666	97.5952	100.882	103.769	107.631	111.721	117.44	124.111	131.051	138.524	145.342	152.108
216.08	27.7448	32.4707	37.6064	42.4456	48.25265*	54.1208	60.1109	66.1883	72.8934	79.1539	88.0301	93.9941	96.4704	99.7838	102.687	106.532	110.57	116.211	122.916	129.595	137.05	143.729	150.513
216.09	27.3612	32.0958	37.1878	42.0532	47.77309*	53.5889	59.4395	65.4994	72.0651	78.2209	87.0187	92.9391	95.3456	98.6851	101.632	105.355	109.427	114.973	121.66	128.148	135.498	142.125	148.874
216.1	27.0124	31.8255	36.8304	41.5562	47.26737*	53.0657	58.7769	64.7583	71.3065	77.2967	85.8852	91.7882	94.2208	97.6998	100.455	104.257	108.242	113.804	120.353	126.787	134.007	140.669	147.138
216.11	26.6811	31.4331	36.5165	41.0854	46.70933*	52.4379	58.2188	64.0172	70.4782	76.4247	84.804	90.6808	93.1397	96.6971	99.3304	103.176	107.169	112.688	119.08	125.453	132.551	139.108	145.517
216.12	26.3498	31.0233	36.0718	40.6494	46.16002*	51.8712	57.5387	63.2935	69.7632	75.6226	83.7664	89.6083	92.1893	95.5723	98.2492	102.121	106.018	111.494	117.824	124.198	131.138	137.547	143.886
216.13	26.0969	30.6745	35.6184	40.1786	45.54966*	51.2957	56.8673	62.5872	69.0744	74.8029	82.6939	88.4923	91.047	94.5086	97.2116	101.109	104.885	110.308	116.691	122.968	129.857	136.039	142.325
216.14	25.8702	30.3083	35.2347	39.7688	45.08754*	50.7202	56.257	61.846	68.3071	73.8961	81.7086	87.4721	90.0007	93.4535	96.2612	99.9582	103.777	109.148	115.478	121.626	128.392	134.539	140.826
216.15	25.5127	29.9508	34.7988	39.42	44.66901*	50.2232	55.6553	61.1921	67.4874	73.0416	80.7669	86.4258	89.0154	92.3811	95.2323	98.8421	102.661	108.058	114.232	120.318	127.014	133.118	139.221
216.16	25.2075	29.6544	34.4238	38.9666	44.12842*	49.6565	55.045	60.5817	66.7289	72.2133	79.7293	85.3184	88.0389	91.4743	94.1947	97.8829	101.65	107.038	113.028	119.071	125.654	131.705	137.643
216.17	24.9372	29.3143	34.1274	38.5481	43.59654*	49.0897	54.548	59.9104	65.9441	71.3937	78.7092	84.2634	87.0884	90.5064	93.1832	96.8366	100.691	105.948	111.825	117.859	124.32	130.223	136.117
216.18	24.6233	28.9132	33.735	38.1557	43.13442*	48.4968	53.9725	59.3087	65.2204	70.6351	77.7413	83.2345	86.1991	89.4688	92.1893	95.9124	99.6181	104.841	110.709	116.708	123.064	128.793	134.652
216.19	24.3879	28.5209	33.3339	37.7372	42.69845*	47.9823	53.3098	58.742	64.5142	69.8678	76.7648	82.2144	85.2051	88.4835	91.2476	94.9969	98.5805	103.786	109.68	115.487	121.739	127.38	133.283
216.2	24.1786	28.1547	32.9764	37.3622	42.29736*	47.4505	52.6995	58.1142	63.773	68.9959	75.8231	81.2901	84.2808	87.4982	90.3495	93.9767	97.5952	102.748	108.52	114.24	120.388	126.038	131.775
216.21	23.8124	27.8931	32.5753	37.0658	41.92243*	47.0145	52.124	57.4951	62.9796	68.1937	74.9773	80.392	83.2694	86.4955	89.3555	92.9827	96.5925	101.737	107.387	113.055	119.123	124.747	130.301
216.22	23.4375	27.6664	32.2702	36.656	41.56494*	46.5437	51.4962	56.8673	62.2297	67.3828	74.0356	79.4155	82.3016	85.6062	88.3702	92.041	95.6683	100.725	106.297	111.834	117.868	123.326	128.898
216.23	23.1149	27.2914	31.9911	36.2287	41.07666*	46.0031	50.9992	56.2308	61.4973	66.5806	73.1376	78.4127	81.4296	84.6994	87.4808	91.1342	94.7091	99.653	105.233	110.683	116.699	121.957	127.537
216.24	22.8446	26.9514	31.5988	35.8364	40.61454*	45.4625	50.511	55.5333	60.8259	65.8569	72.3005	77.4449	80.5141	83.7402	86.5653	90.2884	93.7064	98.6154	104.257	109.619	115.418	120.64	126.203
216.25	22.5917	26.6636	31.1977	35.4614	40.18729*	44.9742	49.9442	54.8619	60.294	65.2117	71.446	76.4945	79.5114	82.8334	85.7195	89.3642	92.7386	97.5167	103.132	108.46	114.179	119.35	124.765
216.26	22.4609	26.3672	30.8402	35.0865	39.76876*	44.4597	49.3687	54.2254	59.6575	64.4357	70.6526	75.579	78.561	81.9353	84.9697	88.3789	91.7533	96.6012	102.025	107.274	112.933	118.164	123.326
216.27	22.2168	26.0795	30.4653	34.7552	39.43743*	44.0238	48.8368	53.5889	58.9164	63.6684	69.9201	74.7332	77.6716	81.0896	84.028	87.4634	90.8813	95.7467	101.004	106.166	111.729	116.865	121.931
216.28	21.9291	25.9138	30.099	34.3715	39.00146*	43.5529	48.2963	53.0047	58.2973	62.9534	69.0831	73.8264	76.7997	80.331	83.1124	86.513	90.053	94.7266	99.932	105.085	110.622	115.548	120.527
216.29	21.6152	25.6086	29.82	33.953	38.5219*	43.0472	47.7905	52.499	57.6172	62.2384	68.2373	72.9021	76.0324	79.4591	82.2056	85.6062	89.1026	93.7326	99.0339	104.082	109.41	114.336	119.202
216.3	21.3972	25.286	29.48	33.5781	38.0685*	42.5764	47.3546	51.9235	56.9196	61.5496	67.4177	72.0477	75.204	78.561	81.3163	84.8476	88.2045	92.7909	97.9876	102.914	108.172	113.046	117.789
216.31	21.1269	24.9547	29.0876	33.2031	37.64997*	42.1579	46.8227	51.3218	56.3529	60.9654	66.5806	71.167	74.3234	77.7501	80.5403	83.9495	87.3588	91.8492	96.9064	101.772	107.003	111.947	116.385
216.32	20.9699	24.6756	28.7737	32.8543	37.3012*	41.687	46.2472	50.7812	55.7251	60.294	65.7697	70.3299	73.5038	76.8869	79.7032	83.0514	86.4955	91.0557	95.9211	100.725	105.835	110.674	114.999
216.33	20.7432	24.4053	28.4337	32.5666	37.02218*	41.2772	45.6979	50.2668	55.0101	59.579	65.0373	69.5452	72.658	76.0934	78.7789	82.2492	85.7369	90.0966	94.9097	99.6704	104.771	109.375	113.604
216.34	20.4381	24.2135	28.111	32.2702	36.62109*	40.8325	45.2183	49.7	54.3998	58.8902	64.209	68.6646	71.8732	75.3871	77.9593	81.4122	84.8999	89.1985	93.9941	98.7026	103.646	108.137	112.383
216.35	20.1416	23.9345	27.9105	31.8516	36.17641*	40.3006	44.7126	49.2467	53.8243	58.2537	63.3371	67.8013	71.1757	74.5327	77.131	80.6798	84.0105	88.3353	93.0176	97.665	102.443	106.846	111.005
216.36	19.9062	23.6904	27.614	31.5203	35.75788*	39.8211	44.3464	48.7845	53.2227	57.6085	62.5523	67.0253	70.3474	73.713	76.3375	79.7991	83.1735	87.35	91.9974	96.5663	101.31	105.652	109.645
216.37	19.6533	23.4898	27.3001	31.1803	35.39167*	39.3938	43.8232	48.2527	52.7169	57.0679	61.7937	66.197	69.519	72.937	75.6226	78.9185	82.2928	86.5478	91.0557	95.5113	100.115	104.405	108.337
216.38	19.5051	23.2021	27.0211	30.8315	34.94699*	38.9492	43.3175	47.6772	52.1763	56.4488	61.07	65.4471	68.7692	72.1436	74.8291	78.0988	81.5081	85.7021	90.0879	94.3516	99.0426	103.088	107.003
216.39	19.383	22.9231	26.7334	30.5699	34.63309*	38.644	42.838	47.1366	51.5834	55.7687	60.4422	64.7845	67.967	71.4373	74.0269	77.2879	80.6798	84.7953	89.2247	93.3925	97.9266	101.868	105.765
216.4	19.1389	22.7748	26.4457	30.317	34.31919*	38.208	42.402	46.596	51.0341	55.1235	59.736	63.9997	67.2956	70.7223	73.2858	76.573	79.7555	83.9757	88.2656	92.4159	96.732	100.56	104.414
216.41	18.8599	22.4522	26.219	29.8985	33.88323*	37.7546	41.9486	46.099	50.511	54.5305	58.9774	63.2411	66.6329	69.8678	72.4923	75.858	78.9185	83.1212	87.2803	91.2912	95.5985	99.3827	103.036
216.42	18.6419	22.147	25.9487	29.5759	33.53446*	37.3186	41.6521	45.6281	49.9442	53.9028	58.2799	62.5698	65.8744	69.0656	71.8035	75.0471	78.1076	82.3277	86.3386	90.2536	94.4824	98.2404	101.65
216.43	18.3629	21.9291	25.6173	29.2707	33.15953*	36.9088	41.2336	45.1835	49.517	53.3447	57.5474	61.8373	65.1419	68.2983	71.0798	74.2972	77.3664	81.5866	85.3882	89.2334	93.4448	96.9238	100.237
216.44	18.1623	21.65	25.3296	28.9307	32.80204*	36.5339	40.7889	44.6603	48.9328	52.7954	56.8848	61.2008	64.4008	67.5223	70.2602	73.5212	76.6689	80.6885	84.5947	88.2045	92.3898	95.6072	98.9554
216.45	18.0315	21.4582	25.068	28.6429	32.53174*	36.3072	40.3617	44.1546	48.3137	52.1589	56.318	60.512	63.7381	66.8945	69.4842	72.8411	75.8493	79.8427	83.6879	87.3152	91.2214	94.3691	97.5255
216.46	17.8135	21.2402	24.7541	28.4249	32.20913*	35.9584	39.9344	43.675	47.7295	51.566	55.5682	59.7273	63.1365	66.1883	68.7169	72.1523	75.0384	78.9882	82.6939	86.2514	90.0617	93.1484	96.0257
216.47	17.5694	20.9002	24.5274	28.0587	31.84291*	35.5835	39.3938	43.2303	47.2063	51.0254	54.8706	58.9687	62.4041	65.4733	68.0019	71.3327	74.2188	78.1773	81.7522	85.2399	88.9195	91.9974	94.5871
216.48	17.3514	20.6124	24.3443	27.7448	31.55518*	35.2522	38.984	42.8118	46.6309	50.4586	54.2254	58.245	61.6629	64.8455	67.4264	70.5218	73.4253	77.4536	80.8106	84.246	87.8122	90.6459	93.1309
216.49	17.116	20.3857	24.0043	27.4309	31.2064*	34.8947	38.6352	42.4107	46.1862	50.014	53.554	57.5213	60.9567	64.1218	66.7114	69.7283	72.7452	76.634	79.9909	83.1473	86.6612	89.3293	91.8056
216.5	16.9329	20.1329	23.734	27.0909	30.83147*	34.5285	38.1906	41.9224	45.7153	49.4908	52.9	56.9545	60.233	63.4678	66.0052	68.961	71.9779	75.7097	79.0318	82.2405	85.4405	88.0127	90.332
216.51	16.7672	19.9846	23.4549	26.8206	30.56117*	34.2582	37.7459	41.3731	45.1922	48.8892	52.3507	56.257	59.5877	62.8749	65.3076	68.2983	71.1844	74.8814	78.0378	81.2291	84.2547	86.6874	88.8759
216.52	16.6016	19.8103	23.1149	26.6026	30.22112*	33.9094	37.371	40.8848	44.6516	48.2963	51.6706	55.5594	58.9512	62.0989	64.6014	67.5659	70.452	74.0356	77.1048	80.1217	83.034	85.3707	87.4721
216.53	16.3313	19.5138	22.8795	26.2626	29.82875*	33.5345	36.996	40.3965	44.172	47.7208	51.0603	54.9229	58.2537	61.3752	63.9736	66.8335	69.7109	73.3032	76.1632	79.0754	81.9353	84.0105	86.0421
216.54	16.1046	19.261	22.6615	25.9312	29.54102*	33.1944	36.6908	39.8908	43.7012	47.154	50.415	54.2951	57.5562	60.6515	63.2586	66.1011	69.0482	72.4226	75.3087	78.0465	80.7669	82.6329	84.7517
216.55	15.904	19.0866	22.365	25.6522	29.25328*	32.8369	36.3595	39.5857	43.3001	46.7006	49.8396	53.7022	56.876	59.9104	62.4913	65.3425	68.2722	71.5245	74.3321	76.9915	79.5114	81.2901	83.2956
216.56	15.686	18.8424	22.086	25.3732	28.9917*	32.523	35.9061	39.2456	42.9077	46.16	49.3077	53.1791	56.2134	59.3436	61.8025	64.706	67.47	70.6787	73.3294	75.9888	78.2819	80.0433	81.8394
216.57	15.5291	18.764	21.868	25.129	28.81731*	32.2702	35.4614	38.7573	42.402	45.5845	48.7758	52.499	55.6641	58.6722	61.1049	63.9474	66.7114	69.8329	72.3702	74.8117	77.0089	78.84	80.4356
216.58	15.4245	18.5896	21.6239	24.9808	28.56445*	31.9214	35.0691	38.3824	41.9137	45.0178	48.087	51.8188	54.9404	57.9398	60.4597	63.154	65.9441	69.0569	71.3937	73.6956	75.8318	77.5234	78.9969
216.59	15.1977	18.328	21.4582	24.7367	28.18952*	31.5377	34.668	38.0162	41.4516	44.5557	47.5377	51.1475	54.2515	57.2771	59.8493	62.439	65.2379	68.1937	70.5479	72.5882	74.646	76.198	77.7152
216.6	15.0059	18.0839	21.3449	24.4838	27.84947*	31.2238	34.3366	37.6151	40.9633	44.0238	46.9971	50.4325	53.6325	56.5796	59.1431	61.724	64.488	67.3043	69.5801	71.5158	73.2858	74.864	76.2852
216.61	14.8664	17.8571	21.031	24.2571	27.5007*	30.8838	34.0925	37.275	40.5622	43.6227	46.4042	49.8396	52.9088	55.9518	58.4019	61.1398	63.6684	66.4934	68.5599	70.5131	72.0128	73.5125	74.8465
216.62	14.7095	17.613	20.8043	24.013	27.16064*	30.5961	33.7088	36.9786	40.1611	43.178	45.9333	49.2641	52.2984	55.3763	57.7044	60.4858	62.8575	65.5953	67.5834	69.397	70.7136	72.3005	73.4863
216.63	14.5612	17.4735	20.595	23.7514	26.9165*	30.3432	33.3252	36.5862	39.6554	42.6461	45.3927	48.6101	51.7229	54.6613	57.0156	59.736	61.9943	64.8368	66.5894	68.1763	69.519	70.9403	72.1174
216.64	14.4915	17.2991	20.2811	23.5509	26.61133*	29.9857	32.9154	36.1502	39.1671	42.1404	44.7649	48.0085	51.0603	53.99	56.4314	59.0123	61.2706	63.9736	65.7	67.0689	68.3071	69.5888	70.8618
216.65	14.2474	17.0463	20.1067	23.359	26.24512*	29.602	32.523	35.7056	38.7137	41.6609	44.1895	47.4243	50.4761	53.336	55.6553	58.2624	60.5294	63.0493	64.6101	65.9528	67.0689	68.2722	69.519
216.66	14.0555	16.8719	19.9672	23.0626	25.93122*	29.2358	32.1481	35.2958	38.2603	41.1638	43.5268	46.8401	49.8657	52.6646	54.9491	57.53	59.6924	62.1512	63.5638	64.9327	65.8744	66.9032	68.1763
216.67	13.916	16.6539	19.7056	22.7923	25.66092*	28.8609	31.8516	34.886	37.868	40.7802	43.0036	46.3431	49.3338	52.1153	54.2515	56.8499	58.9338	61.2619	62.5523	63.7643	64.6798	65.7087	66.8945
216.68	13.7678	16.4359	19.4615	22.5743	25.38191*	28.5296	31.5377	34.5285	37.5105	40.3704	42.5502	45.6805	48.8543	51.4439	53.5453	56.0564	58.1142	60.4771	61.5322	62.6395	63.5463	64.4706	65.6215
216.69	13.6196	16.3225	19.2261	22.3127	25.22496*	28.2593	31.1018	34.2494	37.0832	39.8734	41.9573	45.0178	48.2003	50.7377	52.9262	55.3066	57.373	59.6139	60.5643	61.5757	62.3343	63.1016	64.4618
216.7	13.5498	16.1656	18.9994	22.1122	25.0157*	27.9454	30.7356	33.8745	36.656	39.3938	41.3993	44.4249	47.5551	50.1011	52.2025	54.5742	56.6406	58.6897	59.5006	60.4684	61.0787	61.8809	63.1627
216.71	13.3405	15.9563	18.8075	21.9203	24.72796*	27.5879	30.4217	33.4385	36.2985	38.9666	40.8848	43.8058	46.9796	49.4646	51.4614	53.8592	55.76	57.8177	58.4106	59.4221	59.8319	60.669	61.942
216.72	13.079	15.782	18.6506	21.6152	24.45766*	27.2827	30.0555	33.1072	35.9061	38.5306	40.3442	43.3175	46.378	48.8804	50.79	53.1703	54.9055	56.8499	57.373	58.2711	58.6286	59.579	60.7736
216.73	12.8871	15.5988	18.4675	21.3536	24.23968*	27.0037	29.7764	32.7236	35.5835	38.1993	39.8821	42.7508	45.8548	48.2527	50.0314	52.3594	54.0772	55.9169	56.3616	57.1028	57.5823	58.4368	59.6488
216.74	12.7127	15.4419	18.2495	21.1182	23.98682*	26.777	29.5497	32.3661	35.2609	37.7546	39.4549	42.0707	45.1835	47.4766	49.4385	51.5137	53.3098	55.0188	55.4025	55.9518	56.4226	57.2161	58.6722
216.75	12.5122	15.3373	18.0751	20.8304	23.80371*	26.6288	29.1922	32.0696	34.7726	37.2576	38.8881	41.469	44.4859	46.7878	48.7497	50.7377	52.5949	54.0248	54.2602	54.7834	55.2194	56.0564	57.5823
216.76	12.4076	15.1367	17.892	20.6386	23.57701*	26.3149	28.8609	31.7034	34.3977	36.8216	38.3737	40.8412	43.8668	46.0903	47.9475	49.9791	51.6532	53.057	53.1616	53.772	54.0859	54.9055	56.5098
216.77	12.2681	14.8926	17.7438	20.534	23.31543*	26.0184	28.5732	31.311	34.0315	36.377	37.8854	40.2658	43.2129	45.4537	47.2325	49.2903	50.79	52.124	52.0717	52.6472	52.9349	53.833	55.5071
216.78	12.0937	14.6484	17.5868	20.255	22.99282*	25.7045	28.207	30.9884	33.6304	35.9933	37.3971	39.76	42.7072	44.8696	46.4652	48.4619	49.9006	51.1998	51.0428	51.4352	51.9409	52.8128	54.5131
216.79	11.9454	14.4043	17.3689	19.9759	22.72252*	25.3732	27.9541	30.6135	33.3688	35.6707	36.9699	39.1061	42.1143	44.172	45.8112	47.5987	49.0897	50.293	50.0401	50.3278	50.8161	51.6968	53.6499
216.8	11.8234	14.2561	17.1247	19.7667	22.4435*	25.1465	27.7361	30.2647	32.9851	35.2347	36.5165	38.4522	41.5126	43.4832	45.1486	46.7442	48.2265	49.299	48.9153	49.1856	49.6565	50.6243	52.6995
216.81	11.6752	14.195	16.9329	19.5225	22.23424*	24.9721	27.3961	30.0206	32.5666	34.7726	35.941	37.8244	40.9372	42.838	44.3813	45.9943	47.311	48.3398	47.8428	48.1742	48.5753	49.5954	51.7491
216.82	11.6141	13.9945	16.7498	19.3133	22.04241*	24.7018	27.1345	29.759	32.2091	34.3715	35.444	37.1791	40.3094	42.2015	43.6489	45.2968	46.3867	47.311	46.7355	47.154	47.4941	48.6625	50.8772
216.83	11.5618	13.8114	16.5754	19.2086	21.71108*	24.3879	26.8729	29.4015	31.8778	33.9704	34.8075	36.6298	39.7688	41.6609	42.9077	44.451	45.4537	46.4303	45.7677	46.0031	46.535	47.7818	50.0227
216.84	11.3613	13.6283	16.4969	18.9994	21.46694*	24.1176	26.5765	29.0702	31.5029	33.5606	34.3018	36.002	39.141	40.9372	42.2363	43.614	44.6167	45.4712	44.7824	44.9829	45.5148	46.7878	49.299
216.85	11.1694	13.4801	16.3923	18.7378	21.25767*	23.7776	26.3498	28.7737	31.2587	33.2554	33.8832	35.3481	38.426	40.2483	41.6434	42.8292	43.7884	44.4597	43.7273	43.9453	44.4946	45.8984	48.4706
216.86	10.9951	13.3231	16.1307	18.546	20.99609*	23.5072	26.1579	28.4162	30.8838	32.7759	33.3165	34.7464	37.7459	39.5159	40.8587	41.9486	42.8292	43.457	42.7159	42.9775	43.5529	45.0527	47.5638
216.87	10.7771	13.2533	15.9476	18.3367	20.82171*	23.298	25.8528	28.111	30.5001	32.3486	32.7497	34.1535	37.0135	38.7835	40.1088	41.1813	41.9224	42.4369	41.6957	42.0794	42.6025	44.1982	46.7529
216.88	10.6114	13.0964	15.8081	18.1623	20.67348*	23.0015	25.5301	27.832	30.1165	31.8952	32.2178	33.6042	36.4293	38.1208	39.3502	40.257	40.911	41.5388	40.8238	41.0331	41.8004	43.457	45.9595
216.89	10.5155	12.9133	15.5988	18.0054	20.4119*	22.7138	25.2773	27.5007	29.7241	31.468	31.6685	33.0723	35.784	37.3361	38.644	39.3677	40.0827	40.5797	39.8821	40.0303	40.8848	42.5589	45.3317
216.9	10.376	12.7389	15.5029	17.8484	20.15904*	22.5132	25.007	27.1519	29.4277	31.1105	31.2587	32.4271	35.0516	36.5513	37.8505	38.5045	39.202	39.5159	38.8271	39.0712	39.978	41.7132	44.5731
216.91	10.1318	12.5994	15.3024	17.6217	19.94106*	22.304	24.7367	26.8816	29.201	30.7879	30.7268	31.7906	34.3628	35.8015	36.9699	37.6848	38.1382	38.5655	37.868	38.1731	39.1235	40.9284	43.8494
216.92	9.98361	12.4424	15.0582	17.4125	19.67948*	22.1209	24.5274	26.6288	28.7911	30.2996	30.1339	31.1628	33.674	35.0255	36.1328	36.9175	37.214	37.5977	36.8914	37.3535	38.2778	40.1524	43.1693
216.93	9.83538	12.3814	14.8315	17.2206	19.53125*	21.9814	24.1874	26.341	28.4162	29.8811	29.6369	30.5699	33.0898	34.4151	35.2434	36.0107	36.2723	36.778	36.002	36.3857	37.5802	39.5769	42.5415
216.94	9.69587	12.2157	14.6397	17.0026	19.42662*	21.7024	23.8648	26.1318	28.0936	29.4887	29.044	30.0816	32.462	33.6391	34.4151	35.0603	35.383	35.8189	34.9383	35.505	36.8304	38.8968	42.0096
216.95	9.66099	12.0327	14.3956	16.9067	19.19992*	21.4495	23.5334	25.8876	27.7536	29.1312	28.547	29.3928	31.7121	32.8195	33.6565	34.1274	34.5633	34.7988	33.9617	34.6157	36.0718	38.1731	41.3993
216.96	9.59124	11.8757	14.2735	16.8544	18.95578*	21.249	23.2893	25.5214	27.4833	28.7911	28.0936	28.7214	31.032	32.0522	32.7497	33.2467	33.6304	33.8832	33.0549	33.7873	35.3655	37.5541	40.7889
216.97	9.46045	11.7536	14.195	16.6713	18.76395*	21.0484	23.0626	25.1814	27.1606	28.4249	27.492	28.0675	30.2996	31.2326	31.8865	32.4184	32.7236	32.959	32.2004	33.1072	34.5982	36.9263	40.257
216.98	9.35582	11.5967	13.9683	16.4708	18.54597*	20.8915	22.9143	24.9198	26.7421	28.0151	26.9252	27.3874	29.6282	30.4653	31.0059	31.4418	31.7906	32.1219	31.4593	32.2789	33.9966	36.4118	39.6903
216.99	9.25118	11.588	13.7678	16.3138	18.37158*	20.8392	22.7312	24.6146	26.4021	27.6228	26.3933	26.8293	28.9219	29.7328	30.195	30.5089	30.9274	31.1977	30.5786	31.4941	33.3078	35.8974	39.3241
217	9.09424	11.4397	13.6108	16.1133	18.26695*	20.5514	22.4435	24.4053	26.062	27.2217	25.8615	26.1405	28.1372	28.8696	29.4713	29.6108	30.1078	30.2211	29.7416	30.753	32.6015	35.3045	38.8445
217.01	8.99833	11.2653	13.358	15.965	18.02281*	20.2724	22.1732	24.1786	25.7307	26.8904	25.4081	25.4168	27.3612	28.0849	28.5732	28.7476	29.1312	29.323	28.9219	30.0031	31.965	34.7813	38.2778
217.02	8.94601	11.1171	13.2533	15.904	17.81355*	20.0719	21.9291	23.795	25.4778	26.5154	24.8326	24.7628	26.6113	27.2653	27.6838	27.9541	28.2244	28.4249	28.0762	29.4277	31.3372	34.2146	37.8069
217.03	8.78906	10.9689	13.1574	15.6686	17.63044*	19.7841	21.6326	23.4985	25.129	26.062	24.1961	24.0391	25.9399	26.5503	26.8119	27.0211	27.3001	27.6751	27.4484	28.7301	30.8576	33.7263	37.3099
217.04	8.71059	10.8032	12.9482	15.468	17.42118*	19.5574	21.4582	23.2282	24.728	25.5825	23.6206	23.4201	25.286	25.8091	25.9661	26.1666	26.5416	26.8293	26.6549	27.9977	30.2734	33.2554	36.9437
217.05	8.6234	10.7248	12.7825	15.3285	17.27295*	19.4702	21.2751	22.8882	24.4053	25.2424	23.0277	22.7661	24.51	24.9459	25.1814	25.3121	25.6784	26.0097	25.8615	27.3525	29.6631	32.68	36.5165
217.06	8.5362	10.5852	12.6517	15.1803	17.18576*	19.1912	21.0222	22.6964	24.0566	24.85	22.4958	22.0511	23.7863	24.0653	24.2658	24.4925	24.728	25.2686	25.1465	26.7072	29.1312	32.1655	35.9671
217.07	8.51004	10.4021	12.5035	15.0059	16.97649*	18.9209	20.7607	22.5045	23.7863	24.5274	21.9814	21.3536	23.019	23.3067	23.4026	23.7688	23.8822	24.5274	24.5187	26.2102	28.6429	31.6773	35.5573
217.08	8.49261	10.2888	12.4163	14.9449	16.81083*	18.6855	20.595	22.2081	23.5596	24.135	21.3449	20.6648	22.3563	22.5656	22.5656	22.8795	23.0015	23.8735	23.9781	25.6609	28.2506	31.2849	35.0516
217.09	8.3531	10.1842	12.364	14.7792	16.619*	18.4239	20.3073	21.9203	23.1585	23.6816	20.7258	20.0108	21.6326	21.7895	21.7808	22.0337	22.2255	23.1062	23.2457	25.007	27.7448	30.9012	34.6244
217.1	8.16999	10.1144	12.2419	14.5874	16.40974*	18.2582	20.1765	21.65	22.7748	23.2893	20.159	19.3045	20.7868	20.9874	21.0222	21.1792	21.4321	22.2953	22.5743	24.4577	27.2042	30.4129	34.2494
217.11	8.02176	10.1057	12.1024	14.3694	16.22663*	18.1449	19.9846	21.3187	22.5045	22.862	19.6184	18.4762	20.0195	20.1852	20.1067	20.4206	20.595	21.5454	21.9552	23.9171	26.7247	29.9683	33.8048
217.12	7.95201	9.94873	11.9803	14.2299	16.122*	17.8571	19.7492	21.1094	22.2168	22.5743	19.1476	17.7089	19.2261	19.3743	19.2435	19.6969	19.8451	20.7607	21.4059	23.4288	26.2451	29.5759	33.4211
217.13	7.80378	9.74819	11.867	14.0642	15.95633*	17.674	19.5051	20.9612	22.0599	22.1994	18.5285	16.9503	18.5285	18.607	18.3629	18.8599	19.0953	20.1765	20.8653	23.08	25.8876	29.2097	33.0549
217.14	7.75146	9.6174	11.7188	13.9858	15.75579*	17.4648	19.3394	20.7258	21.7285	21.7285	17.9182	16.2615	17.831	17.892	17.5868	18.0315	18.4675	19.4876	20.255	22.6004	25.4691	28.9219	32.7672
217.15	7.65555	9.46045	11.71	13.8463	15.61628*	17.2119	19.1476	20.4729	21.371	21.3187	17.3078	15.6163	16.9852	16.9939	16.8631	17.1945	17.8571	18.7465	19.6969	22.1732	25.0244	28.5296	32.4707
217.16	7.48117	9.37326	11.5618	13.6719	15.47677*	17.0724	19.0779	20.2637	21.092	20.874	16.7324	14.9013	16.1918	16.1569	15.9825	16.4533	17.0898	18.11	19.1476	21.7198	24.6408	28.1547	32.0609
217.17	7.29806	9.3471	11.4223	13.5149	15.30239*	16.9591	18.825	20.0282	20.7607	20.4991	16.1918	14.1166	15.3896	15.2937	15.1454	15.7471	16.3836	17.4822	18.7029	21.2664	24.2833	27.8233	31.6598
217.18	7.21087	9.22503	11.2479	13.3667	15.19775*	16.7062	18.546	19.8451	20.4991	20.1678	15.5552	13.358	14.6833	14.5351	14.3084	14.9362	15.686	16.9852	18.3541	20.9176	24.0043	27.4571	31.3372
217.19	7.07136	9.05936	11.1346	13.201	14.98849*	16.5144	18.3018	19.6446	20.2637	19.7056	14.8839	12.6343	13.9073	13.7678	13.5236	14.1602	15.0408	16.4272	17.8135	20.4642	23.7078	27.1955	31.0582
217.2	7.0016	8.91113	10.9689	13.0964	14.76179*	16.3138	18.049	19.3569	19.88	19.322	14.2386	11.9716	13.0354	12.8784	12.8087	13.3754	14.4043	15.8255	17.3427	20.0282	23.3329	26.8904	30.8315
217.21	6.98417	8.7629	10.9078	13.0441	14.57868*	16.1046	17.7176	19.0343	19.5312	18.8773	13.5847	11.091	12.2419	12.0414	11.9629	12.704	13.6719	15.2762	16.8719	19.662	23.0887	26.5154	30.4391
217.22	6.84466	8.65827	10.7858	12.8435	14.4043*	16.0174	17.6217	18.764	19.1825	18.4326	13.0702	10.3149	11.4484	11.2828	11.1956	12.0675	13.0179	14.7444	16.4533	19.3045	22.7051	26.219	30.1252
217.23	6.74003	8.64083	10.5765	12.5645	14.27351*	15.8691	17.4125	18.4762	18.8337	18.1274	12.3465	9.50404	10.6724	10.4806	10.4457	11.3177	12.3814	14.2997	16.0348	19.0081	22.4697	25.8964	29.7764
217.24	6.67027	8.54492	10.4196	12.4337	14.23863*	15.6599	17.1422	18.2408	18.5634	17.6653	11.6403	8.71931	9.93129	9.8005	9.68715	10.655	11.8583	13.8288	15.5291	18.6942	22.1906	25.6348	29.5149
217.25	6.53948	8.37054	10.3237	12.2681	14.08168*	15.4855	16.9503	18.1013	18.2321	17.1596	11.0125	7.99561	9.12912	8.98089	9.06808	10.0446	11.3438	13.3144	15.0582	18.3018	21.807	25.4255	29.3143
217.26	6.53948	8.24847	10.1057	12.1024	13.88986*	15.3024	16.7324	17.8746	17.8659	16.7236	10.3673	7.13239	8.36182	8.19615	8.3095	9.47789	10.7335	12.861	14.692	17.9443	21.5018	25.068	28.9917
217.27	6.56564	8.09152	10.0098	12.1111	13.71547*	15.1018	16.5231	17.5607	17.5433	16.2877	9.81794	6.34766	7.55092	7.39397	7.55964	8.98961	10.2103	12.3814	14.3694	17.6043	21.2054	24.7716	28.6865
217.28	6.43485	8.03048	9.93129	11.9803	13.54109*	14.9885	16.401	17.3253	17.1945	15.9389	9.15527	5.58908	6.93185	6.66155	6.8621	8.33566	9.68715	12.0152	14.0991	17.3078	20.9699	24.4751	28.4337
217.29	6.31278	7.98689	9.73947	11.8147	13.3667*	14.8141	16.1482	17.0724	16.9503	15.5465	8.45773	4.82178	6.17327	6.0512	6.24302	7.69915	9.24247	11.6403	13.7067	17.1073	20.7955	24.231	28.111
217.3	6.22559	7.83866	9.55636	11.6752	13.23591*	14.5874	15.8866	16.8631	16.6888	15.0495	7.80378	4.25502	5.36237	5.3275	5.67627	7.10624	8.87626	11.1433	13.3493	16.8021	20.4381	24.1089	27.9105
217.31	6.10352	7.70787	9.46045	11.5444	13.0964*	14.4305	15.6512	16.7062	16.3225	14.5961	7.0888	3.47029	4.58636	4.59507	5.0136	6.56564	8.34438	10.716	12.9918	16.5231	20.1503	23.8648	27.5792
217.32	5.94657	7.61196	9.33838	11.4136	12.86098*	14.291	15.3809	16.4533	15.9912	14.1078	6.46101	2.68555	3.8365	3.88881	4.39453	6.11224	7.88225	10.3324	12.7651	16.2964	19.8626	23.5683	27.274
217.33	5.92041	7.48117	9.28606	11.3787	12.71275*	14.134	15.2239	16.183	15.6599	13.6806	5.85938	1.97056	3.21742	3.26974	3.7929	5.50188	7.42013	10.0272	12.5122	16.0261	19.6097	23.359	27.0386
217.34	5.81578	7.40269	9.28606	11.2741	12.57324*	14.0817	15.1454	15.9476	15.3547	13.3144	5.15311	1.28174	2.49372	2.65939	3.26102	4.94385	6.95801	9.74819	12.1809	15.8691	19.4092	23.1062	26.7944
217.35	5.65883	7.38525	9.13784	11.1171	12.4163*	13.8637	14.971	15.686	15.0931	12.8348	4.46429	0.653948	1.64795	1.88337	2.80762	4.42069	6.65283	9.33838	11.8931	15.564	19.1563	22.9405	26.6113
217.36	5.5106	7.29806	9.02448	10.9776	12.3291*	13.6719	14.788	15.4855	14.7269	12.3465	3.74058	-0.12207	0.967843	1.17711	2.19727	3.93241	6.22559	8.99833	11.5967	15.2239	18.886	22.7138	26.3672
217.37	5.44957	7.16727	8.93729	10.8294	12.22447*	13.4277	14.631	15.3198	14.3607	11.8931	3.13023	-0.88065	0.226702	0.531878	1.68283	3.50516	5.81578	8.63212	11.3961	14.9362	18.6244	22.3999	26.0271
217.38	5.34494	7.06264	8.81522	10.6463	11.99777*	13.2446	14.4479	15.0495	14.0206	11.4484	2.47628	-1.61307	-0.470843	-0.0784738	1.11607	2.97328	5.43213	8.3531	11.213	14.6659	18.4152	22.147	25.7045
217.39	5.30134	6.99289	8.72803	10.594	11.86698*	13.1574	14.2735	14.7792	13.6632	11.0474	1.73514	-2.3019	-1.18583	-0.62779	0.610352	2.485	5.07464	8.14383	10.934	14.5351	18.2757	21.868	25.3819
217.4	5.33622	6.95801	8.73675	10.5242	11.66643*	13.1487	14.1689	14.5351	13.4626	10.5591	1.05504	-2.96456	-1.95312	-1.29046	0.200544	2.04032	4.84793	7.83866	10.6899	14.3607	17.9879	21.6326	25.1988
217.41	5.24902	6.96673	8.61468	10.3673	11.50077*	12.9831	13.9683	14.2037	13.14	10.0185	0.357492	-3.75802	-2.64195	-1.92697	-0.357492	1.63923	4.49044	7.57708	10.4283	14.1166	17.7002	21.4495	25.0331
217.42	5.12695	6.85338	8.44901	10.2016	11.42229*	12.8174	13.7242	13.9596	12.7825	9.5738	-0.226702	-4.53404	-3.2959	-2.5286	-0.889369	1.33405	4.12423	7.3155	10.2365	13.9335	17.4386	21.1443	24.8064
217.43	5.0572	6.68771	8.33566	10.0795	11.35254*	12.6953	13.5411	13.7852	12.4773	9.09424	-0.854492	-5.23158	-3.81906	-3.07792	-1.34277	0.959124	3.82778	7.11496	10.0882	13.6893	17.2294	20.874	24.5972
217.44	4.99616	6.56564	8.20487	9.93129	11.18687*	12.5384	13.3144	13.5062	12.1286	8.71059	-1.58691	-5.85066	-4.50788	-3.5226	-1.82234	0.601632	3.53132	6.92313	9.8005	13.5149	17.1247	20.656	24.3966
217.45	4.90897	6.43485	8.11768	9.86154	11.0648*	12.4076	13.201	13.2359	11.9193	8.23103	-2.29318	-6.38253	-5.14439	-4.07192	-2.14495	0.261579	3.31334	6.60923	9.56508	13.3754	16.8631	20.4642	24.2135
217.46	4.90025	6.37381	8.10024	9.80922	10.93401*	12.3727	13.0615	13.0092	11.5618	7.69043	-3.05176	-7.14111	-5.75474	-4.60379	-2.62451	-0.0348772	2.99944	6.33022	9.37326	13.1138	16.6452	20.3857	24.0566
217.47	4.76946	6.3651	8.07408	9.67843	10.86426*	12.1896	12.861	12.7912	11.152	7.20215	-3.67083	-7.8125	-6.28662	-5.09208	-3.08663	-0.191825	2.65067	6.10352	9.21631	12.8697	16.4708	20.1765	23.7863
217.48	4.64739	6.26918	7.89969	9.45173	10.78578*	12.0239	12.6953	12.6517	10.8032	6.67899	-4.2899	-8.46645	-6.76618	-5.57164	-3.50516	-0.584194	2.38037	5.88553	9.09424	12.6953	16.2702	19.9498	23.4985
217.49	4.56892	6.13839	7.7689	9.32966	10.68987*	11.8495	12.5209	12.4512	10.437	6.25174	-5.0136	-9.09424	-7.40269	-5.98144	-3.91497	-0.950405	2.09263	5.79834	8.84138	12.4861	16.2179	19.7667	23.2457
217.5	4.49916	6.05992	7.63811	9.20759	10.55036*	11.649	12.3117	12.1722	10.1057	5.7809	-5.69371	-9.62612	-7.99561	-6.48717	-4.16783	-1.25558	1.92697	5.5978	8.63212	12.4512	16.0697	19.5574	23.0539
217.51	4.40325	5.95529	7.49861	9.11168	10.47189*	11.5095	12.2157	11.9019	9.85282	5.19671	-6.37381	-10.3062	-8.51004	-7.0016	-4.54276	-1.56947	1.72642	5.42341	8.44901	12.2942	15.8343	19.4702	22.9143
217.52	4.43813	5.86809	7.44629	9.05936	10.33238*	11.3874	12.0327	11.6316	9.46917	4.68227	-6.98417	-10.934	-9.05936	-7.42885	-4.92641	-1.77874	1.46484	5.20543	8.37054	12.0762	15.7035	19.3307	22.6179
217.53	4.42941	5.86809	7.40269	9.04192	10.25391*	11.1869	11.8147	11.3089	9.12912	4.11551	-7.57708	-11.5182	-9.46917	-7.84738	-5.24902	-2.05776	1.23814	4.97872	8.31822	11.9367	15.5291	19.0953	22.3389
217.54	4.2899	5.7809	7.28062	8.89369	10.21031*	11.0561	11.588	11.1346	8.71931	3.64467	-8.30078	-12.1198	-10.001	-8.16999	-5.58908	-2.36293	1.00272	4.90025	8.16127	11.7536	15.4768	18.8947	22.1558
217.55	4.21143	5.64139	7.21087	8.74547	10.09696*	10.8991	11.4397	10.8817	8.36182	3.13895	-8.95473	-12.6256	-10.4719	-8.60596	-5.84194	-2.55476	0.88065	4.76074	8.02176	11.6926	15.3373	18.7116	21.9203
217.56	4.15039	5.56292	7.15855	8.6234	9.878976*	10.7771	11.2741	10.5852	8.10024	2.60707	-9.5738	-13.2708	-11.0038	-9.02448	-6.15583	-2.81634	0.741141	4.50788	7.8561	11.6926	15.1106	18.607	21.8244
217.57	4.04576	5.49316	7.03648	8.47517	9.69587*	10.716	11.1694	10.3411	7.69915	2.09263	-10.1842	-13.8724	-11.4484	-9.38198	-6.47845	-2.92097	0.50572	4.37709	7.72531	11.4921	14.9536	18.4936	21.589
217.58	3.98472	5.40597	7.0016	8.39669	9.556361*	10.5416	10.9514	10.0795	7.24575	1.55204	-10.7771	-14.4741	-11.867	-9.73947	-6.76618	-3.13023	0.366211	4.17655	7.68171	11.3613	14.7967	18.2582	21.3623
217.59	4.00216	5.40597	7.01032	8.37054	9.416853*	10.376	10.7335	9.85282	6.93185	1.08991	-11.4833	-14.971	-12.3553	-9.99233	-7.08008	-3.38309	0.209263	4.08064	7.43757	11.2043	14.631	18.0577	21.1879
217.6	3.88009	5.30134	6.87953	8.21359	9.329659*	10.2626	10.5416	9.71331	6.62667	0.680106	-12.1547	-15.407	-12.8261	-10.3149	-7.26318	-3.61851	0.12207	3.92369	7.2719	11.0474	14.5612	17.9182	20.9525
217.61	3.76674	5.16183	6.7749	8.11768	9.207589*	10.1406	10.2975	9.42557	6.35638	0.00871931	-12.8348	-15.9912	-13.2621	-10.6899	-7.51604	-3.7929	0.0784738	3.65339	7.13239	10.9602	14.3781	17.7525	20.8392
217.62	3.72315	5.0572	6.72259	8.04792	9.041923*	10.1231	10.1318	9.15527	5.96401	-0.558036	-13.3841	-16.5056	-13.5847	-10.9776	-7.82122	-3.91497	-0.12207	3.48772	7.01904	10.7771	14.2125	17.7089	20.7345
217.63	3.66211	4.95257	6.62667	7.88225	8.911133*	10.0185	9.99233	8.92857	5.56292	-1.18583	-13.8986	-16.9939	-13.916	-11.3438	-8.09152	-4.08936	-0.261579	3.30462	6.95801	10.5765	14.0468	17.5258	20.4729
217.64	3.59235	4.87409	6.56564	7.84738	8.858817*	9.83538	9.73947	8.64955	5.19671	-1.72642	-14.5089	-17.3776	-14.3781	-11.5356	-8.32694	-4.36837	-0.392369	3.13895	6.80978	10.4632	13.9422	17.3078	20.255
217.65	3.59235	4.97001	6.5482	7.83866	8.789063*	9.66971	9.49533	8.46645	4.77818	-2.23214	-15.067	-17.7176	-14.7618	-11.7536	-8.43157	-4.55148	-0.540597	3.11279	6.67027	10.2888	13.8637	17.1334	20.0108
217.66	3.60107	4.88281	6.43485	7.65555	8.797782*	9.49533	9.32094	8.24847	4.44685	-2.85993	-15.6337	-18.1885	-15.1629	-12.0327	-8.50133	-4.72586	-0.549316	2.92969	6.57436	10.2452	13.6893	16.9416	19.819
217.67	3.51388	4.82178	6.2779	7.55964	8.719308*	9.35582	9.17271	7.93457	4.0196	-3.47029	-16.1046	-18.5721	-15.4157	-12.2768	-8.71931	-4.84793	-0.723703	2.76402	6.45229	10.1667	13.5149	16.8021	19.6795
217.68	3.40053	4.80434	6.16455	7.44629	8.553641*	9.28606	9.11168	7.66427	3.59235	-4.0196	-16.5841	-18.9906	-15.7296	-12.5384	-8.91985	-4.97872	-0.889369	2.70299	6.48717	9.98361	13.3754	16.68	19.4092
217.69	3.37437	4.7869	6.0512	7.34166	8.431571*	9.12912	8.95473	7.41141	3.18255	-4.56892	-17.177	-19.3481	-16.1133	-12.6692	-9.08552	-5.15311	-1.0376	2.63323	6.35638	9.8005	13.2708	16.4533	19.1999
217.7	3.28718	4.7433	5.91169	7.2719	8.283342*	8.98089	8.79778	7.14983	2.7989	-5.02232	-17.7089	-19.6533	-16.4359	-12.8261	-9.2599	-5.25774	-1.21198	2.67683	6.25174	9.74819	13.2446	16.2877	19.0343
217.71	3.28718	4.8305	5.88553	7.24575	8.18743*	8.86754	8.66699	7.01904	2.50244	-5.65011	-18.2408	-20.098	-16.7585	-13.0964	-9.31222	-5.39725	-1.27302	2.54604	6.12967	9.66971	13.0702	16.0523	18.8511
217.72	3.30462	4.73458	5.7809	7.14111	8.152553*	8.71931	8.45773	6.75746	2.07519	-6.25174	-18.6506	-20.4904	-16.9503	-13.3144	-9.50404	-5.46701	-1.42997	2.40653	5.99888	9.64355	12.8697	15.8953	18.8075
217.73	3.21742	4.65611	5.5978	7.01032	7.978167*	8.67571	8.3531	6.45229	1.61307	-6.82722	-19.1302	-20.8043	-17.1683	-13.4975	-9.68715	-5.46701	-1.60435	2.27574	5.99017	9.51276	12.7563	15.8517	18.607
217.74	3.16511	4.5166	5.43213	6.89697	7.768903*	8.5798	8.22231	6.20815	1.20326	-7.40269	-19.6969	-21.1182	-17.4561	-13.6457	-9.8441	-5.61523	-1.68283	2.13623	5.8245	9.35582	12.6168	15.7035	18.389
217.75	3.14767	4.43813	5.3275	6.84466	7.611956*	8.37054	7.98689	5.89425	0.697545	-7.89097	-20.2026	-21.3623	-17.6828	-13.7416	-10.0098	-5.74602	-1.7613	2.12751	5.69371	9.26862	12.6256	15.5204	18.2146
217.76	3.0692	4.37709	5.22287	6.75746	7.489886*	8.27462	7.82994	5.69371	0.322614	-8.5362	-20.6996	-21.7721	-17.9182	-13.9945	-10.0272	-5.83322	-1.75258	2.04904	5.60651	9.13784	12.5209	15.3983	18.049
217.77	3.07792	4.35093	5.25774	6.7749	7.376534*	8.10896	7.65555	5.43213	-0.156947	-9.1204	-21.0833	-22.1122	-18.049	-14.195	-10.1318	-5.93785	-1.74386	1.96184	5.54548	9.09424	12.3204	15.2588	18.0315
217.78	3.08663	4.21143	5.23158	6.69643	7.393973*	8.00432	7.52476	5.10952	-0.662667	-9.66971	-21.4669	-22.4697	-18.2495	-14.3694	-10.2713	-5.92041	-1.88337	1.92697	5.5542	9.0768	12.207	15.2239	17.9007
217.79	2.982	4.10679	5.14439	6.58308	7.298061*	8.01304	7.44629	4.83922	-1.12479	-10.1754	-21.9552	-22.7312	-18.5373	-14.5176	-10.3324	-6.01632	-1.96184	1.82234	5.41469	8.93729	12.0239	15.1106	17.7002
217.8	2.83378	4.01088	5.0572	6.48717	7.202148*	7.82994	7.19343	4.60379	-1.58691	-10.5504	-22.3825	-22.9492	-18.7465	-14.5264	-10.4108	-6.12095	-2.08392	1.86593	5.2403	8.78906	11.9978	14.9187	17.552
217.81	2.7553	3.89753	5.0136	6.39997	7.141113*	7.63811	6.96673	4.2899	-1.91825	-11.1084	-22.862	-23.2631	-18.9471	-14.7007	-10.4021	-6.17327	-2.11879	1.77874	5.12695	8.68443	11.9193	14.7967	17.3601
217.82	2.64195	3.81034	4.92641	6.34766	7.05392*	7.50732	6.76618	4.09807	-2.34549	-11.649	-23.1759	-23.5509	-19.0081	-14.8577	-10.4632	-6.2343	-2.11007	1.66539	5.00488	8.61468	11.7188	14.631	17.2642
217.83	2.54604	3.76674	4.91769	6.38253	7.010324*	7.3591	6.56564	3.8365	-2.85121	-12.1896	-23.5334	-23.8124	-19.1476	-14.9885	-10.6201	-6.18199	-2.24086	1.56947	5.03104	8.60596	11.6054	14.4479	17.0898
217.84	2.51988	3.72315	4.94385	6.3651	6.966727*	7.39397	6.44357	3.53132	-3.28718	-12.7302	-23.9432	-24.0043	-19.3743	-15.128	-10.716	-6.24302	-2.33677	1.49972	4.93513	8.48389	11.431	14.3694	16.8457
217.85	2.5286	3.59235	4.84793	6.24302	6.740025*	7.24575	6.34766	3.22614	-3.71442	-13.1923	-24.3618	-24.1089	-19.5574	-15.1542	-10.7945	-6.41741	-2.39781	1.491	4.83922	8.36182	11.3002	14.1253	16.6539
217.86	2.41525	3.44413	4.77818	6.14711	6.635394*	7.07136	6.11224	2.99944	-4.0196	-13.8201	-24.7454	-24.4053	-19.7492	-15.2937	-10.7945	-6.52204	-2.45012	1.51716	4.79562	8.2659	11.2828	13.8986	16.4708
217.87	2.31934	3.40925	4.79562	6.11224	6.522042*	6.91441	5.94657	2.80762	-4.46429	-14.4043	-24.9983	-24.5885	-19.8539	-15.4332	-10.7683	-6.62667	-2.43269	1.31662	4.71715	8.14383	11.1171	13.7678	16.3487
217.88	2.29318	3.33949	4.65611	5.98144	6.373814*	6.75746	5.72858	2.61579	-4.90897	-14.9536	-25.3296	-24.7541	-19.9323	-15.5378	-10.873	-6.61796	-2.53732	1.24686	4.7433	8.09152	11.0038	13.6108	16.3051
217.89	2.23214	3.32206	4.62123	5.97273	6.330218*	6.70515	5.62395	2.2583	-5.33622	-15.5116	-25.783	-24.8762	-20.098	-15.6773	-10.9427	-6.67027	-2.61579	1.13351	4.72586	8.02176	10.9078	13.5847	16.0697
217.9	2.18855	3.34821	4.66483	5.95529	6.216866*	6.66155	5.57164	1.99672	-5.78962	-15.9738	-26.0882	-24.9372	-20.1852	-15.686	-11.0125	-6.76618	-2.64195	1.08119	4.62123	7.86482	10.8294	13.4277	15.9127
217.91	2.23214	3.26974	4.55148	5.78962	6.068638*	6.49588	5.31006	1.70026	-6.15583	-16.5841	-26.4369	-25.1116	-20.255	-15.7296	-11.0386	-6.80978	-2.70299	1.10735	4.58636	7.76018	10.8207	13.2446	15.7558
217.92	2.17983	3.21742	4.42941	5.66755	5.990165*	6.38253	5.10079	1.45612	-6.64411	-17.1422	-26.6462	-25.2598	-20.3422	-15.8343	-11.0474	-6.85338	-2.67683	1.01144	4.49916	7.68171	10.6463	13.14	15.5814
217.93	2.12751	3.22614	4.37709	5.54548	5.902972*	6.24302	4.93513	1.16839	-7.14983	-17.6653	-26.9078	-25.4081	-20.3857	-15.8866	-11.152	-6.8621	-2.73786	0.950405	4.49916	7.68171	10.4719	13.0005	15.5116
217.94	2.09263	3.19127	4.2899	5.40597	5.911691*	6.11224	4.7433	0.828334	-7.62068	-18.1449	-27.2042	-25.5825	-20.5514	-15.9302	-11.2218	-6.80978	-2.85121	0.941685	4.48172	7.68171	10.3585	12.922	15.3111
217.95	2.04904	3.18255	4.25502	5.37981	5.946568*	6.03376	4.65611	0.50572	-8.10024	-18.5373	-27.4309	-25.5912	-20.6648	-15.8691	-11.213	-6.89697	-2.86865	0.906808	4.3335	7.56836	10.2278	12.9482	15.1106
217.96	2.01416	3.16511	4.22014	5.27518	5.807059*	5.85938	4.39453	0.12207	-8.47517	-19.0604	-27.71	-25.7481	-20.752	-15.7645	-11.2828	-6.95801	-2.91225	0.976562	4.25502	7.47245	10.2365	12.7825	14.9536
217.97	2.08392	3.06048	4.09807	5.16183	5.693708*	5.73731	4.14167	-0.165667	-9.00704	-19.5574	-27.9192	-25.8876	-20.7607	-15.8691	-11.1869	-7.02776	-2.81634	0.932966	4.13295	7.37653	10.1318	12.643	14.788
217.98	2.05776	2.99944	3.98472	5.0572	5.623954*	5.61523	3.96728	-0.427246	-9.55636	-20.0719	-28.0675	-26.0271	-20.7171	-15.9215	-11.2043	-7.03648	-2.76402	0.854492	4.09807	7.22831	10.0185	12.4773	14.7967
217.99	1.97056	2.94713	3.94985	4.98744	5.580357*	5.50188	3.7493	-0.767299	-10.0185	-20.4817	-28.329	-26.1579	-20.7607	-15.9999	-11.2828	-6.93185	-2.84249	0.845773	4.09807	7.24575	9.87898	12.3901	14.6746
218	1.91825	2.86865	3.8365	4.89153	5.580357*	5.48445	3.65339	-1.09863	-10.4544	-20.7955	-28.5906	-26.1666	-20.8479	-16.0697	-11.3613	-7.0016	-2.87737	0.793457	3.98472	7.17599	9.73947	12.3291	14.5089
218.01	1.87465	2.88609	3.82778	4.90897	5.536761*	5.35365	3.45285	-1.40381	-10.8032	-21.2925	-28.7737	-26.2887	-20.874	-16.0261	-11.4484	-7.03648	-2.95585	0.837054	3.93241	7.07136	9.71331	12.1809	14.352
218.02	1.77874	2.88609	3.86265	4.91769	5.432129*	5.16183	3.19999	-1.72642	-11.2741	-21.7634	-28.9481	-26.3672	-20.9002	-16.1046	-11.37	-7.06264	-2.94713	0.819615	3.85393	6.95801	9.67843	11.9978	14.1863
218.03	1.73514	2.72042	3.75802	4.7869	5.344936*	4.98744	3.00816	-1.95312	-11.7623	-22.2255	-29.044	-26.4108	-20.8392	-16.1918	-11.3438	-7.14111	-2.90353	0.680106	3.85393	6.85338	9.51276	11.9106	14.0991
218.04	1.77874	2.63323	3.67955	4.71715	5.249023*	4.84793	2.80762	-2.23214	-12.2157	-22.6179	-29.2533	-26.4631	-20.9351	-16.2092	-11.4659	-7.0888	-2.99944	0.584194	3.88881	6.80978	9.44301	11.7711	13.9858
218.05	1.72642	2.58963	3.60979	4.64739	5.179269*	4.82178	2.68555	-2.61579	-12.6692	-22.9492	-29.4277	-26.4195	-21.0135	-16.3051	-11.4397	-7.09752	-3.07792	0.497001	3.77546	6.82722	9.33838	11.7188	13.7591
218.06	1.63923	2.51988	3.55748	4.56892	5.109515*	4.65611	2.5722	-2.92097	-13.0528	-23.4113	-29.5846	-26.4805	-21.0833	-16.2528	-11.4833	-7.14111	-3.08663	0.444685	3.69699	6.71387	9.32966	11.6054	13.6283
218.07	1.54332	2.51988	3.50516	4.55148	4.90897*	4.49044	2.35421	-3.28718	-13.6021	-23.8124	-29.6892	-26.6113	-21.153	-16.2702	-11.4572	-7.14111	-3.13023	0.523158	3.62723	6.64411	9.31222	11.4397	13.4713
218.08	1.44741	2.50244	3.5226	4.5166	4.752023*	4.37709	2.17111	-3.54004	-14.1166	-24.135	-29.7764	-26.6026	-21.0484	-16.3051	-11.3787	-7.19343	-3.10407	0.470843	3.58364	6.60923	9.17271	11.2828	13.3929
218.09	1.37765	2.39781	3.46156	4.38581	4.673549*	4.29862	1.96184	-3.74058	-14.6397	-24.4751	-29.9508	-26.62	-21.1182	-16.2528	-11.4223	-7.10624	-3.15639	0.435965	3.63595	6.51332	9.0768	11.1869	13.3231
218.1	1.36021	2.37165	3.36565	4.28118	4.603795*	4.27246	1.86593	-4.15911	-15.0757	-24.7541	-30.1078	-26.5328	-21.1443	-16.2179	-11.431	-7.0016	-3.19999	0.435965	3.51388	6.56564	8.97217	11.1346	13.1226
218.11	1.32533	2.31062	3.2959	4.19399	4.612514*	4.17655	1.7177	-4.5166	-15.4768	-25.2337	-30.2909	-26.5241	-21.1269	-16.1656	-11.4048	-7.07136	-3.20871	0.435965	3.42669	6.48717	8.86754	11.1433	12.9743
218.12	1.25558	2.2583	3.26102	4.12423	4.568917*	3.98472	1.46484	-4.86537	-16.0261	-25.6958	-30.4129	-26.6026	-21.1182	-16.0697	-11.4136	-7.0452	-3.21742	0.523158	3.40053	6.34766	8.8501	11.0038	12.8523
218.13	1.19454	2.28446	3.21742	4.17655	4.438128*	3.86265	1.29046	-5.18799	-16.5318	-26.1405	-30.4042	-26.6288	-20.9961	-16.0871	-11.3089	-7.03648	-3.15639	0.444685	3.35693	6.2779	8.68443	10.8817	12.6953
218.14	1.19454	2.33677	3.23486	4.10679	4.342216*	3.72315	1.11607	-5.40597	-16.9939	-26.4893	-30.5699	-26.6898	-20.9961	-16.0784	-11.2828	-6.98417	-3.07792	0.357492	3.43541	6.18199	8.55364	10.7771	12.6256
218.15	1.14223	2.20599	3.14767	4.0196	4.211426*	3.73186	0.967843	-5.76346	-17.4822	-26.7683	-30.6745	-26.6462	-21.0222	-16.0784	-11.3177	-6.85338	-3.15639	0.313895	3.37437	6.13839	8.45773	10.6201	12.425
218.16	1.15967	2.12751	3.05176	3.94985	4.220145*	3.69699	0.845773	-6.14711	-17.8659	-27.1258	-30.7268	-26.5328	-20.9874	-16.0174	-11.2915	-6.8621	-3.16511	0.261579	3.27846	6.14711	8.34438	10.5678	12.2768
218.17	1.24686	2.10135	2.93841	3.85393	4.176548*	3.53132	0.575474	-6.46973	-18.4065	-27.5094	-30.7443	-26.559	-20.9961	-15.904	-11.3089	-6.92313	-3.17383	0.296457	3.24358	5.99888	8.34438	10.5155	12.1373
218.18	1.21198	2.04032	2.85121	3.82778	4.045759*	3.42669	0.357492	-6.87082	-18.886	-27.8146	-30.7007	-26.5154	-20.874	-15.8866	-11.213	-6.94929	-3.14767	0.270298	3.16511	5.92913	8.25718	10.376	12.0065
218.19	1.15967	2.07519	2.76402	3.84522	3.941127*	3.30462	0.148228	-7.14983	-19.3569	-28.1372	-30.8053	-26.5154	-20.8479	-15.9302	-11.1433	-7.01904	-3.12151	0.209263	3.22614	5.86809	8.16127	10.2278	11.9978
218.2	1.15095	2.11007	2.78146	3.75802	3.845215*	3.26974	0	-7.50732	-19.7754	-28.3116	-30.9099	-26.4631	-20.8827	-15.904	-11.152	-6.93185	-3.15639	0.200544	3.22614	5.75474	8.11768	10.0534	11.9891
218.21	1.09863	1.988	2.68555	3.65339	3.792899*	3.21742	-0.0435965	-7.93457	-20.098	-28.5819	-30.9448	-26.3498	-20.8479	-15.904	-11.1782	-6.96673	-3.20871	0.148228	3.12151	5.8245	8.0392	9.95745	11.8321
218.22	1.08119	1.90953	2.56348	3.61851	3.77546*	3.06048	-0.261579	-8.30078	-20.5252	-28.8347	-31.0146	-26.3672	-20.8392	-15.8081	-11.1782	-7.02776	-3.23486	0.148228	3.08663	5.7809	8.05664	9.92257	11.71
218.23	1.09863	1.85721	2.51116	3.55748	3.65339*	2.982	-0.470843	-8.67571	-20.9874	-29.0876	-30.9187	-26.3498	-20.7345	-15.7209	-11.1258	-7.01032	-3.23486	0.191825	3.03432	5.67627	8.05664	9.78306	11.5531
218.24	1.08991	1.77874	2.51988	3.54004	3.627232*	2.85993	-0.653948	-8.93729	-21.4146	-29.3579	-30.9187	-26.3149	-20.656	-15.6948	-11.0212	-7.01904	-3.13023	0.12207	3.06048	5.62395	7.96073	9.65227	11.5095
218.25	0.967843	1.78746	2.485	3.57492	3.557478*	2.82506	-0.819615	-9.26862	-21.8157	-29.4974	-30.9448	-26.2538	-20.7258	-15.6773	-11.0648	-6.93185	-3.15639	0.0610352	3.00816	5.58036	7.89969	9.60868	11.4572
218.26	0.898089	1.77002	2.60707	3.46156	3.487723*	2.7553	-0.889369	-9.68715	-22.1732	-29.7241	-30.9012	-26.123	-20.6735	-15.6599	-11.0735	-6.85338	-3.19127	0.0348772	2.94713	5.5542	7.78634	9.50404	11.2828
218.27	0.863212	1.70898	2.61579	3.40053	3.505162*	2.58092	-1.14223	-10.0795	-22.6964	-30.0555	-30.9012	-26.1143	-20.6124	-15.564	-11.0386	-6.85338	-3.24358	0.0348772	2.91225	5.58036	7.75146	9.53892	11.1346
218.28	0.784738	1.65667	2.5286	3.33949	3.40925*	2.44141	-1.31662	-10.5068	-23.141	-30.256	-30.7879	-26.1143	-20.5427	-15.4419	-11.0038	-6.85338	-3.26974	0.148228	2.85993	5.46701	7.69915	9.43429	11.0125
218.29	0.767299	1.63051	2.47628	3.24358	3.27846*	2.31934	-1.49972	-10.8904	-23.5683	-30.5001	-30.7704	-26.062	-20.4119	-15.5029	-10.8991	-6.83594	-3.19127	0.0959124	2.85121	5.37981	7.50732	9.32094	10.8555
218.3	0.802176	1.60435	2.42397	3.26102	3.182547*	2.29318	-1.70026	-11.1694	-23.9345	-30.5699	-30.8489	-26.001	-20.4729	-15.4593	-10.8555	-6.78362	-3.18255	0.0523158	2.85993	5.35365	7.36782	9.26862	10.8555
218.31	0.723703	1.61307	2.40653	3.19999	3.069196*	2.19727	-1.83106	-11.588	-24.2048	-30.7617	-30.8838	-25.8789	-20.4904	-15.3983	-10.8643	-6.63539	-3.20871	0.0435965	2.72914	5.26646	7.29806	9.16399	10.6637
218.32	0.662667	1.62179	2.44141	3.06048	3.086635*	2.01416	-2.10135	-11.9803	-24.632	-31.0059	-30.9448	-25.8004	-20.4991	-15.3198	-10.8207	-6.65283	-3.21742	-0.00871931	2.66811	5.27518	7.21087	9.15527	10.5242
218.33	0.645229	1.491	2.38909	2.96456	3.008161*	1.85721	-2.31934	-12.364	-25.0244	-31.2326	-30.9361	-25.7917	-20.4381	-15.189	-10.8468	-6.68771	-3.26102	0.0261579	2.53732	5.23158	7.20215	9.16399	10.4457
218.34	0.610352	1.37765	2.3019	2.89481	2.868652*	1.67411	-2.58963	-12.6866	-25.3906	-31.4244	-30.8315	-25.7394	-20.2724	-15.1367	-10.7335	-6.70515	-3.23486	0	2.58092	5.0572	7.06264	8.98089	10.3324
218.35	0.592913	1.34277	2.24086	2.86865	2.764021*	1.63923	-2.7989	-12.922	-25.7394	-31.5465	-30.8576	-25.6958	-20.2462	-15.1193	-10.6724	-6.76618	-3.17383	-0.0784738	2.65939	4.95257	6.92313	8.8501	10.3673
218.36	0.610352	1.29046	2.12751	2.88609	2.624512*	1.54332	-2.94713	-13.358	-26.0097	-31.5552	-30.8315	-25.6173	-20.2026	-15.0757	-10.716	-6.69643	-3.26974	-0.13079	2.55476	4.8305	6.84466	8.67571	10.219
218.37	0.645229	1.36893	2.06648	2.79018	2.546038*	1.42125	-3.24358	-13.7591	-26.4021	-31.7296	-30.8315	-25.4778	-20.159	-15.1018	-10.6637	-6.72259	-3.31334	-0.174386	2.53732	4.77818	6.71387	8.52748	10.0098
218.38	0.540597	1.37765	2.08392	2.68555	2.485003*	1.36021	-3.55748	-14.1253	-26.8468	-31.9475	-30.8053	-25.504	-20.098	-14.9362	-10.6114	-6.80106	-3.2959	-0.139509	2.49372	4.77818	6.73131	8.51004	9.93129
218.39	0.514439	1.29918	1.988	2.64195	2.354213*	1.17711	-3.82778	-14.5351	-27.2042	-32.0696	-30.692	-25.4429	-19.8887	-14.8054	-10.5591	-6.80978	-3.26974	-0.0784738	2.47628	4.69099	6.66155	8.42285	9.78306
218.4	0.523158	1.22942	1.89209	2.5722	2.310617*	1.13351	-4.0632	-14.788	-27.553	-32.2266	-30.7617	-25.3645	-19.8626	-14.849	-10.437	-6.84466	-3.14767	-0.148228	2.49372	4.61251	6.56564	8.2659	9.66971
218.41	0.453404	1.18583	1.88337	2.63323	2.26702*	1.04632	-4.21143	-15.1629	-27.7884	-32.2876	-30.7704	-25.2773	-19.8451	-14.8054	-10.4457	-6.7749	-3.11279	-0.217983	2.34549	4.58636	6.53948	8.21359	9.64355
218.42	0.488281	1.15967	1.86593	2.62451	2.284459*	0.863212	-4.48172	-15.5727	-28.1721	-32.462	-30.7181	-25.0855	-19.7405	-14.7792	-10.4632	-6.71387	-3.13895	-0.244141	2.2583	4.5166	6.45229	8.13512	9.46045
218.43	0.549316	1.15967	1.87465	2.51988	2.345494*	0.697545	-4.70843	-15.9302	-28.5121	-32.6102	-30.6484	-25.0419	-19.6533	-14.7444	-10.4283	-6.73131	-3.04304	-0.217983	2.2147	4.54276	6.48717	8.1264	9.3471
218.44	0.444685	1.15967	1.90953	2.47628	2.240862*	0.62779	-4.91769	-16.3487	-28.8173	-32.6364	-30.4478	-25.0157	-19.54	-14.5961	-10.437	-6.67027	-3.12151	-0.139509	2.18855	4.5602	6.48717	8.14383	9.2599
218.45	0.348772	1.07248	1.78746	2.41525	2.171108*	0.645229	-5.12695	-16.6539	-29.1225	-32.7061	-30.4304	-24.9198	-19.4615	-14.5961	-10.2888	-6.61796	-3.01688	-0.156947	2.3019	4.48172	6.35638	8.00432	9.19887
218.46	0.322614	1.02888	1.7177	2.34549	2.13623*	0.592913	-5.2403	-16.9852	-29.3754	-32.6887	-30.4042	-24.8675	-19.4876	-14.5438	-10.1842	-6.53948	-2.95585	-0.183106	2.2583	4.41197	6.28662	7.87354	9.22503
218.47	0.270298	1.00272	1.66539	2.36293	2.101353*	0.37493	-5.50188	-17.4648	-29.7328	-32.7672	-30.3432	-24.6059	-19.4266	-14.4915	-10.1929	-6.41741	-3.03432	-0.174386	2.19727	4.34222	6.16455	7.77762	9.13784
218.48	0.235421	0.967843	1.5782	2.26702	2.171108*	0.270298	-5.7809	-17.9007	-30.0816	-32.9241	-30.3432	-24.5449	-19.383	-14.4653	-10.1406	-6.44357	-3.08663	-0.183106	2.16239	4.29862	6.12095	7.66427	9.0332
218.49	0.279018	1.02888	1.69155	2.22342	2.031599*	0.165667	-6.01632	-18.3105	-30.3868	-33.0462	-30.1601	-24.4838	-19.2697	-14.3171	-10.158	-6.46101	-3.16511	-0.156947	2.14495	4.35093	6.14711	7.67299	8.99833
218.5	0.200544	1.00272	1.70026	2.13623	1.909528*	0.156947	-6.21687	-18.7465	-30.6396	-33.1944	-30.0903	-24.3705	-19.1127	-14.2037	-10.0621	-6.44357	-3.16511	-0.156947	2.17983	4.23758	6.0076	7.57708	8.91113
218.51	0.0959124	0.88065	1.60435	2.05776	1.796178*	-0.0261579	-6.2779	-19.0953	-30.7966	-33.1595	-30.0729	-24.3269	-19.0779	-14.2125	-9.94873	-6.44357	-3.07792	-0.244141	2.13623	4.14167	5.93785	7.42013	8.91113
218.52	-0.0174386	0.819615	1.61307	2.10135	1.717704*	-0.12207	-6.52204	-19.5574	-31.0843	-33.2206	-29.9944	-24.2222	-18.9819	-14.1166	-10.0098	-6.28662	-3.13895	-0.279018	2.05776	4.12423	5.90297	7.35038	8.78906
218.53	-0.0435965	0.767299	1.55204	2.09263	1.717704*	-0.25286	-6.74003	-19.9759	-31.3808	-33.3165	-29.9421	-24.0827	-18.8773	-14.0381	-9.98361	-6.25174	-3.13023	-0.340053	2.02288	4.09807	5.84194	7.2719	8.67571
218.54	-0.0610352	0.75858	1.51716	1.97928	1.595633*	-0.444685	-6.96673	-20.3857	-31.6336	-33.3513	-29.8724	-24.0566	-18.8075	-13.9771	-9.96617	-6.28662	-3.05176	-0.322614	1.94441	4.16783	5.92041	7.24575	8.55364
218.55	0	0.810896	1.56076	1.95312	1.491002*	-0.453404	-7.15855	-20.8043	-31.9301	-33.4473	-29.7503	-23.9519	-18.6244	-13.8463	-9.94001	-6.2779	-3.01688	-0.287737	1.97056	4.16783	5.85066	7.26318	8.44901
218.56	0.0348772	0.776018	1.48228	1.89209	1.429967*	-0.62779	-7.32422	-21.0571	-32.0958	-33.4647	-29.759	-23.9171	-18.5634	-13.855	-9.78306	-6.30406	-2.87737	-0.357492	1.97056	4.08064	5.75474	7.16727	8.47517
218.57	-0.0174386	0.697545	1.36893	1.95312	1.334054*	-0.784738	-7.63811	-21.3885	-32.3399	-33.4124	-29.6892	-23.8211	-18.4849	-13.8375	-9.73075	-6.26046	-2.87737	-0.38365	1.90953	4.02832	5.71987	7.09752	8.45773
218.58	-0.0610352	0.671387	1.31662	2.02288	1.368931*	-0.915527	-7.92585	-21.7721	-32.5928	-33.4909	-29.6195	-23.6032	-18.4065	-13.8201	-9.73075	-6.18199	-2.92969	-0.38365	1.83977	3.98472	5.61523	7.05392	8.32694
218.59	-0.0784738	0.636509	1.21198	1.96184	1.238142*	-1.05504	-8.16127	-22.086	-32.7759	-33.4996	-29.5497	-23.5421	-18.3018	-13.8201	-9.67843	-6.22559	-2.92097	-0.392369	1.79618	3.94113	5.58908	6.99289	8.23103
218.6	-0.156947	0.62779	1.22942	1.91825	1.116071*	-1.06376	-8.43157	-22.3912	-33.0026	-33.5781	-29.3754	-23.5334	-18.1274	-13.6806	-9.62612	-6.2343	-2.93841	-0.305176	1.81362	4.00216	5.56292	7.0016	8.1264
218.61	-0.13079	0.697545	1.23814	1.89209	1.089913*	-1.21198	-8.55364	-22.6353	-33.1159	-33.5693	-29.2882	-23.359	-18.049	-13.637	-9.55636	-6.22559	-2.89481	-0.366211	1.84849	3.96728	5.38853	6.89697	8.09152
218.62	-0.0435965	0.645229	1.12479	1.79618	1.055036*	-1.40381	-8.84138	-22.9143	-33.2467	-33.4647	-29.2882	-23.2544	-18.049	-13.6893	-9.46917	-6.19943	-2.83378	-0.435965	1.73514	3.89753	5.31878	6.76618	8.03048
218.63	-0.0523158	0.584194	1.07248	1.91825	1.098633*	-1.45612	-9.0768	-23.3678	-33.517	-33.4996	-29.201	-23.0626	-17.9879	-13.6719	-9.5302	-6.06864	-2.93841	-0.453404	1.70026	3.84522	5.21415	6.69643	7.89969
218.64	-0.200544	0.584194	1.10735	1.85721	1.046317*	-1.49972	-9.28606	-23.795	-33.7176	-33.5781	-29.1312	-22.9405	-17.9095	-13.6544	-9.49533	-6.03376	-2.982	-0.470843	1.63923	3.74058	5.17055	6.57436	7.77762
218.65	-0.191825	0.540597	1.02016	1.72642	0.9416853*	-1.50844	-9.51276	-24.1786	-33.9181	-33.5781	-28.8958	-22.8882	-17.7525	-13.5672	-9.46917	-6.07736	-2.99072	-0.357492	1.67411	3.73186	5.12695	6.55692	7.68171
218.66	-0.235421	0.619071	1.08991	1.69155	0.8719308*	-1.67411	-9.59124	-24.5623	-34.0663	-33.5868	-28.7127	-22.7748	-17.6653	-13.4103	-9.41685	-6.01632	-2.99944	-0.313895	1.77002	3.71442	5.03104	6.58308	7.5858
218.67	-0.313895	0.671387	1.01144	1.60435	0.8108956*	-1.79618	-9.87026	-24.8675	-34.1535	-33.517	-28.5993	-22.7225	-17.6304	-13.3841	-9.21631	-6.03376	-2.91225	-0.401088	1.72642	3.59235	4.95257	6.47845	7.61196
218.68	-0.261579	0.575474	0.915527	1.59563	0.8632115*	-1.97928	-10.1842	-25.2337	-34.3715	-33.4647	-28.4773	-22.6266	-17.6043	-13.3231	-9.14655	-5.96401	-2.87737	-0.401088	1.69155	3.50516	4.94385	6.3651	7.52476
218.69	-0.25286	0.497001	0.854492	1.54332	0.7498605*	-2.04904	-10.376	-25.6696	-34.5459	-33.5345	-28.3552	-22.4697	-17.5956	-13.2359	-9.16399	-5.92913	-2.89481	-0.479562	1.65667	3.42669	4.90025	6.28662	7.42013
218.7	-0.313895	0.435965	0.810896	1.36021	0.6626674*	-2.10135	-10.6463	-26.0358	-34.6941	-33.5083	-28.207	-22.4697	-17.4822	-13.1662	-9.12912	-5.99017	-2.91225	-0.479562	1.62179	3.36565	5.00488	6.21687	7.37653
218.71	-0.322614	0.37493	0.828334	1.32533	0.592913*	-2.26702	-10.8555	-26.3846	-34.8162	-33.5345	-28.0326	-22.4435	-17.334	-12.9831	-9.16399	-5.95529	-2.92097	-0.409807	1.64795	3.40925	4.95257	6.20815	7.2719
218.72	-0.348772	0.409807	0.924247	1.27302	0.5231585*	-2.38909	-11.091	-26.6549	-34.8685	-33.4647	-27.9803	-22.3476	-17.3165	-12.9133	-9.0768	-5.90297	-2.85121	-0.470843	1.54332	3.38309	4.91769	6.14711	7.29806
218.73	-0.340053	0.348772	0.837054	1.23814	0.5405971*	-2.51988	-11.4048	-26.9601	-35.0603	-33.3252	-27.9018	-22.2081	-17.2468	-12.8959	-9.04192	-5.80706	-2.82506	-0.497001	1.44741	3.31334	4.86537	6.0076	7.2719
218.74	-0.287737	0.270298	0.784738	1.32533	0.453404*	-2.56348	-11.6664	-27.3699	-35.1824	-33.3513	-27.7623	-21.9988	-17.177	-12.7999	-9.0768	-5.65883	-2.90353	-0.497001	1.43869	3.26102	4.85665	5.92041	7.12368
218.75	-0.261579	0.287737	0.749861	1.23814	0.3574916*	-2.62451	-11.9803	-27.7274	-35.3132	-33.3252	-27.6489	-21.8767	-17.0463	-12.7389	-9.00704	-5.65883	-2.90353	-0.523158	1.40381	3.19999	4.92641	5.88553	7.05392
218.76	-0.296457	0.244141	0.688825	1.15967	0.2964565*	-2.85121	-12.1634	-28.0849	-35.4004	-33.2903	-27.4745	-21.7634	-16.837	-12.6256	-8.93729	-5.65883	-2.92969	-0.401088	1.48228	3.13895	4.8305	5.85938	6.95801
218.77	-0.340053	0.226702	0.784738	1.09863	0.2354213*	-2.94713	-12.4512	-28.4337	-35.4614	-33.2729	-27.4048	-21.6936	-16.776	-12.5035	-8.82394	-5.62395	-2.87737	-0.401088	1.47356	3.13023	4.73458	5.85938	6.87953
218.78	-0.38365	0.270298	0.784738	1.05504	0.2964565*	-3.08663	-12.7825	-28.6778	-35.5835	-33.1334	-27.3525	-21.6239	-16.6888	-12.5209	-8.70187	-5.58908	-2.7989	-0.50572	1.41253	3.01688	4.65611	5.71987	6.92313
218.79	-0.470843	0.165667	0.723703	1.06376	0.1831055*	-3.07792	-13.0702	-29.0266	-35.7317	-33.081	-27.2653	-21.4408	-16.5928	-12.4948	-8.70187	-5.48445	-2.84249	-0.514439	1.40381	2.96456	4.5602	5.65011	6.80106
218.8	-0.444685	0.0959124	0.697545	0.976562	0.06975447*	-3.19127	-13.3144	-29.3754	-35.8276	-33.0636	-27.1868	-21.2925	-16.5493	-12.4424	-8.68443	-5.47573	-2.89481	-0.558036	1.31662	2.91225	4.57764	5.58036	6.66155
218.81	-0.470843	0.0523158	0.671387	0.854492	-0.02615792*	-3.39181	-13.4452	-29.6544	-35.9323	-32.959	-26.995	-21.2751	-16.3487	-12.3378	-8.64083	-5.5106	-2.88609	-0.540597	1.34277	2.86865	4.53404	5.51932	6.57436
218.82	-0.601632	0.0261579	0.680106	0.793457	-0.09591239*	-3.49644	-13.6544	-29.9595	-35.9323	-32.8892	-26.8206	-21.153	-16.2354	-12.1722	-8.63212	-5.5106	-2.86865	-0.470843	1.34277	2.90353	4.41197	5.52804	6.46101
218.83	-0.697545	0.0523158	0.706264	0.732422	-0.06103516*	-3.63595	-13.9945	-30.1688	-35.9497	-32.7497	-26.7421	-21.0833	-16.2528	-12.0762	-8.51876	-5.54548	-2.74658	-0.601632	1.25558	2.92097	4.2899	5.46701	6.48717
218.84	-0.749861	0.0784738	0.592913	0.828334	-0.2005441*	-3.67083	-14.2212	-30.3432	-35.9933	-32.6102	-26.62	-20.9351	-16.1656	-12.0414	-8.44029	-5.48445	-2.77274	-0.653948	1.2207	2.84249	4.14167	5.34494	6.38253
218.85	-0.793457	-0.00871931	0.549316	0.784738	-0.2964565*	-3.81906	-14.5438	-30.6309	-36.0892	-32.6277	-26.5241	-20.8043	-16.1046	-11.9891	-8.42285	-5.43213	-2.81634	-0.662667	1.21198	2.81634	4.08064	5.24902	6.26046
218.86	-0.784738	-0.0348772	0.50572	0.75858	-0.340053*	-3.95857	-14.7444	-30.8925	-36.1851	-32.6102	-26.3672	-20.7694	-15.9825	-11.9542	-8.37054	-5.44085	-2.80762	-0.653948	1.25558	2.77274	4.08936	5.12695	6.24302
218.87	-0.680106	-0.0959124	0.479562	0.706264	-0.4010882*	-4.08064	-14.9362	-31.1628	-36.1764	-32.523	-26.1579	-20.6822	-15.904	-11.8147	-8.3531	-5.49316	-2.84249	-0.531878	1.34277	2.82506	3.94985	5.14439	6.18199
218.88	-0.636509	-0.104632	0.558036	0.662667	-0.3749302*	-4.22886	-15.285	-31.3982	-36.1415	-32.4271	-26.1056	-20.5601	-15.904	-11.71	-8.28334	-5.50188	-2.81634	-0.566755	1.25558	2.89481	3.91497	5.19671	6.15583
218.89	-0.697545	-0.00871931	0.444685	0.714983	-0.453404*	-4.25502	-15.5988	-31.5639	-36.3072	-32.2353	-26.0271	-20.4729	-15.843	-11.6664	-8.16127	-5.49316	-2.70299	-0.610352	1.23814	2.82506	3.93241	5.08336	6.15583
218.9	-0.680106	-0.0261579	0.340053	0.714983	-0.5231585*	-4.42941	-15.9127	-31.8778	-36.3246	-32.2353	-25.9138	-20.2288	-15.7384	-11.649	-8.14383	-5.37981	-2.73786	-0.558036	1.17711	2.77274	3.86265	4.99616	6.0076
218.91	-0.653948	-0.0871931	0.270298	0.636509	-0.6016322*	-4.61251	-16.1918	-32.2353	-36.3857	-32.1917	-25.8266	-20.1416	-15.625	-11.5618	-8.13512	-5.44957	-2.7553	-0.636509	1.15967	2.73786	3.95857	4.97001	5.93785
218.92	-0.619071	-0.0523158	0.200544	0.610352	-0.6452288*	-4.76074	-16.4097	-32.5492	-36.3944	-32.1132	-25.6522	-20.0893	-15.4332	-11.5182	-8.10896	-5.42341	-2.74658	-0.592913	1.24686	2.65067	3.92369	4.91769	5.90297
218.93	-0.50572	-0.104632	0.25286	0.540597	-0.6190709*	-4.90025	-16.7934	-32.8543	-36.3595	-32.0435	-25.5301	-20.037	-15.3721	-11.3438	-8.07408	-5.36237	-2.74658	-0.558036	1.17711	2.67683	3.86265	4.98744	5.87681
218.94	-0.531878	-0.0610352	0.244141	0.549316	-0.7149833*	-4.90897	-17.0811	-33.0723	-36.438	-31.8429	-25.4953	-20.0195	-15.3547	-11.3787	-7.92585	-5.31006	-2.64195	-0.645229	1.10735	2.68555	3.84522	4.91769	5.92041
218.95	-0.601632	-0.0871931	0.191825	0.479562	-0.8544922*	-5.08336	-17.3427	-33.2467	-36.4729	-31.7383	-25.3906	-19.8975	-15.3111	-11.3874	-7.93457	-5.16183	-2.64195	-0.680106	1.06376	2.62451	3.78418	4.81306	5.83322
218.96	-0.645229	-0.183106	0.200544	0.331334	-0.9416853*	-5.22287	-17.613	-33.5519	-36.4641	-31.686	-25.2947	-19.7318	-15.2501	-11.3438	-7.92585	-5.03976	-2.7117	-0.671387	1.01144	2.5286	3.78418	4.76074	5.70243
218.97	-0.714983	-0.209263	0.183106	0.279018	-0.9504046*	-5.33622	-17.8048	-33.8135	-36.5252	-31.5813	-25.1203	-19.6882	-15.0495	-11.3089	-7.86482	-5.0572	-2.70299	-0.662667	1.10735	2.46756	3.81906	4.67355	5.63267
218.98	-0.741141	-0.226702	0.235421	0.200544	-0.9242467*	-5.40597	-18.1013	-34.0489	-36.3508	-31.5203	-24.9023	-19.5661	-14.9536	-11.2043	-7.82122	-5.03104	-2.74658	-0.645229	1.05504	2.40653	3.64467	4.63867	5.52804
218.99	-0.671387	-0.235421	0.270298	0.270298	-1.089913*	-5.43213	-18.389	-34.3105	-36.3508	-31.3895	-24.8675	-19.4789	-14.91	-11.1346	-7.70787	-5.12695	-2.68555	-0.749861	0.959124	2.44141	3.55748	4.66483	5.5106
219	-0.723703	-0.200544	0.209263	0.366211	-1.063756*	-5.58036	-18.6332	-34.4325	-36.4118	-31.25	-24.789	-19.3656	-14.8054	-11.1346	-7.55092	-5.0572	-2.63323	-0.837054	0.932966	2.34549	3.49644	4.58636	5.50188
219.01	-0.767299	-0.322614	0.156947	0.287737	-1.124791*	-5.71115	-18.9035	-34.5808	-36.3857	-31.2064	-24.6756	-19.165	-14.7444	-11.091	-7.61196	-4.96129	-2.72042	-0.863212	0.88065	2.29318	3.44413	4.53404	5.40597
219.02	-0.784738	-0.392369	0.0610352	0.235421	-1.116071*	-5.8245	-19.1127	-34.8075	-36.4118	-31.1279	-24.5885	-19.104	-14.6397	-11.0735	-7.62939	-4.99616	-2.78146	-0.906808	0.906808	2.27574	3.50516	4.43813	5.27518
219.03	-0.828334	-0.453404	0.0348772	0.165667	-1.089913*	-5.91169	-19.3917	-34.9819	-36.3508	-31.0843	-24.4228	-19.043	-14.5612	-11.0299	-7.63811	-4.97872	-2.80762	-0.854492	0.906808	2.20599	3.43541	4.34222	5.17055
219.04	-0.863212	-0.409807	0.12207	0.156947	-1.203264*	-5.93785	-19.7318	-35.1475	-36.3159	-31.0233	-24.3705	-18.9209	-14.57	-10.8817	-7.5858	-4.95257	-2.78146	-0.828334	0.837054	2.24086	3.39181	4.32478	5.17055
219.05	-0.767299	-0.340053	0.0523158	0.226702	-1.290458*	-6.12095	-20.0631	-35.2783	-36.3944	-30.8489	-24.3269	-18.8424	-14.5176	-10.8555	-7.48989	-4.95257	-2.69427	-0.898089	0.854492	2.31062	3.37437	4.30734	5.23158
219.06	-0.837054	-0.357492	-0.0174386	0.148228	-1.368931*	-6.26918	-20.3596	-35.3219	-36.3595	-30.7792	-24.2135	-18.6506	-14.4828	-10.8381	-7.45501	-4.8305	-2.7117	-0.941685	0.871931	2.22342	3.30462	4.17655	5.15311
219.07	-0.906808	-0.37493	-0.0784738	0.0784738	-1.412528*	-6.41741	-20.5863	-35.5312	-36.3508	-30.753	-24.1438	-18.5373	-14.352	-10.7771	-7.48117	-4.81306	-2.77274	-0.959124	0.932966	2.13623	3.38309	4.16783	5.08336
219.08	-0.889369	-0.392369	-0.113351	0.0784738	-1.351493*	-6.5482	-20.8479	-35.7579	-36.2985	-30.6745	-23.9955	-18.5285	-14.2125	-10.7683	-7.45501	-4.87409	-2.74658	-0.924247	1.05504	2.07519	3.36565	4.12423	5.0572
219.09	-0.906808	-0.453404	-0.0697545	0.0610352	-1.438686*	-6.5918	-21.1966	-35.9323	-36.1764	-30.6048	-23.8124	-18.4762	-14.2125	-10.6463	-7.47245	-4.8305	-2.77274	-0.845773	0.985282	2.05776	3.26974	4.13295	5.02232
219.1	-0.906808	-0.427246	-0.183106	0.104632	-1.499721*	-6.80106	-21.528	-36.0979	-36.1764	-30.4478	-23.7252	-18.4065	-14.195	-10.5242	-7.41141	-4.8305	-2.68555	-0.924247	0.932966	2.12751	3.19127	4.17655	5.03976
219.11	-0.819615	-0.409807	-0.270298	0.0610352	-1.51716*	-6.94929	-21.9029	-36.1241	-36.1415	-30.256	-23.6032	-18.3367	-14.1253	-10.5068	-7.2719	-4.75202	-2.60707	-0.950405	0.889369	2.08392	3.11279	4.09807	4.95257
219.12	-0.88065	-0.444685	-0.322614	0	-1.456124*	-7.07136	-22.1645	-36.2549	-36.1067	-30.195	-23.4724	-18.11	-14.0642	-10.4457	-7.25446	-4.66483	-2.64195	-0.976562	0.854492	2.00544	3.10407	4.00216	4.85665
219.13	-0.959124	-0.549316	-0.401088	-0.0697545	-1.438686*	-7.19343	-22.3825	-36.4554	-36.0456	-30.099	-23.359	-18.0577	-13.855	-10.3673	-7.21959	-4.75202	-2.62451	-0.950405	0.950405	1.95312	3.10407	3.94985	4.81306
219.14	-1.01144	-0.619071	-0.357492	-0.0435965	-1.569475*	-7.21087	-22.7312	-36.6124	-35.9323	-30.0031	-23.141	-17.9879	-13.7765	-10.2975	-7.19343	-4.76946	-2.61579	-0.854492	0.889369	1.90953	3.0256	3.81906	4.70843
219.15	-1.09863	-0.619071	-0.37493	0.0435965	-1.656669*	-7.36782	-23.0626	-36.7519	-35.9148	-29.8985	-23.0451	-17.8397	-13.698	-10.1231	-7.16727	-4.70843	-2.60707	-0.828334	0.854492	1.89209	2.982	3.91497	4.70843
219.16	-1.06376	-0.566755	-0.444685	-0.0523158	-1.813616*	-7.55964	-23.3852	-36.9524	-35.9148	-29.6544	-23.0015	-17.7264	-13.5847	-10.0882	-7.0452	-4.70843	-2.485	-0.88065	0.837054	1.99672	2.95585	3.91497	4.72586
219.17	-1.02016	-0.706264	-0.453404	-0.113351	-1.804897*	-7.72531	-23.638	-36.9873	-35.8538	-29.5497	-22.8707	-17.5433	-13.5585	-10.1057	-7.02776	-4.57764	-2.51988	-0.854492	0.802176	1.92697	2.92097	3.76674	4.62995
219.18	-1.09863	-0.706264	-0.488281	-0.174386	-1.848493*	-7.89969	-23.8735	-37.1268	-35.784	-29.4625	-22.7225	-17.3689	-13.4016	-10.0446	-7.07136	-4.53404	-2.56348	-0.898089	0.863212	1.90081	2.99944	3.72315	4.59507
219.19	-1.18583	-0.714983	-0.435965	-0.217983	-1.988002*	-7.94329	-24.2222	-37.2663	-35.5922	-29.3754	-22.5045	-17.2904	-13.2882	-10.0185	-7.03648	-4.54276	-2.5286	-0.854492	0.828334	1.88337	2.95585	3.67955	4.56892
219.2	-1.2207	-0.671387	-0.497001	-0.165667	-2.092634*	-8.11768	-24.5536	-37.4145	-35.4701	-29.323	-22.3214	-17.1509	-13.2882	-9.91385	-7.01904	-4.52532	-2.54604	-0.863212	0.749861	1.83977	2.89481	3.63595	4.52532
219.21	-1.29046	-0.558036	-0.540597	-0.287737	-2.179827*	-8.27462	-24.85	-37.5541	-35.4178	-29.1574	-22.2604	-17.0637	-13.2272	-9.78306	-6.94057	-4.52532	-2.45885	-0.932966	0.697545	1.79618	2.83378	3.67083	4.56892
219.22	-1.2207	-0.645229	-0.531878	-0.348772	-2.118792*	-8.39669	-25.1465	-37.6064	-35.383	-29.0353	-22.1383	-16.9416	-13.1313	-9.8005	-6.80978	-4.49916	-2.42397	-0.950405	0.662667	1.81362	2.73786	3.57492	4.473
219.23	-1.08991	-0.680106	-0.531878	-0.401088	-2.118792*	-8.49261	-25.3034	-37.5977	-35.3132	-28.983	-21.9988	-16.7672	-13.079	-9.74819	-6.88825	-4.39453	-2.49372	-0.950405	0.671387	1.68283	2.78146	3.54004	4.31606
219.24	-1.08119	-0.714983	-0.435965	-0.453404	-2.301897*	-8.55364	-25.504	-37.772	-35.1824	-28.8522	-21.9029	-16.7411	-12.9046	-9.72203	-6.87953	-4.473	-2.50244	-0.959124	0.688825	1.65667	2.73786	3.5226	4.22886
219.25	-1.09863	-0.793457	-0.401088	-0.409807	-2.38909*	-8.74547	-25.8789	-37.8244	-35.008	-28.7127	-21.7024	-16.7324	-12.922	-9.68715	-6.84466	-4.49044	-2.54604	-0.863212	0.610352	1.5782	2.66811	3.43541	4.13295
219.26	-1.09863	-0.688825	-0.392369	-0.435965	-2.467564*	-8.93729	-26.1405	-37.868	-34.9993	-28.5906	-21.6239	-16.6713	-12.9133	-9.52148	-6.78362	-4.53404	-2.54604	-0.889369	0.566755	1.56076	2.56348	3.47029	4.17655
219.27	-1.11607	-0.749861	-0.488281	-0.540597	-2.441406*	-9.10296	-26.4282	-37.9552	-34.9557	-28.3377	-21.5367	-16.5841	-12.8087	-9.44301	-6.64411	-4.54276	-2.45012	-0.924247	0.50572	1.61307	2.485	3.51388	4.19399
219.28	-1.02888	-0.845773	-0.549316	-0.549316	-2.476284*	-9.26862	-26.6724	-37.9464	-34.9034	-28.2418	-21.4582	-16.3661	-12.7389	-9.45173	-6.55692	-4.48172	-2.51116	-0.967843	0.479562	1.62179	2.44141	3.39181	4.08064
219.29	-0.959124	-0.828334	-0.470843	-0.592913	-2.589634*	-9.29478	-26.8468	-37.9639	-34.8511	-28.1634	-21.3449	-16.2702	-12.5209	-9.39941	-6.5482	-4.50788	-2.55476	-0.985282	0.531878	1.54332	2.50244	3.32206	4.0196
219.3	-1.0376	-0.845773	-0.427246	-0.514439	-2.668108*	-9.50404	-27.1606	-38.0859	-34.6941	-28.0239	-21.1792	-16.2179	-12.4337	-9.37326	-6.45229	-4.54276	-2.54604	-0.863212	0.444685	1.49972	2.38037	3.33949	3.93241
219.31	-1.06376	-0.75858	-0.540597	-0.584194	-2.729143*	-9.71331	-27.4309	-38.1295	-34.6157	-27.9018	-21.031	-16.122	-12.4076	-9.32966	-6.46973	-4.50788	-2.51988	-0.810896	0.37493	1.491	2.31062	3.26974	3.88881
219.32	-1.08991	-0.828334	-0.540597	-0.680106	-2.729143*	-9.89641	-27.6664	-38.1818	-34.5459	-27.6315	-20.9786	-16.0435	-12.3378	-9.21631	-6.41741	-4.473	-2.42397	-0.854492	0.38365	1.491	2.3019	3.33078	3.91497
219.33	-1.18583	-0.898089	-0.610352	-0.723703	-2.737863*	-10.0708	-27.9803	-38.1818	-34.4238	-27.492	-20.8653	-15.8953	-12.3204	-9.24247	-6.35638	-4.36837	-2.35421	-0.837054	0.322614	1.56947	2.2583	3.2959	3.81034
219.34	-1.18583	-0.932966	-0.549316	-0.767299	-2.816336*	-10.1754	-28.1721	-38.0859	-34.3628	-27.4833	-20.7868	-15.7296	-12.2506	-9.24247	-6.37381	-4.3335	-2.38909	-0.871931	0.357492	1.51716	2.34549	3.18255	3.7929
219.35	-1.25558	-0.985282	-0.531878	-0.732422	-2.89481*	-10.376	-28.4773	-38.1557	-34.2146	-27.3786	-20.6473	-15.6773	-12.146	-9.17271	-6.42613	-4.39453	-2.39781	-0.898089	0.296457	1.42997	2.29318	3.11279	3.80162
219.36	-1.28174	-0.924247	-0.610352	-0.810896	-2.999442*	-10.5155	-28.8435	-38.208	-34.0663	-27.2304	-20.534	-15.5901	-12.146	-9.13784	-6.38253	-4.38581	-2.44141	-0.845773	0.209263	1.40381	2.2147	3.04304	3.76674
219.37	-1.3079	-0.898089	-0.619071	-0.845773	-2.999442*	-10.6376	-29.1748	-38.2516	-34.0402	-27.0735	-20.4555	-15.4768	-12.085	-8.95473	-6.38253	-4.36837	-2.43269	-0.924247	0.200544	1.31662	2.2147	3.0692	3.86265
219.38	-1.31662	-0.932966	-0.619071	-0.854492	-3.034319*	-10.7683	-29.4887	-38.2952	-33.9617	-26.8555	-20.4032	-15.4332	-11.9978	-8.91113	-6.2779	-4.31606	-2.38909	-0.985282	0.148228	1.31662	2.15367	3.17383	3.8365
219.39	-1.31662	-0.950405	-0.619071	-0.898089	-3.173828*	-10.8032	-29.6805	-38.3475	-33.8658	-26.7334	-20.377	-15.2762	-11.9106	-8.91985	-6.26918	-4.21143	-2.45012	-0.967843	0.244141	1.36021	2.18855	3.0692	3.75802
219.4	-1.25558	-0.994001	-0.523158	-0.810896	-3.234863*	-10.9776	-29.8898	-38.269	-33.7786	-26.6549	-20.2637	-15.2152	-11.7188	-8.8501	-6.29534	-4.15911	-2.485	-1.00272	0.313895	1.27302	2.2583	2.97328	3.71442
219.41	-1.33405	-0.889369	-0.619071	-0.854492	-3.304618*	-11.1694	-30.2386	-38.3562	-33.5519	-26.5328	-20.0457	-15.1629	-11.6752	-8.8065	-6.24302	-4.19399	-2.485	-0.959124	0.305176	1.23814	2.19727	2.97328	3.68827
219.42	-1.42997	-0.915527	-0.671387	-0.898089	-3.313337*	-11.3089	-30.5089	-38.426	-33.5257	-26.4805	-19.9411	-15.0757	-11.6403	-8.71931	-6.21687	-4.15039	-2.51116	-0.924247	0.313895	1.20326	2.14495	2.91225	3.70571
219.43	-1.42997	-0.976562	-0.723703	-0.924247	-3.261021*	-11.4833	-30.7704	-38.487	-33.4909	-26.3323	-19.9062	-15.0321	-11.5618	-8.58852	-6.12095	-4.15911	-2.43269	-1.0376	0.305176	1.13351	2.11879	2.92969	3.78418
219.44	-1.46484	-0.985282	-0.741141	-0.994001	-3.374372*	-11.5618	-31.0059	-38.5393	-33.4037	-26.219	-19.8103	-14.91	-11.5008	-8.59724	-5.93785	-4.05448	-2.38909	-1.05504	0.322614	1.2207	2.09263	2.94713	3.68827
219.45	-1.36021	-1.0376	-0.741141	-0.924247	-3.426688*	-11.7449	-31.1715	-38.5655	-33.3862	-26.2015	-19.7318	-14.7618	-11.3787	-8.59724	-5.98144	-3.976	-2.39781	-1.08991	0.409807	1.24686	2.15367	2.85993	3.60979
219.46	-1.29918	-0.994001	-0.863212	-0.932966	-3.487723*	-11.9454	-31.4505	-38.5393	-33.2118	-26.1318	-19.5923	-14.7269	-11.3089	-8.55364	-5.99888	-3.98472	-2.41525	-1.04632	0.340053	1.18583	2.08392	2.80762	3.5662
219.47	-1.33405	-0.967843	-0.924247	-1.04632	-3.540039*	-12.0937	-31.7121	-38.6178	-33.1334	-26.0358	-19.4266	-14.6659	-11.2828	-8.55364	-5.95529	-3.976	-2.43269	-0.906808	0.296457	1.19454	2.02288	2.74658	3.50516
219.48	-1.34277	-1.0376	-0.976562	-1.08991	-3.452846*	-12.2593	-31.9388	-38.5917	-33.1247	-25.9225	-19.3045	-14.5874	-11.2218	-8.41413	-5.92913	-3.976	-2.39781	-0.941685	0.261579	1.19454	2.00544	2.70299	3.54876
219.49	-1.36893	-1.02888	-0.941685	-1.15967	-3.5226*	-12.2855	-32.1917	-38.5742	-32.9939	-25.722	-19.165	-14.4915	-11.1694	-8.34438	-5.81578	-3.98472	-2.35421	-1.01144	0.261579	1.23814	1.97056	2.79018	3.51388
219.5	-1.37765	-1.11607	-0.906808	-1.11607	-3.618513*	-12.4163	-32.3138	-38.5481	-32.898	-25.6609	-18.9994	-14.2735	-11.0648	-8.31822	-5.79834	-3.91497	-2.45885	-1.02016	0.366211	1.32533	2.05776	2.7553	3.43541
219.51	-1.31662	-1.02888	-0.941685	-1.09863	-3.688267*	-12.5907	-32.523	-38.4173	-32.741	-25.6086	-18.8947	-14.2299	-10.9078	-8.24847	-5.79834	-3.96728	-2.50244	-1.0376	0.357492	1.29046	2.09263	2.65939	3.42669
219.52	-1.36893	-0.994001	-0.950405	-1.21198	-3.731864*	-12.7302	-32.7672	-38.3475	-32.523	-25.4953	-18.6332	-14.2037	-10.9253	-8.21359	-5.81578	-4.00216	-2.485	-0.959124	0.261579	1.23814	2.01416	2.65067	3.38309
219.53	-1.43869	-1.11607	-1.00272	-1.25558	-3.688267*	-12.922	-32.9503	-38.3737	-32.4358	-25.3993	-18.5808	-14.134	-10.873	-8.11768	-5.8245	-3.99344	-2.46756	-0.924247	0.244141	1.18583	1.96184	2.62451	3.43541
219.54	-1.44741	-1.17711	-1.02016	-1.29918	-3.827776*	-13.0092	-33.177	-38.3475	-32.3138	-25.2337	-18.5285	-14.1166	-10.8207	-7.96073	-5.77218	-3.99344	-2.38909	-0.985282	0.183106	1.15095	1.97928	2.62451	3.479
219.55	-1.50844	-1.27302	-0.950405	-1.29046	-3.923689*	-13.1574	-33.3513	-38.3126	-32.183	-25.0855	-18.4065	-13.9945	-10.7683	-7.93457	-5.66755	-3.86265	-2.31934	-0.967843	0.209263	1.15967	2.00544	2.67683	3.36565
219.56	-1.43869	-1.25558	-1.10735	-1.19454	-3.932408*	-13.3841	-33.4909	-38.2516	-32.0609	-25.0157	-18.328	-13.8811	-10.6288	-7.97817	-5.72858	-3.8365	-2.31934	-1.00272	0.174386	1.28174	2.09263	2.58092	3.26102
219.57	-1.42125	-1.2643	-1.11607	-1.2643	-3.949847*	-13.5672	-33.7699	-38.1121	-31.8255	-24.9023	-18.1885	-13.8637	-10.5852	-7.91713	-5.75474	-3.88881	-2.31062	-1.00272	0.0959124	1.17711	2.01416	2.485	3.17383
219.58	-1.48228	-1.36893	-1.13351	-1.27302	-3.932408*	-13.7678	-34.0315	-38.0772	-31.7034	-24.7541	-18.0054	-13.8114	-10.5416	-7.91713	-5.74602	-3.84522	-2.40653	-0.906808	0.0697545	1.11607	1.93569	2.45885	3.12151
219.59	-1.47356	-1.36021	-1.09863	-1.24686	-4.019601*	-13.8463	-34.2669	-38.0685	-31.6511	-24.5972	-17.9879	-13.7765	-10.4632	-7.82994	-5.71987	-3.81906	-2.35421	-0.924247	0.0435965	1.08119	1.87465	2.40653	3.13023
219.6	-1.49972	-1.36893	-1.02016	-1.2207	-4.106794*	-13.9596	-34.4587	-38.0423	-31.5377	-24.3618	-17.9007	-13.6893	-10.4457	-7.80378	-5.65011	-3.80162	-2.26702	-0.994001	0.0435965	0.985282	1.77874	2.485	3.04304
219.61	-1.47356	-1.29918	-1.08991	-1.15095	-4.193987*	-14.2037	-34.5808	-38.0423	-31.4244	-24.2397	-17.8571	-13.5411	-10.3324	-7.8561	-5.63267	-3.73186	-2.35421	-0.985282	0.0959124	0.976562	1.77002	2.50244	2.97328
219.62	-1.40381	-1.24686	-1.12479	-1.21198	-4.255023*	-14.3956	-34.7726	-37.9726	-31.2936	-24.1786	-17.7961	-13.5149	-10.2713	-7.86482	-5.65011	-3.81906	-2.37165	-1.02016	0.0261579	1.01144	1.75258	2.37165	2.94713
219.63	-1.50844	-1.3079	-1.15967	-1.29918	-4.176548*	-14.6223	-35.0342	-37.8069	-31.1105	-24.074	-17.6304	-13.5149	-10.3149	-7.82122	-5.63267	-3.86265	-2.38037	-0.994001	-0.0174386	0.950405	1.63923	2.34549	2.92969
219.64	-1.60435	-1.25558	-1.2207	-1.36021	-4.246303*	-14.7444	-35.1998	-37.8069	-31.0756	-23.9781	-17.5694	-13.4277	-10.2975	-7.8125	-5.62395	-3.88009	-2.39781	-0.994001	-0.0959124	0.924247	1.56076	2.28446	2.93841
219.65	-1.68283	-1.29046	-1.13351	-1.42125	-4.342216*	-14.8141	-35.4178	-37.772	-30.9971	-23.8211	-17.5868	-13.4626	-10.2888	-7.67299	-5.54548	-3.88881	-2.33677	-1.08119	-0.0610352	0.889369	1.46484	2.26702	2.982
219.66	-1.77874	-1.15095	-1.18583	-1.34277	-4.420689*	-15.0495	-35.5225	-37.7197	-30.9187	-23.6816	-17.5433	-13.3405	-10.2016	-7.66427	-5.43213	-3.77546	-2.31934	-1.11607	0.0348772	0.845773	1.42997	2.38037	2.93841
219.67	-1.73514	-1.12479	-1.22942	-1.38637	-4.525321*	-15.2326	-35.6358	-37.6936	-30.8053	-23.6032	-17.4561	-13.2272	-10.0795	-7.69043	-5.44957	-3.71442	-2.36293	-1.15095	0.0174386	0.906808	1.50844	2.37165	2.93841
219.68	-1.68283	-1.18583	-1.27302	-1.47356	-4.525321*	-15.4245	-35.8451	-37.5889	-30.5961	-23.4985	-17.273	-13.1836	-10.0795	-7.70787	-5.44957	-3.76674	-2.31934	-1.13351	0.0348772	0.889369	1.48228	2.28446	2.87737
219.69	-1.70026	-1.16839	-1.27302	-1.50844	-4.53404*	-15.5988	-35.9846	-37.4494	-30.4827	-23.3678	-17.0463	-13.079	-10.0882	-7.68171	-5.37981	-3.76674	-2.29318	-1.02016	0.0435965	0.828334	1.491	2.23214	2.85993
219.7	-1.66539	-1.21198	-1.18583	-1.5782	-4.612514*	-15.7035	-36.1415	-37.4407	-30.4042	-23.2718	-16.9765	-12.9918	-10.0446	-7.55092	-5.34494	-3.77546	-2.16239	-1.0376	-0.00871931	0.810896	1.50844	2.17111	2.92097
219.71	-1.66539	-1.13351	-1.22942	-1.56076	-4.612514*	-15.9476	-36.2985	-37.4145	-30.2909	-23.0974	-16.8544	-12.861	-10.0359	-7.45501	-5.23158	-3.74058	-2.01416	-1.02888	0.0610352	0.793457	1.48228	2.16239	2.84249
219.72	-1.58691	-1.18583	-1.25558	-1.55204	-4.699707*	-16.1656	-36.3421	-37.3971	-30.2124	-23.019	-16.7149	-12.6256	-9.90513	-7.42885	-5.22287	-3.60979	-2.04904	-1.00272	0.0523158	0.793457	1.56076	2.23214	2.72042
219.73	-1.50844	-1.29046	-1.23814	-1.63051	-4.682269*	-16.3661	-36.5601	-37.3622	-30.0816	-23.0015	-16.6364	-12.5122	-9.91385	-7.36782	-5.27518	-3.61851	-2.10135	-0.994001	-0.0261579	0.871931	1.56947	2.17983	2.65939
219.74	-1.59563	-1.3079	-1.20326	-1.63051	-4.717145*	-16.5493	-36.7693	-37.2576	-30.0119	-22.9754	-16.4272	-12.4773	-9.91385	-7.34166	-5.26646	-3.60979	-2.09263	-0.906808	-0.0261579	0.802176	1.52588	2.12751	2.59835
219.75	-1.63923	-1.38637	-1.09863	-1.68283	-4.874093*	-16.6452	-36.8827	-37.1966	-30.0119	-22.8795	-16.3225	-12.3989	-9.83538	-7.30678	-5.29262	-3.57492	-2.16239	-0.871931	-0.0610352	0.749861	1.51716	2.09263	2.60707
219.76	-1.66539	-1.36893	-1.15967	-1.65667	-4.970006*	-16.8544	-37.0309	-37.1442	-29.9159	-22.7225	-16.2964	-12.3814	-9.77434	-7.20215	-5.21415	-3.58364	-2.10135	-0.950405	0.0261579	0.723703	1.48228	2.04904	2.58092
219.77	-1.68283	-1.41253	-1.2207	-1.58691	-5.083356*	-17.0288	-37.0919	-37.0919	-29.7852	-22.5394	-16.1918	-12.2593	-9.64355	-7.13239	-5.04848	-3.50516	-2.07519	-1.02016	0.13079	0.662667	1.51716	2.11007	2.51988
219.78	-1.59563	-1.46484	-1.23814	-1.68283	-5.100795*	-17.2119	-37.1791	-37.0135	-29.6108	-22.4784	-16.1569	-12.1286	-9.51276	-7.12368	-5.09208	-3.48772	-2.17111	-1.07248	0.0610352	0.653948	1.56076	2.12751	2.45012
219.79	-1.64795	-1.491	-1.29046	-1.72642	-5.03976*	-17.3863	-37.371	-36.9786	-29.3666	-22.365	-16.1046	-12.1547	-9.47789	-7.0888	-5.12695	-3.5662	-2.2147	-1.09863	0.0261579	0.680106	1.47356	2.04032	2.40653
219.8	-1.69155	-1.49972	-1.16839	-1.74386	-5.135673*	-17.4299	-37.5105	-36.8129	-29.2794	-22.2168	-15.9215	-12.0588	-9.39069	-6.98417	-5.10079	-3.54004	-2.26702	-1.0376	0.0435965	0.601632	1.40381	2.0316	2.44141
219.81	-1.67411	-1.34277	-1.17711	-1.7613	-5.196708*	-17.613	-37.6936	-36.6908	-29.1835	-22.0947	-15.9215	-11.9716	-9.28606	-6.8621	-5.10079	-3.49644	-2.28446	-1.08119	-0.0348772	0.549316	1.36021	2.01416	2.55476
219.82	-1.68283	-1.40381	-1.24686	-1.70026	-5.231585*	-17.8397	-37.8156	-36.6472	-29.0615	-21.8855	-15.8779	-11.9106	-9.20759	-6.74874	-5.0136	-3.42669	-2.17111	-1.13351	0.0261579	0.523158	1.31662	1.97056	2.56348
219.83	-1.63051	-1.47356	-1.24686	-1.8049	-5.301339*	-18.0403	-37.8069	-36.5601	-28.9655	-21.7895	-15.782	-11.7711	-9.05064	-6.79234	-4.98744	-3.30462	-2.24958	-1.15095	-0.0523158	0.453404	1.35149	1.97928	2.49372
219.84	-1.61307	-1.50844	-1.33405	-1.90081	-5.249023*	-18.267	-37.9203	-36.4293	-28.7737	-21.7024	-15.7209	-11.7362	-8.97217	-6.78362	-5.03104	-3.35693	-2.26702	-1.18583	-0.183106	0.540597	1.25558	1.90953	2.45012
219.85	-1.65667	-1.52588	-1.29046	-1.94441	-5.353655*	-18.3629	-38.0336	-36.3246	-28.6168	-21.6326	-15.5291	-11.7362	-9.00704	-6.78362	-5.0136	-3.39181	-2.2147	-1.15095	-0.244141	0.601632	1.18583	1.78746	2.38909
219.86	-1.63923	-1.42125	-1.35149	-1.99672	-5.458287*	-18.5721	-38.0947	-36.1764	-28.5557	-21.5541	-15.4942	-11.6577	-8.94601	-6.80106	-5.03976	-3.39181	-2.27574	-1.19454	-0.331334	0.531878	1.12479	1.77002	2.38037
219.87	-1.66539	-1.45612	-1.42125	-1.93569	-5.528041*	-18.8337	-38.1993	-36.1502	-28.4337	-21.4582	-15.5204	-11.6664	-8.93729	-6.72259	-4.97872	-3.46156	-2.20599	-1.27302	-0.261579	0.514439	1.09863	1.70898	2.37165
219.88	-1.59563	-1.5346	-1.42125	-1.95312	-5.606515*	-19.0081	-38.1993	-36.1328	-28.3465	-21.2925	-15.4506	-11.5095	-8.79778	-6.72259	-4.85665	-3.37437	-2.16239	-1.31662	-0.174386	0.470843	1.08991	1.70898	2.3019
219.89	-1.55204	-1.5346	-1.44741	-2.0316	-5.615234*	-19.2348	-38.2342	-36.0892	-28.2157	-21.2402	-15.4245	-11.3874	-8.73675	-6.76618	-4.88281	-3.39181	-2.22342	-1.32533	-0.25286	0.435965	1.17711	1.77874	2.23214
219.9	-1.61307	-1.59563	-1.38637	-2.04032	-5.711147*	-19.4005	-38.365	-36.0456	-28.0151	-21.1618	-15.2762	-11.4048	-8.74547	-6.74874	-4.88281	-3.50516	-2.23214	-1.31662	-0.244141	0.488281	1.12479	1.70026	2.17111
219.91	-1.70898	-1.51716	-1.35149	-2.11879	-5.833217*	-19.5312	-38.4347	-35.9323	-27.9628	-21.0659	-15.1106	-11.4397	-8.71059	-6.73131	-4.8305	-3.54876	-2.22342	-1.18583	-0.25286	0.488281	1.12479	1.64795	2.11879
219.92	-1.77874	-1.5782	-1.42997	-2.07519	-5.876813*	-19.7928	-38.5393	-35.7492	-27.9279	-20.9874	-15.0495	-11.3787	-8.70187	-6.60923	-4.77818	-3.57492	-2.18855	-1.18583	-0.235421	0.418527	1.08119	1.63051	2.22342
219.93	-1.75258	-1.64795	-1.47356	-2.10135	-5.902972*	-20.0457	-38.6527	-35.6881	-27.8495	-20.7868	-15.0234	-11.3351	-8.64083	-6.46973	-4.67355	-3.57492	-2.07519	-1.20326	-0.148228	0.427246	1.06376	1.60435	2.14495
219.94	-1.64795	-1.67411	-1.51716	-2.18855	-5.876813*	-20.3073	-38.6265	-35.6445	-27.7623	-20.6212	-14.9275	-11.213	-8.5362	-6.45229	-4.62995	-3.45285	-2.09263	-1.20326	-0.165667	0.435965	1.20326	1.68283	2.04904
219.95	-1.70026	-1.69155	-1.47356	-2.2147	-5.876813*	-20.4555	-38.8096	-35.5486	-27.5879	-20.595	-14.8577	-11.152	-8.54492	-6.44357	-4.66483	-3.44413	-2.13623	-1.2207	-0.174386	0.427246	1.18583	1.77002	2.02288
219.96	-1.70026	-1.60435	-1.41253	-2.2147	-5.972726*	-20.5514	-38.9579	-35.4527	-27.4571	-20.534	-14.692	-11.1171	-8.49261	-6.39125	-4.69099	-3.44413	-2.11007	-1.13351	-0.174386	0.540597	1.12479	1.66539	1.97928
219.97	-1.70026	-1.63923	-1.49972	-2.26702	-6.007603*	-20.7868	-39.0363	-35.3132	-27.3786	-20.4206	-14.6223	-11.0212	-8.48389	-6.40869	-4.71715	-3.42669	-2.11879	-1.08119	-0.209263	0.514439	1.10735	1.59563	2.02288
219.98	-1.64795	-1.66539	-1.56076	-2.22342	-6.094796*	-21.0484	-39.1671	-35.1301	-27.2391	-20.255	-14.6136	-10.9951	-8.42285	-6.2779	-4.72586	-3.44413	-2.08392	-1.16839	-0.12207	0.409807	1.08991	1.54332	2.10135
219.99	-1.60435	-1.62179	-1.56947	-2.3019	-6.094796*	-21.1879	-39.1846	-35.0516	-27.117	-20.0631	-14.5525	-10.873	-8.28334	-6.25174	-4.58636	-3.39181	-1.97056	-1.19454	-0.113351	0.38365	1.12479	1.46484	2.02288
220	-1.66539	-1.56947	-1.56076	-2.31062	-6.0512*	-21.3797	-39.1584	-34.9383	-26.9514	-20.0108	-14.4915	-10.6637	-8.32694	-6.29534	-4.58636	-3.32206	-1.97928	-1.22942	-0.191825	0.366211	1.10735	1.491	2.01416
220.01	-1.72642	-1.44741	-1.44741	-2.3019	-6.164551*	-21.4931	-39.2456	-34.7726	-26.7508	-19.9585	-14.4566	-10.6114	-8.31822	-6.30406	-4.60379	-3.34821	-1.99672	-1.2643	-0.235421	0.401088	1.01144	1.51716	1.96184
220.02	-1.75258	-1.51716	-1.491	-2.26702	-6.208148*	-21.6588	-39.3154	-34.668	-26.7247	-19.88	-14.2822	-10.5678	-8.25718	-6.2779	-4.58636	-3.34821	-1.95312	-1.20326	-0.261579	0.50572	0.941685	1.45612	1.90953
220.03	-1.87465	-1.61307	-1.48228	-2.14495	-6.277902*	-21.868	-39.3677	-34.4761	-26.6636	-19.8451	-14.2212	-10.4893	-8.20487	-6.22559	-4.56892	-3.27846	-1.97928	-1.22942	-0.25286	0.427246	0.906808	1.46484	1.97056
220.04	-1.7613	-1.67411	-1.48228	-2.14495	-6.312779*	-22.0337	-39.4025	-34.3279	-26.559	-19.7144	-14.1427	-10.4544	-8.0828	-6.11224	-4.49916	-3.22614	-1.88337	-1.2643	-0.244141	0.37493	0.837054	1.43869	1.97056
220.05	-1.82234	-1.72642	-1.49972	-2.24086	-6.286621*	-22.2255	-39.3328	-34.2756	-26.4805	-19.5574	-14.0294	-10.3673	-7.96945	-6.11224	-4.41197	-3.12151	-1.94441	-1.22942	-0.340053	0.331334	0.985282	1.37765	1.88337
220.06	-1.90953	-1.65667	-1.42125	-2.3019	-6.408691*	-22.3389	-39.4113	-34.1971	-26.2887	-19.4964	-13.9335	-10.3673	-7.96945	-6.13839	-4.43813	-3.11279	-2.05776	-1.22942	-0.444685	0.270298	1.00272	1.47356	1.84849
220.07	-1.91825	-1.73514	-1.48228	-2.38037	-6.487165*	-22.5481	-39.5072	-34.075	-26.1143	-19.4179	-13.7416	-10.3237	-7.94329	-6.08608	-4.42069	-3.13895	-2.07519	-1.14223	-0.50572	0.313895	0.959124	1.42997	1.77002
220.08	-1.94441	-1.81362	-1.56947	-2.31062	-6.513323*	-22.8097	-39.481	-33.9966	-26.0533	-19.3481	-13.6196	-10.3062	-7.95201	-6.08608	-4.41197	-3.12151	-2.14495	-1.0376	-0.479562	0.418527	0.941685	1.35149	1.77874
220.09	-1.85721	-1.82234	-1.59563	-2.35421	-6.530762*	-23.0102	-39.5246	-33.796	-25.9574	-19.261	-13.6283	-10.2888	-7.87354	-6.0076	-4.41197	-3.13895	-2.17111	-1.07248	-0.392369	0.348772	0.889369	1.34277	1.82234
220.1	-1.8049	-1.87465	-1.63051	-2.38909	-6.478446*	-23.2195	-39.4898	-33.6827	-25.8964	-19.0779	-13.5934	-10.2016	-7.75146	-5.89425	-4.32478	-3.14767	-2.07519	-1.08991	-0.392369	0.340053	0.915527	1.3079	1.77874
220.11	-1.92697	-1.78746	-1.5346	-2.40653	-6.530762*	-23.3154	-39.481	-33.6391	-25.7481	-18.9994	-13.5585	-10.0708	-7.74275	-5.94657	-4.30734	-3.10407	-2.11879	-1.08991	-0.392369	0.340053	0.985282	1.35149	1.7613
220.12	-1.89209	-1.82234	-1.49972	-2.46756	-6.652832*	-23.5072	-39.5857	-33.6042	-25.5389	-18.9471	-13.4539	-10.0882	-7.78634	-5.93785	-4.36837	-3.17383	-2.16239	-1.09863	-0.357492	0.296457	0.854492	1.44741	1.78746
220.13	-1.92697	-1.87465	-1.5346	-2.46756	-6.722587*	-23.7601	-39.6205	-33.5083	-25.4604	-18.8337	-13.3144	-10.0882	-7.74275	-5.92913	-4.35965	-3.21742	-2.12751	-0.967843	-0.357492	0.340053	0.863212	1.32533	1.7177
220.14	-1.97928	-1.85721	-1.56076	-2.41525	-6.80106*	-23.9083	-39.6292	-33.4473	-25.3819	-18.7988	-13.2969	-10.0446	-7.8125	-5.92913	-4.35965	-3.22614	-2.09263	-1.0376	-0.279018	0.313895	0.837054	1.23814	1.75258
220.15	-1.91825	-1.88337	-1.62179	-2.485	-6.774902*	-24.1525	-39.6292	-33.2816	-25.2162	-18.6768	-13.2795	-9.96617	-7.71659	-5.80706	-4.28118	-3.23486	-2.04032	-1.10735	-0.270298	0.209263	0.749861	1.21198	1.70898
220.16	-1.97056	-1.77874	-1.64795	-2.5286	-6.783622*	-24.3007	-39.5857	-33.1247	-25.1203	-18.5198	-13.2185	-9.82666	-7.62939	-5.75474	-4.16783	-3.0692	-1.988	-1.17711	-0.331334	0.183106	0.819615	1.14223	1.56076
220.17	-1.97928	-1.77002	-1.58691	-2.54604	-6.896973*	-24.3879	-39.6554	-33.081	-24.9634	-18.5285	-13.1923	-9.77434	-7.63811	-5.76346	-4.19399	-3.00816	-2.08392	-1.23814	-0.37493	0.156947	0.819615	1.15967	1.52588
220.18	-2.01416	-1.8049	-1.70898	-2.58963	-6.940569*	-24.6669	-39.7252	-32.9851	-24.8151	-18.5024	-13.0528	-9.77434	-7.60324	-5.78962	-4.23758	-3.07792	-2.10135	-1.23814	-0.418527	0.165667	0.706264	1.22942	1.51716
220.19	-1.94441	-1.8049	-1.77002	-2.49372	-7.019043*	-24.8936	-39.7077	-32.8631	-24.7803	-18.4326	-12.9395	-9.73075	-7.57708	-5.8245	-4.22014	-3.06048	-2.13623	-1.16839	-0.435965	0.209263	0.662667	1.13351	1.52588
220.2	-1.86593	-1.8049	-1.81362	-2.55476	-7.036481*	-25.1203	-39.7252	-32.7236	-24.6669	-18.3716	-12.9046	-9.72203	-7.50732	-5.7809	-4.2463	-3.04304	-2.14495	-1.2207	-0.313895	0.25286	0.610352	1.05504	1.63923
220.21	-1.89209	-1.67411	-1.84849	-2.5722	-7.019043*	-25.3121	-39.6554	-32.4794	-24.5623	-18.1885	-12.8435	-9.62612	-7.36782	-5.69371	-4.14167	-2.99072	-2.05776	-1.22942	-0.435965	0.191825	0.584194	1.00272	1.59563
220.22	-1.93569	-1.69155	-1.75258	-2.5722	-7.123675*	-25.3645	-39.5421	-32.3661	-24.4053	-18.0403	-12.7825	-9.52148	-7.42013	-5.72858	-4.0632	-2.91225	-2.06648	-1.27302	-0.523158	0.183106	0.671387	0.950405	1.56947
220.23	-1.90953	-1.77874	-1.78746	-2.61579	-7.18471*	-25.6173	-39.5159	-32.2963	-24.1438	-17.9618	-12.6953	-9.52148	-7.38525	-5.75474	-4.09807	-2.92969	-2.14495	-1.29046	-0.558036	0.104632	0.575474	0.994001	1.56076
220.24	-1.88337	-1.79618	-1.81362	-2.59835	-7.263184*	-25.8266	-39.5421	-32.1743	-24.1176	-17.8659	-12.5471	-9.51276	-7.2719	-5.69371	-4.12423	-2.91225	-2.15367	-1.18583	-0.566755	0.104632	0.523158	1.05504	1.491
220.25	-1.8049	-1.83106	-1.8049	-2.5286	-7.289341*	-25.9574	-39.5246	-32.1132	-24.0479	-17.8048	-12.5035	-9.45173	-7.22831	-5.71987	-4.13295	-2.85993	-2.2147	-1.17711	-0.479562	0.183106	0.531878	0.967843	1.56076
220.26	-1.88337	-1.73514	-1.81362	-2.69427	-7.271903*	-26.1579	-39.4723	-32.0347	-23.9258	-17.7002	-12.4512	-9.42557	-7.0888	-5.63267	-4.08936	-2.92097	-2.15367	-1.25558	-0.470843	0.174386	0.470843	0.950405	1.60435
220.27	-1.90953	-1.7613	-1.7177	-2.77274	-7.376534*	-26.2538	-39.3502	-31.8778	-23.8909	-17.5345	-12.3727	-9.31222	-7.0016	-5.5106	-3.95857	-2.85121	-2.06648	-1.2207	-0.558036	0.0784738	0.523158	0.915527	1.49972
220.28	-1.97056	-1.78746	-1.72642	-2.80762	-7.455009*	-26.4893	-39.3154	-31.7906	-23.6991	-17.4909	-12.2768	-9.28606	-7.0016	-5.49316	-3.92369	-2.78146	-2.09263	-1.23814	-0.549316	0.0348772	0.549316	0.915527	1.46484
220.29	-1.988	-1.7177	-1.8049	-2.82506	-7.472447*	-26.7683	-39.3241	-31.7296	-23.5334	-17.4386	-12.146	-9.2599	-6.98417	-5.44957	-3.99344	-2.82506	-2.12751	-1.2207	-0.653948	0.0348772	0.453404	1.00272	1.40381
220.3	-1.88337	-1.7177	-1.84849	-2.7553	-7.542202*	-26.9688	-39.2892	-31.6075	-23.4637	-17.3165	-12.0327	-9.19887	-7.01032	-5.39725	-4.0196	-2.86865	-2.09263	-1.16839	-0.653948	0.0435965	0.488281	1.01144	1.3079
220.31	-1.91825	-1.66539	-1.90953	-2.82506	-7.498605*	-27.213	-39.263	-31.529	-23.359	-17.2904	-12.0327	-9.20759	-6.98417	-5.37981	-4.04576	-2.7989	-2.11007	-1.23814	-0.584194	0.0435965	0.488281	0.994001	1.36893
220.32	-1.95312	-1.69155	-1.86593	-2.91225	-7.55964*	-27.3438	-39.2543	-31.3895	-23.2806	-17.1422	-11.9891	-9.12912	-6.8621	-5.2403	-4.00216	-2.77274	-1.988	-1.27302	-0.610352	0.0435965	0.479562	1.04632	1.38637
220.33	-1.93569	-1.81362	-1.79618	-2.89481	-7.611956*	-27.5094	-39.141	-31.1628	-23.1934	-16.9591	-11.9454	-9.00704	-6.91441	-5.25774	-3.94113	-2.70299	-2.00544	-1.27302	-0.601632	-0.0348772	0.549316	1.00272	1.33405
220.34	-1.988	-1.84849	-1.84849	-2.99072	-7.699149*	-27.8059	-39.141	-31.0756	-22.9492	-16.9155	-11.8495	-8.98961	-6.95801	-5.3275	-3.98472	-2.72914	-2.06648	-1.35149	-0.584194	-0.0959124	0.479562	1.0376	1.33405
220.35	-1.88337	-1.89209	-1.84849	-2.87737	-7.786342*	-28.0064	-39.1323	-30.9884	-22.862	-16.8719	-11.7013	-8.97217	-6.92313	-5.34494	-3.96728	-2.81634	-2.06648	-1.24686	-0.610352	-0.139509	0.392369	1.09863	1.27302
220.36	-1.88337	-1.8049	-1.85721	-2.83378	-7.734026*	-28.2418	-39.0799	-30.8315	-22.8359	-16.7847	-11.6577	-8.90241	-6.88825	-5.37109	-3.94113	-2.86865	-2.11007	-1.15967	-0.531878	-0.174386	0.392369	1.02888	1.28174
220.37	-1.92697	-1.73514	-1.82234	-2.90353	-7.725307*	-28.3988	-39.0712	-30.753	-22.6789	-16.7411	-11.649	-8.85882	-6.7749	-5.3275	-3.95857	-2.95585	-2.12751	-1.2643	-0.584194	-0.148228	0.313895	0.950405	1.3079
220.38	-1.90953	-1.82234	-1.74386	-2.94713	-7.890974*	-28.4947	-38.923	-30.6048	-22.6092	-16.5144	-11.6054	-8.71059	-6.65283	-5.18799	-3.87137	-2.95585	-2.07519	-1.29046	-0.653948	-0.235421	0.401088	0.941685	1.20326
220.39	-1.97056	-1.86593	-1.77874	-2.99944	-7.960728*	-28.6865	-38.9055	-30.4217	-22.4871	-16.4882	-11.6054	-8.64083	-6.64411	-5.18799	-3.7929	-2.87737	-2.13623	-1.36021	-0.671387	-0.340053	0.497001	0.898089	1.11607
220.4	-1.988	-1.92697	-1.81362	-3.01688	-8.056641*	-28.8871	-38.8881	-30.3781	-22.365	-16.4446	-11.5269	-8.65827	-6.63539	-5.20543	-3.85393	-2.91225	-2.17111	-1.41253	-0.714983	-0.331334	0.435965	0.967843	1.12479
220.41	-1.94441	-1.93569	-1.81362	-2.96456	-8.07408*	-29.0615	-38.8009	-30.2909	-22.3476	-16.34	-11.4223	-8.64083	-6.62667	-5.18799	-3.86265	-2.99072	-2.12751	-1.36021	-0.688825	-0.340053	0.418527	0.994001	1.08991
220.42	-2.01416	-1.88337	-1.84849	-3.04304	-8.082799*	-29.2446	-38.7137	-30.1426	-22.243	-16.2354	-11.3874	-8.67571	-6.5918	-5.17055	-3.88881	-2.97328	-2.12751	-1.38637	-0.610352	-0.287737	0.418527	0.915527	1.16839
220.43	-2.07519	-1.93569	-1.72642	-3.06048	-8.204869*	-29.3579	-38.5917	-30.0119	-22.1296	-16.1307	-11.3177	-8.5798	-6.46973	-5.07464	-3.88009	-2.97328	-2.02288	-1.43869	-0.697545	-0.156947	0.409807	0.863212	1.2207
220.44	-2.11007	-1.97928	-1.77002	-3.03432	-8.274623*	-29.5236	-38.4347	-29.8549	-22.0511	-15.9563	-11.2392	-8.46645	-6.5046	-4.96129	-3.7929	-2.84249	-1.97928	-1.43869	-0.732422	-0.165667	0.470843	0.837054	1.17711
220.45	-2.14495	-1.99672	-1.83977	-3.05176	-8.32694*	-29.7241	-38.426	-29.6544	-21.8157	-15.9563	-11.1956	-8.51004	-6.53948	-4.97872	-3.81906	-2.84249	-2.0316	-1.46484	-0.723703	-0.191825	0.418527	0.741141	1.16839
220.46	-2.02288	-1.988	-1.86593	-2.94713	-8.405413*	-29.8898	-38.4173	-29.602	-21.7198	-15.9389	-11.0474	-8.51876	-6.46973	-4.96129	-3.87137	-2.80762	-2.08392	-1.37765	-0.723703	-0.165667	0.340053	0.837054	1.15095
220.47	-2.06648	-1.89209	-1.89209	-2.94713	-8.32694*	-30.0555	-38.3824	-29.5672	-21.6849	-15.8953	-11.0474	-8.44029	-6.42613	-4.93513	-3.8365	-2.78146	-2.08392	-1.24686	-0.653948	-0.148228	0.313895	0.889369	1.15095
220.48	-2.11007	-1.95312	-1.84849	-3.01688	-8.405413*	-30.1339	-38.3475	-29.4625	-21.5977	-15.8691	-11.091	-8.43157	-6.31278	-4.93513	-3.85393	-2.77274	-2.09263	-1.2643	-0.697545	-0.12207	0.244141	0.837054	1.29046
220.49	-2.08392	-1.99672	-1.81362	-3.04304	-8.553641*	-30.256	-38.1731	-29.3754	-21.5716	-15.7296	-11.0474	-8.29206	-6.26918	-4.83922	-3.76674	-2.73786	-2.00544	-1.29918	-0.75858	-0.0435965	0.235421	0.784738	1.28174
220.5	-2.10135	-2.02288	-1.89209	-3.08663	-8.605957*	-30.4565	-38.0772	-29.2097	-21.4582	-15.5988	-11.0125	-8.16127	-6.28662	-4.86537	-3.65339	-2.64195	-1.97056	-1.25558	-0.75858	-0.0959124	0.296457	0.749861	1.23814
220.51	-2.00544	-1.97928	-1.94441	-3.09535	-8.710588*	-30.6135	-38.0685	-29.0615	-21.3013	-15.5378	-10.8991	-8.10896	-6.26918	-4.89153	-3.69699	-2.68555	-2.04032	-1.33405	-0.767299	-0.0959124	0.244141	0.688825	1.23814
220.52	-1.92697	-1.90953	-1.988	-3.03432	-8.719308*	-30.7617	-38.0598	-29.0004	-21.2838	-15.4593	-10.7335	-8.00432	-6.26918	-4.86537	-3.70571	-2.72042	-2.04904	-1.28174	-0.723703	-0.104632	0.191825	0.688825	1.19454
220.53	-2.02288	-1.97056	-2.00544	-3.11279	-8.745466*	-30.8664	-38.0162	-28.9481	-21.249	-15.3634	-10.7248	-7.92585	-6.17327	-4.84793	-3.66211	-2.73786	-2.09263	-1.24686	-0.645229	-0.174386	0.244141	0.619071	1.19454
220.54	-2.04904	-2.02288	-1.92697	-3.13895	-8.876256*	-30.9448	-37.9639	-28.8609	-21.1443	-15.2501	-10.6637	-7.82122	-6.07736	-4.79562	-3.7493	-2.72914	-2.09263	-1.31662	-0.706264	-0.139509	0.235421	0.601632	1.24686
220.55	-2.07519	-2.02288	-1.99672	-3.13023	-8.919852*	-31.2064	-37.7895	-28.8086	-21.0135	-15.0234	-10.6463	-7.63811	-6.10352	-4.67355	-3.67955	-2.67683	-2.0316	-1.33405	-0.793457	-0.0959124	0.305176	0.592913	1.16839
220.56	-2.04032	-2.04904	-2.06648	-3.14767	-8.954729*	-31.4157	-37.7808	-28.6429	-20.7345	-14.9449	-10.6201	-7.69915	-6.12095	-4.72586	-3.67083	-2.63323	-2.09263	-1.33405	-0.819615	-0.226702	0.348772	0.558036	1.12479
220.57	-1.95312	-1.90953	-2.08392	-3.08663	-8.963449*	-31.6162	-37.7372	-28.4249	-20.6212	-14.91	-10.498	-7.7689	-6.10352	-4.73458	-3.74058	-2.66811	-2.12751	-1.35149	-0.837054	-0.305176	0.261579	0.610352	1.11607
220.58	-2.01416	-1.91825	-2.16239	-3.08663	-8.858817*	-31.7993	-37.7023	-28.2767	-20.5514	-14.8403	-10.4108	-7.76018	-6.0948	-4.75202	-3.73186	-2.68555	-2.09263	-1.21198	-0.75858	-0.322614	0.165667	0.697545	1.05504
220.59	-2.07519	-1.92697	-2.10135	-3.13023	-8.911133*	-31.8778	-37.65	-28.1808	-20.4468	-14.8054	-10.4283	-7.78634	-5.94657	-4.7433	-3.66211	-2.68555	-2.11007	-1.2643	-0.784738	-0.37493	0.0610352	0.723703	1.10735
220.6	-2.07519	-1.95312	-2.11879	-3.18255	-8.972168*	-32.0958	-37.5802	-28.05	-20.3509	-14.6833	-10.376	-7.73403	-5.92913	-4.65611	-3.62723	-2.65067	-2.05776	-1.32533	-0.837054	-0.331334	0.0174386	0.688825	1.12479
220.61	-2.11879	-2.00544	-2.18855	-3.22614	-9.033203*	-32.3399	-37.5017	-27.9628	-20.2898	-14.5525	-10.3237	-7.66427	-5.92913	-4.54276	-3.44413	-2.54604	-2.04904	-1.34277	-0.845773	-0.279018	0.113351	0.723703	1.04632
220.62	-2.05776	-1.97056	-2.18855	-3.21742	-9.06808*	-32.4969	-37.4756	-27.8495	-20.1503	-14.5525	-10.2365	-7.69915	-5.97273	-4.60379	-3.49644	-2.5286	-2.07519	-1.40381	-0.906808	-0.331334	0.0697545	0.662667	1.02016
220.63	-2.04032	-1.94441	-2.20599	-3.19127	-9.06808*	-32.7672	-37.4058	-27.7187	-20.1329	-14.5438	-10.097	-7.68171	-6.0076	-4.63867	-3.54004	-2.56348	-2.09263	-1.38637	-0.871931	-0.296457	0.00871931	0.653948	1.02888
220.64	-2.10135	-2.04032	-2.16239	-3.26102	-9.163993*	-32.8456	-37.3535	-27.614	-20.0719	-14.4479	-10.0534	-7.66427	-5.94657	-4.66483	-3.54876	-2.54604	-2.06648	-1.29046	-0.828334	-0.287737	0.0523158	0.697545	1.02016
220.65	-2.09263	-2.00544	-2.04032	-3.26974	-9.251185*	-32.9503	-37.2925	-27.5007	-19.9672	-14.3607	-10.0185	-7.62068	-5.8245	-4.70843	-3.58364	-2.5722	-1.988	-1.34277	-0.906808	-0.261579	0.0261579	0.645229	1.09863
220.66	-2.10135	-2.01416	-2.15367	-3.26974	-9.303502*	-33.1247	-37.1007	-27.4135	-19.8975	-14.2037	-9.97489	-7.46373	-5.85938	-4.62995	-3.55748	-2.53732	-1.83106	-1.40381	-0.976562	-0.148228	0.0784738	0.584194	1.04632
220.67	-2.04904	-1.97928	-2.14495	-3.23486	-9.373256*	-33.238	-37.0483	-27.2914	-19.758	-14.1253	-10.001	-7.42013	-5.81578	-4.57764	-3.45285	-2.50244	-1.78746	-1.42125	-1.02016	-0.156947	0.148228	0.540597	0.985282
220.68	-1.97928	-1.94441	-2.11879	-3.15639	-9.347098*	-33.3862	-37.0483	-27.1432	-19.5836	-14.1514	-9.87026	-7.43757	-5.76346	-4.57764	-3.50516	-2.5722	-1.8049	-1.45612	-1.01144	-0.244141	0.13079	0.488281	1.02016
220.69	-2.05776	-1.99672	-2.10135	-3.19999	-9.381975*	-33.4821	-36.9786	-26.9427	-19.5836	-14.1253	-9.74819	-7.3591	-5.73731	-4.53404	-3.51388	-2.65067	-1.8049	-1.42125	-0.924247	-0.287737	0.12207	0.558036	0.976562
220.7	-2.10135	-2.01416	-2.00544	-3.24358	-9.495326*	-33.5083	-36.9001	-26.8642	-19.5225	-14.1166	-9.74819	-7.28934	-5.62395	-4.52532	-3.5226	-2.72042	-1.83977	-1.38637	-0.941685	-0.331334	0.139509	0.575474	0.994001
220.71	-2.14495	-2.04904	-1.99672	-3.27846	-9.617396*	-33.7263	-36.7257	-26.7944	-19.4964	-14.0642	-9.72203	-7.19343	-5.61523	-4.48172	-3.54004	-2.73786	-1.83977	-1.46484	-0.985282	-0.392369	0.12207	0.497001	1.07248
220.72	-2.16239	-2.04032	-2.04904	-3.33949	-9.69587*	-33.892	-36.5165	-26.6462	-19.4092	-13.9247	-9.63484	-7.05392	-5.65011	-4.35965	-3.46156	-2.72042	-1.7613	-1.491	-1.00272	-0.313895	0.217983	0.418527	0.985282
220.73	-2.08392	-1.93569	-2.0316	-3.24358	-9.687151*	-34.0489	-36.4729	-26.5503	-19.2348	-13.855	-9.58252	-7.05392	-5.64139	-4.41197	-3.41797	-2.66811	-1.84849	-1.50844	-1.01144	-0.331334	0.183106	0.401088	0.932966
220.74	-2.13623	-1.99672	-2.09263	-3.23486	-9.660994*	-34.1971	-36.4118	-26.4195	-19.165	-13.8114	-9.45173	-7.02776	-5.63267	-4.44685	-3.50516	-2.70299	-1.91825	-1.56947	-0.950405	-0.38365	0.0784738	0.357492	0.906808
220.75	-2.19727	-2.06648	-2.02288	-3.31334	-9.748186*	-34.2582	-36.3072	-26.2277	-19.1389	-13.7242	-9.49533	-6.95801	-5.56292	-4.44685	-3.44413	-2.68555	-1.92697	-1.45612	-0.906808	-0.348772	0.0523158	0.409807	0.863212
220.76	-2.26702	-2.04904	-1.97928	-3.34821	-9.817941*	-34.4413	-36.2549	-26.1754	-19.0604	-13.6457	-9.50404	-6.96673	-5.44085	-4.49044	-3.46156	-2.65939	-1.95312	-1.45612	-0.959124	-0.348772	0.0174386	0.453404	0.941685
220.77	-2.31934	-2.0316	-2.04904	-3.34821	-9.887695*	-34.6418	-36.1067	-26.1318	-18.9819	-13.5236	-9.48661	-6.87953	-5.48445	-4.42941	-3.479	-2.61579	-1.91825	-1.491	-0.967843	-0.340053	-0.00871931	0.409807	0.967843
220.78	-2.2583	-1.90953	-2.11879	-3.38309	-9.94873*	-34.7726	-35.9846	-26.062	-18.8337	-13.3057	-9.50404	-6.85338	-5.5106	-4.35093	-3.35693	-2.51988	-1.90953	-1.43869	-1.00272	-0.244141	0.0435965	0.357492	0.906808
220.79	-2.2583	-1.92697	-2.10135	-3.2959	-9.94873*	-34.9383	-35.9235	-26.001	-18.7029	-13.2795	-9.39069	-6.91441	-5.5106	-4.42941	-3.36565	-2.51988	-1.93569	-1.43869	-0.985282	-0.270298	-0.0174386	0.366211	0.924247
220.8	-2.31934	-1.93569	-2.07519	-3.34821	-10.00977*	-34.9644	-35.8451	-25.8964	-18.6593	-13.2359	-9.23375	-6.91441	-5.50188	-4.42941	-3.40053	-2.55476	-1.92697	-1.41253	-0.863212	-0.331334	-0.0697545	0.38365	0.941685
220.81	-2.3019	-1.96184	-2.04904	-3.39181	-10.10568*	-35.0342	-35.7317	-25.7307	-18.5896	-13.1749	-9.18143	-6.91441	-5.34494	-4.42069	-3.37437	-2.58092	-1.94441	-1.3079	-0.863212	-0.313895	-0.0784738	0.444685	0.959124
220.82	-2.28446	-2.00544	-2.09263	-3.41797	-10.17543*	-35.1388	-35.6009	-25.6784	-18.4936	-13.1138	-9.13784	-6.87082	-5.34494	-4.41197	-3.36565	-2.56348	-1.95312	-1.41253	-0.837054	-0.340053	-0.104632	0.549316	1.0376
220.83	-2.2583	-1.94441	-2.13623	-3.50516	-10.28878*	-35.2434	-35.383	-25.5825	-18.4326	-12.9482	-9.05064	-6.74874	-5.37981	-4.30734	-3.31334	-2.53732	-1.86593	-1.46484	-0.854492	-0.305176	-0.0261579	0.479562	0.941685
220.84	-2.17111	-1.99672	-2.13623	-3.479	-10.26263*	-35.3394	-35.287	-25.4691	-18.3193	-12.8435	-9.04192	-6.75746	-5.35365	-4.27246	-3.22614	-2.46756	-1.83977	-1.46484	-0.871931	-0.226702	0.00871931	0.401088	0.871931
220.85	-2.2147	-2.06648	-2.16239	-3.49644	-10.28878*	-35.4789	-35.2347	-25.4168	-18.2321	-12.8435	-8.91985	-6.80106	-5.3275	-4.28118	-3.33078	-2.54604	-1.97928	-1.5346	-0.828334	-0.279018	-0.0348772	0.366211	0.889369
220.86	-2.24958	-2.06648	-2.08392	-3.58364	-10.41085*	-35.5312	-35.1388	-25.2598	-18.1972	-12.7999	-8.84138	-6.74003	-5.26646	-4.23758	-3.36565	-2.56348	-1.99672	-1.45612	-0.802176	-0.357492	-0.0261579	0.313895	0.845773
220.87	-2.22342	-2.07519	-2.08392	-3.62723	-10.46317*	-35.7143	-35.0865	-25.0331	-18.1013	-12.7563	-8.84138	-6.70515	-5.17055	-4.2463	-3.34821	-2.62451	-2.04904	-1.40381	-0.924247	-0.38365	-0.0435965	0.38365	0.863212
220.88	-2.26702	-1.93569	-2.14495	-3.65339	-10.50677*	-35.8887	-34.9557	-24.9808	-18.0054	-12.7215	-8.78906	-6.61796	-5.2403	-4.21143	-3.36565	-2.68555	-2.04032	-1.50844	-0.985282	-0.488281	-0.0348772	0.427246	0.915527
220.89	-2.17983	-1.90953	-2.19727	-3.63595	-10.53292*	-36.0282	-34.7639	-24.9285	-17.8746	-12.582	-8.75419	-6.53076	-5.24902	-4.04576	-3.26102	-2.65939	-1.99672	-1.5346	-1.02016	-0.523158	0.0435965	0.392369	0.810896
220.9	-2.13623	-1.95312	-2.20599	-3.54004	-10.45445*	-36.1764	-34.6854	-24.8064	-17.7089	-12.5471	-8.68443	-6.55692	-5.17055	-4.01088	-3.16511	-2.64195	-2.02288	-1.49972	-1.00272	-0.444685	0.0348772	0.392369	0.723703
220.91	-2.2147	-1.94441	-2.16239	-3.60107	-10.55908*	-36.1938	-34.6331	-24.728	-17.7002	-12.5645	-8.48389	-6.57436	-5.15311	-4.03704	-3.23486	-2.70299	-2.06648	-1.56076	-0.950405	-0.497001	-0.0174386	0.418527	0.697545
220.92	-2.22342	-1.97928	-2.08392	-3.61851	-10.67243*	-36.3334	-34.5459	-24.6059	-17.6479	-12.5035	-8.52748	-6.56564	-4.99616	-3.99344	-3.19999	-2.69427	-2.07519	-1.45612	-0.976562	-0.575474	-0.0174386	0.392369	0.636509
220.93	-2.3019	-1.94441	-2.13623	-3.60979	-10.75963*	-36.5165	-34.4936	-24.4228	-17.5956	-12.4861	-8.54492	-6.57436	-4.96129	-4.00216	-3.15639	-2.69427	-2.11879	-1.41253	-1.02888	-0.601632	-0.0784738	0.427246	0.706264
220.94	-2.33677	-1.88337	-2.12751	-3.63595	-10.89042*	-36.6298	-34.3279	-24.3356	-17.5607	-12.3989	-8.52748	-6.44357	-4.99616	-3.90625	-3.13895	-2.60707	-2.08392	-1.42125	-1.02888	-0.610352	-0.0435965	0.497001	0.793457
220.95	-2.23214	-1.988	-2.19727	-3.54004	-10.80322*	-36.7693	-34.1884	-24.2135	-17.4299	-12.2681	-8.55364	-6.40869	-4.96129	-3.81906	-3.03432	-2.51116	-1.97928	-1.42125	-1.12479	-0.566755	-0.00871931	0.401088	0.714983
220.96	-2.27574	-2.0316	-2.20599	-3.49644	-10.89913*	-36.8216	-34.1012	-24.1089	-17.2991	-12.2768	-8.50133	-6.43485	-4.97001	-3.8365	-3.06048	-2.47628	-2.02288	-1.42997	-1.01144	-0.50572	-0.0523158	0.357492	0.714983
220.97	-2.28446	-2.05776	-2.12751	-3.55748	-11.03864*	-36.8129	-33.9879	-24.0391	-17.2904	-12.3029	-8.40541	-6.37381	-4.94385	-3.8365	-3.13895	-2.49372	-2.09263	-1.43869	-0.941685	-0.584194	-0.0784738	0.348772	0.723703
220.98	-2.2583	-2.0316	-2.16239	-3.5662	-11.03864*	-36.9263	-33.8658	-23.9083	-17.2206	-12.2768	-8.44029	-6.35638	-4.90025	-3.7929	-3.14767	-2.44141	-2.04904	-1.33405	-1.02016	-0.645229	-0.0348772	0.322614	0.749861
220.99	-2.24958	-1.93569	-2.2147	-3.5662	-11.0648*	-36.996	-33.7524	-23.7427	-17.0986	-12.2855	-8.37926	-6.29534	-4.95257	-3.86265	-3.26974	-2.44141	-2.06648	-1.42125	-1.04632	-0.645229	-0.0610352	0.401088	0.810896
221	-2.17111	-1.97928	-2.20599	-3.5662	-11.04736*	-37.0658	-33.5781	-23.6904	-16.9591	-12.1198	-8.37054	-6.16455	-5.00488	-3.77546	-3.23486	-2.40653	-2.06648	-1.48228	-1.08119	-0.714983	0.0261579	0.331334	0.793457
221.01	-2.12751	-2.0316	-2.2583	-3.46156	-11.02992*	-37.1007	-33.4996	-23.6729	-16.7934	-12.0588	-8.3531	-6.17327	-4.97872	-3.70571	-3.08663	-2.33677	-1.97928	-1.47356	-1.13351	-0.671387	0.0435965	0.244141	0.732422
221.02	-2.2147	-2.04032	-2.17111	-3.54876	-11.13456*	-37.0571	-33.456	-23.5509	-16.7411	-12.0239	-8.25718	-6.17327	-5.00488	-3.8365	-3.10407	-2.38037	-2.02288	-1.491	-1.07248	-0.558036	-0.0959124	0.191825	0.741141
221.03	-2.2147	-2.09263	-2.19727	-3.60979	-11.20431*	-37.1442	-33.3513	-23.4811	-16.7236	-11.928	-8.27462	-6.12967	-4.89153	-3.84522	-3.13895	-2.43269	-2.01416	-1.44741	-1.16839	-0.575474	-0.183106	0.174386	0.662667
221.04	-2.23214	-2.01416	-2.28446	-3.60107	-11.2915*	-37.2315	-33.2816	-23.3154	-16.6452	-11.8583	-8.33566	-6.12967	-4.81306	-3.87137	-3.12151	-2.43269	-2.01416	-1.36893	-1.18583	-0.610352	-0.217983	0.165667	0.645229
221.05	-2.23214	-2.04904	-2.31062	-3.61851	-11.36998*	-37.2838	-33.1595	-23.1062	-16.6277	-11.8408	-8.34438	-6.0076	-4.87409	-3.90625	-3.12151	-2.46756	-2.00544	-1.45612	-1.18583	-0.601632	-0.217983	0.279018	0.714983
221.06	-2.17111	-2.15367	-2.31062	-3.54004	-11.32638*	-37.3797	-32.9677	-23.0626	-16.5405	-11.649	-8.33566	-5.96401	-4.87409	-3.8365	-3.0692	-2.38909	-1.90953	-1.49972	-1.23814	-0.62779	-0.148228	0.279018	0.671387
221.07	-2.24958	-2.16239	-2.28446	-3.53132	-11.41357*	-37.3797	-32.9067	-22.9841	-16.4185	-11.5967	-8.25718	-6.01632	-4.87409	-3.8365	-2.99072	-2.39781	-1.92697	-1.491	-1.13351	-0.619071	-0.12207	0.217983	0.592913
221.08	-2.27574	-2.17983	-2.19727	-3.61851	-11.52693*	-37.4145	-32.8805	-22.862	-16.3574	-11.5705	-8.11768	-6.0076	-4.82178	-3.88009	-3.03432	-2.47628	-2.02288	-1.51716	-0.985282	-0.531878	-0.183106	0.183106	0.619071
221.09	-2.27574	-2.05776	-2.26702	-3.63595	-11.59668*	-37.5279	-32.7759	-22.7487	-16.3138	-11.5269	-8.1264	-5.93785	-4.67355	-3.87137	-3.04304	-2.51116	-1.99672	-1.45612	-1.02016	-0.601632	-0.191825	0.200544	0.575474
221.1	-2.31934	-1.988	-2.31062	-3.67955	-11.70131*	-37.5715	-32.7061	-22.6004	-16.2266	-11.4921	-8.11768	-5.93785	-4.66483	-3.91497	-2.99944	-2.53732	-2.02288	-1.38637	-1.02888	-0.653948	-0.235421	0.183106	0.645229
221.11	-2.22342	-2.07519	-2.29318	-3.69699	-11.68387*	-37.65	-32.523	-22.3912	-16.1394	-11.4136	-8.05664	-5.84194	-4.63867	-3.86265	-3.03432	-2.51116	-1.99672	-1.45612	-0.967843	-0.662667	-0.235421	0.279018	0.662667
221.12	-2.17111	-2.15367	-2.3019	-3.57492	-11.74491*	-37.6936	-32.3138	-22.3127	-15.9389	-11.2653	-8.01304	-5.81578	-4.60379	-3.73186	-2.94713	-2.38909	-1.89209	-1.47356	-0.994001	-0.688825	-0.174386	0.261579	0.610352
221.13	-2.28446	-2.20599	-2.2147	-3.63595	-11.85826*	-37.6325	-32.244	-22.243	-15.8779	-11.3002	-7.89097	-5.87681	-4.59507	-3.72315	-2.91225	-2.33677	-1.88337	-1.491	-0.871931	-0.662667	-0.261579	0.191825	0.601632
221.14	-2.34549	-2.19727	-2.17983	-3.72315	-11.94545*	-37.8069	-32.1481	-22.1732	-15.843	-11.2305	-7.78634	-5.89425	-4.53404	-3.76674	-2.982	-2.37165	-1.95312	-1.48228	-0.906808	-0.584194	-0.296457	0.156947	0.592913
221.15	-2.37165	-2.14495	-2.23214	-3.75802	-12.00649*	-37.9203	-32.0086	-22.1122	-15.7558	-11.152	-7.84738	-5.92913	-4.49916	-3.72315	-2.95585	-2.34549	-1.90953	-1.35149	-0.976562	-0.619071	-0.322614	0.0784738	0.540597
221.16	-2.38909	-2.13623	-2.23214	-3.81034	-12.00649*	-37.9987	-31.9388	-22.0162	-15.6773	-11.1258	-7.82994	-5.88553	-4.62123	-3.7493	-2.92097	-2.39781	-1.92697	-1.36021	-0.994001	-0.671387	-0.348772	0.0784738	0.680106
221.17	-2.2583	-2.12751	-2.29318	-3.74058	-11.98033*	-38.1208	-31.7644	-21.8419	-15.5727	-10.9689	-7.82122	-5.71987	-4.63867	-3.67955	-2.95585	-2.37165	-1.84849	-1.42125	-1.04632	-0.671387	-0.287737	0.165667	0.697545
221.18	-2.26702	-2.11879	-2.3019	-3.71442	-12.04136*	-38.1208	-31.6336	-21.7895	-15.4157	-10.8381	-7.82994	-5.74602	-4.61251	-3.55748	-2.83378	-2.27574	-1.78746	-1.38637	-1.02888	-0.706264	-0.270298	0.113351	0.610352
221.19	-2.26702	-2.10135	-2.2147	-3.77546	-12.13728*	-38.1382	-31.5726	-21.746	-15.3983	-10.8817	-7.67299	-5.75474	-4.60379	-3.54876	-2.85121	-2.31934	-1.83106	-1.38637	-0.915527	-0.680106	-0.331334	0.0784738	0.619071
221.2	-2.19727	-2.02288	-2.3019	-3.80162	-12.18087*	-38.2342	-31.4854	-21.6675	-15.3285	-10.873	-7.68171	-5.72858	-4.473	-3.54004	-2.92969	-2.38037	-1.88337	-1.36893	-1.02016	-0.601632	-0.357492	0.0784738	0.566755
221.21	-2.17983	-2.08392	-2.36293	-3.7929	-12.28551*	-38.2778	-31.3634	-21.589	-15.2762	-10.8294	-7.71659	-5.69371	-4.46429	-3.50516	-2.95585	-2.38909	-1.85721	-1.3079	-1.0376	-0.636509	-0.366211	0.0348772	0.514439
221.22	-2.08392	-2.16239	-2.36293	-3.81034	-12.25063*	-38.3214	-31.2413	-21.5018	-15.2414	-10.8032	-7.71659	-5.60651	-4.46429	-3.5226	-3.00816	-2.41525	-1.92697	-1.36021	-1.01144	-0.697545	-0.366211	0.0610352	0.566755
221.23	-2.04032	-2.15367	-2.40653	-3.73186	-12.35526*	-38.3301	-31.0407	-21.3187	-15.1018	-10.6724	-7.73403	-5.47573	-4.43813	-3.45285	-2.95585	-2.38909	-1.86593	-1.41253	-1.0376	-0.697545	-0.287737	0.156947	0.470843
221.24	-2.13623	-2.18855	-2.28446	-3.7929	-12.46861*	-38.2254	-30.9623	-21.3013	-15.0146	-10.6027	-7.68171	-5.48445	-4.50788	-3.46156	-2.84249	-2.34549	-1.77002	-1.42125	-0.967843	-0.732422	-0.287737	0.113351	0.444685
221.25	-2.16239	-2.14495	-2.3019	-3.88881	-12.51221*	-38.3301	-30.8838	-21.2751	-14.9885	-10.6027	-7.5422	-5.48445	-4.42069	-3.53132	-2.86865	-2.39781	-1.85721	-1.50844	-0.941685	-0.671387	-0.340053	0.0959124	0.444685
221.26	-2.2147	-2.12751	-2.38037	-3.93241	-12.57324*	-38.3475	-30.8315	-21.2054	-14.9449	-10.594	-7.55092	-5.47573	-4.30734	-3.53132	-2.87737	-2.42397	-1.88337	-1.46484	-1.00272	-0.592913	-0.313895	0.156947	0.401088
221.27	-2.24086	-2.19727	-2.33677	-4.00216	-12.56452*	-38.3214	-30.7792	-21.1094	-14.8926	-10.5852	-7.52476	-5.50188	-4.30734	-3.50516	-2.85121	-2.39781	-1.88337	-1.41253	-1.01144	-0.610352	-0.38365	0.139509	0.479562
221.28	-2.17983	-2.14495	-2.31062	-3.95857	-12.52093*	-38.3301	-30.6048	-21.0746	-14.8054	-10.5329	-7.49861	-5.44085	-4.35093	-3.51388	-2.89481	-2.38909	-1.90953	-1.49972	-1.11607	-0.653948	-0.38365	0.156947	0.566755
221.29	-2.23214	-2.18855	-2.2583	-3.94985	-12.63428*	-38.2778	-30.3606	-20.9351	-14.6572	-10.3673	-7.48989	-5.46701	-4.26374	-3.41797	-2.85993	-2.27574	-1.83977	-1.5346	-1.14223	-0.636509	-0.287737	0.235421	0.514439
221.3	-2.28446	-2.15367	-2.16239	-4.0196	-12.71275*	-38.3214	-30.2996	-20.8043	-14.6048	-10.3498	-7.39397	-5.53676	-4.23758	-3.39181	-2.7553	-2.22342	-1.88337	-1.50844	-1.08119	-0.671387	-0.287737	0.165667	0.479562
221.31	-2.3019	-2.04904	-2.28446	-4.02832	-12.77379*	-38.3824	-30.2124	-20.7607	-14.6136	-10.3411	-7.26318	-5.47573	-4.13295	-3.44413	-2.82506	-2.24086	-1.95312	-1.5346	-1.16839	-0.662667	-0.357492	0.12207	0.531878
221.32	-2.33677	-2.07519	-2.38037	-4.04576	-12.83482*	-38.3911	-30.0903	-20.6735	-14.5874	-10.3062	-7.3155	-5.46701	-4.10679	-3.49644	-2.83378	-2.22342	-1.93569	-1.43869	-1.23814	-0.601632	-0.331334	0.113351	0.470843
221.33	-2.27574	-2.13623	-2.44141	-4.05448	-12.76507*	-38.5045	-29.9944	-20.595	-14.5612	-10.3062	-7.28062	-5.46701	-4.15039	-3.51388	-2.80762	-2.23214	-1.988	-1.36021	-1.23814	-0.662667	-0.331334	0.104632	0.549316
221.34	-2.24958	-2.18855	-2.485	-3.93241	-12.79122*	-38.487	-29.8811	-20.5165	-14.4828	-10.2452	-7.17599	-5.35365	-4.16783	-3.49644	-2.85121	-2.2147	-1.96184	-1.38637	-1.25558	-0.767299	-0.270298	0.165667	0.566755
221.35	-2.27574	-2.22342	-2.43269	-3.90625	-12.89586*	-38.426	-29.759	-20.3334	-14.3171	-10.0708	-7.12368	-5.37109	-4.22886	-3.39181	-2.79018	-2.16239	-1.88337	-1.37765	-1.16839	-0.784738	-0.235421	0.235421	0.488281
221.36	-2.31934	-2.11879	-2.42397	-3.96728	-12.98305*	-38.487	-29.7241	-20.2985	-14.2735	-10.0621	-6.96673	-5.37109	-4.23758	-3.37437	-2.78146	-2.2147	-1.92697	-1.38637	-1.10735	-0.88065	-0.305176	0.174386	0.418527
221.37	-2.31062	-2.19727	-2.485	-3.99344	-13.08768*	-38.5568	-29.6718	-20.2724	-14.2299	-10.001	-6.94057	-5.31878	-4.12423	-3.42669	-2.85121	-2.29318	-2.01416	-1.40381	-1.16839	-0.871931	-0.357492	0.12207	0.409807
221.38	-2.38037	-2.23214	-2.44141	-4.03704	-13.10512*	-38.5045	-29.6456	-20.2201	-14.1602	-9.96617	-6.96673	-5.27518	-4.17655	-3.45285	-2.83378	-2.31934	-1.99672	-1.32533	-1.18583	-0.793457	-0.37493	0.0959124	0.340053
221.39	-2.27574	-2.2147	-2.49372	-4.0196	-13.13128*	-38.4696	-29.5672	-20.1678	-14.1166	-9.93129	-6.96673	-5.18799	-4.21143	-3.45285	-2.85121	-2.35421	-2.0316	-1.37765	-1.15095	-0.810896	-0.470843	0.0435965	0.435965
221.4	-2.26702	-2.23214	-2.45012	-4.00216	-13.27079*	-38.3562	-29.4277	-20.0457	-13.9858	-9.81794	-7.02776	-5.10079	-4.15039	-3.43541	-2.83378	-2.31062	-2.01416	-1.46484	-1.14223	-0.828334	-0.401088	0.0959124	0.38365
221.41	-2.31062	-2.13623	-2.36293	-4.07192	-13.34054*	-38.3388	-29.2794	-19.8626	-13.9422	-9.70459	-6.99289	-5.12695	-4.14167	-3.30462	-2.72042	-2.2147	-1.92697	-1.48228	-1.02016	-0.784738	-0.392369	0.165667	0.313895
221.42	-2.3019	-2.2147	-2.37165	-4.12423	-13.39286*	-38.3824	-29.201	-19.7405	-13.9945	-9.73075	-6.84466	-5.04848	-4.0632	-3.28718	-2.7553	-2.23214	-2.01416	-1.51716	-1.01144	-0.810896	-0.409807	0.148228	0.322614
221.43	-2.29318	-2.31062	-2.38909	-4.11551	-13.43645*	-38.3562	-29.1138	-19.6795	-13.9771	-9.72203	-6.82722	-5.0136	-4.00216	-3.31334	-2.86865	-2.2583	-2.06648	-1.49972	-1.06376	-0.767299	-0.435965	0.113351	0.313895
221.44	-2.24086	-2.31934	-2.39781	-4.15911	-13.41901*	-38.365	-29.0091	-19.5836	-13.9247	-9.67843	-6.83594	-5.0136	-4.05448	-3.31334	-2.90353	-2.2147	-2.07519	-1.40381	-1.09863	-0.662667	-0.322614	0.0959124	0.331334
221.45	-2.13623	-2.31934	-2.41525	-4.07192	-13.5498*	-38.3301	-28.8958	-19.4702	-13.8899	-9.64355	-6.79234	-4.92641	-4.14167	-3.34821	-2.92097	-2.22342	-2.11879	-1.47356	-1.20326	-0.697545	-0.279018	0.0261579	0.453404
221.46	-2.24958	-2.24086	-2.35421	-4.11551	-13.62828*	-38.1818	-28.7388	-19.383	-13.7242	-9.5302	-6.83594	-4.90897	-4.14167	-3.34821	-2.91225	-2.12751	-2.01416	-1.51716	-1.22942	-0.732422	-0.226702	0.00871931	0.479562
221.47	-2.3019	-2.15367	-2.41525	-4.15911	-13.68059*	-38.1906	-28.5732	-19.2174	-13.6719	-9.39941	-6.76618	-5.03104	-4.09807	-3.24358	-2.79018	-2.08392	-1.94441	-1.5346	-1.13351	-0.697545	-0.261579	0.00871931	0.453404
221.48	-2.27574	-2.18855	-2.485	-4.23758	-13.75035*	-38.2167	-28.5121	-19.0953	-13.637	-9.42557	-6.66155	-5.03104	-3.95857	-3.26102	-2.7989	-2.09263	-2.01416	-1.59563	-1.18583	-0.706264	-0.348772	-0.0784738	0.418527
221.49	-2.35421	-2.2147	-2.51116	-4.22014	-13.69803*	-38.147	-28.4337	-19.0517	-13.5847	-9.41685	-6.69643	-5.03976	-3.96728	-3.30462	-2.7989	-2.14495	-1.94441	-1.56947	-1.17711	-0.619071	-0.38365	-0.113351	0.401088
221.5	-2.36293	-2.2583	-2.5286	-4.20271	-13.69803*	-38.1295	-28.2767	-18.9906	-13.5672	-9.40813	-6.68771	-5.02232	-3.98472	-3.33949	-2.76402	-2.17111	-1.91825	-1.491	-1.15095	-0.592913	-0.453404	-0.12207	0.444685
221.51	-2.31062	-2.27574	-2.51116	-4.16783	-13.8201*	-38.0336	-28.0936	-18.9035	-13.4626	-9.39069	-6.67899	-4.92641	-3.92369	-3.35693	-2.76402	-2.17983	-1.90953	-1.5782	-1.13351	-0.636509	-0.479562	-0.13079	0.531878
221.52	-2.36293	-2.19727	-2.46756	-4.22014	-13.9073*	-38.0249	-27.9018	-18.8337	-13.2882	-9.23375	-6.68771	-4.94385	-3.91497	-3.32206	-2.69427	-2.08392	-1.78746	-1.56076	-1.07248	-0.697545	-0.37493	-0.0959124	0.427246
221.53	-2.39781	-2.24086	-2.58092	-4.27246	-14.00321*	-38.0685	-27.8233	-18.6768	-13.2272	-9.21631	-6.63539	-4.95257	-3.89753	-3.22614	-2.60707	-2.05776	-1.77002	-1.59563	-1.08991	-0.697545	-0.427246	-0.00871931	0.392369
221.54	-2.40653	-2.3019	-2.61579	-4.27246	-14.09912*	-38.0685	-27.7623	-18.5808	-13.1923	-9.21631	-6.57436	-4.89153	-3.8365	-3.24358	-2.65067	-2.08392	-1.81362	-1.61307	-1.17711	-0.784738	-0.479562	-0.0523158	0.401088
221.55	-2.39781	-2.34549	-2.65067	-4.29862	-14.06424*	-38.1034	-27.6664	-18.5111	-13.1138	-9.17271	-6.60052	-4.89153	-3.84522	-3.21742	-2.68555	-2.11007	-1.8049	-1.51716	-1.18583	-0.749861	-0.435965	-0.0784738	0.340053
221.56	-2.31062	-2.37165	-2.65067	-4.26374	-14.16016*	-38.0859	-27.6228	-18.4239	-13.0615	-9.18143	-6.55692	-4.7869	-3.85393	-3.17383	-2.69427	-2.08392	-1.82234	-1.491	-1.2207	-0.662667	-0.444685	-0.0174386	0.37493
221.57	-2.42397	-2.24958	-2.5286	-4.21143	-14.26479*	-37.9726	-27.5443	-18.3454	-12.8959	-9.10296	-6.53076	-4.67355	-3.8365	-3.18255	-2.74658	-2.14495	-1.77002	-1.56076	-1.19454	-0.680106	-0.366211	0	0.401088
221.58	-2.50244	-2.26702	-2.51116	-4.28118	-14.28223*	-37.9813	-27.3961	-18.328	-12.7999	-9.00704	-6.53076	-4.72586	-3.8365	-3.11279	-2.70299	-2.06648	-1.70898	-1.5346	-1.14223	-0.767299	-0.348772	0.0610352	0.279018
221.59	-2.49372	-2.29318	-2.51988	-4.34222	-14.32582*	-37.9639	-27.3612	-18.2233	-12.8174	-9.00704	-6.40869	-4.77818	-3.70571	-3.06048	-2.62451	-2.11879	-1.7613	-1.50844	-1.18583	-0.802176	-0.37493	0.165667	0.226702
221.6	-2.49372	-2.27574	-2.51116	-4.32478	-14.24735*	-37.9464	-27.3089	-18.1013	-12.7825	-8.98961	-6.39125	-4.71715	-3.66211	-3.08663	-2.67683	-2.16239	-1.81362	-1.491	-1.28174	-0.837054	-0.427246	0.0959124	0.244141
221.61	-2.39781	-2.2583	-2.5722	-4.27246	-14.25607*	-37.868	-27.1955	-18.1013	-12.7563	-8.92857	-6.41741	-4.70843	-3.72315	-3.09535	-2.67683	-2.18855	-1.78746	-1.41253	-1.28174	-0.810896	-0.392369	0.0784738	0.25286
221.62	-2.27574	-2.14495	-2.51988	-4.17655	-14.39558*	-37.7895	-27.0735	-18.0751	-12.6517	-8.90241	-6.39997	-4.59507	-3.72315	-3.0692	-2.65067	-2.18855	-1.84849	-1.45612	-1.28174	-0.767299	-0.37493	0.0697545	0.366211
221.63	-2.31062	-2.07519	-2.44141	-4.21143	-14.48277*	-37.7633	-26.9252	-17.9966	-12.5209	-8.82394	-6.43485	-4.52532	-3.71442	-3.05176	-2.63323	-2.19727	-1.83977	-1.491	-1.17711	-0.732422	-0.287737	0.0523158	0.401088
221.64	-2.29318	-2.11879	-2.50244	-4.27246	-14.54381*	-37.7808	-26.777	-17.9879	-12.4861	-8.71931	-6.34766	-4.55148	-3.68827	-3.0256	-2.53732	-2.11879	-1.73514	-1.491	-1.11607	-0.75858	-0.296457	0.0610352	0.38365
221.65	-2.26702	-2.13623	-2.51988	-4.2899	-14.5874*	-37.7546	-26.7072	-17.8659	-12.4948	-8.73675	-6.22559	-4.52532	-3.61851	-2.982	-2.50244	-2.20599	-1.78746	-1.54332	-1.17711	-0.802176	-0.366211	0.113351	0.37493
221.66	-2.22342	-2.15367	-2.55476	-4.31606	-14.54381*	-37.7633	-26.6375	-17.7525	-12.4773	-8.71059	-6.21687	-4.52532	-3.67083	-3.03432	-2.5286	-2.26702	-1.85721	-1.46484	-1.17711	-0.845773	-0.401088	0.0697545	0.37493
221.67	-2.15367	-2.13623	-2.51988	-4.25502	-14.60484*	-37.6761	-26.5241	-17.7264	-12.4599	-8.64955	-6.19943	-4.50788	-3.69699	-3.0692	-2.56348	-2.26702	-1.84849	-1.37765	-1.19454	-0.88065	-0.418527	-0.00871931	0.38365
221.68	-2.16239	-2.01416	-2.42397	-4.22886	-14.69203*	-37.5802	-26.4108	-17.6828	-12.3553	-8.6234	-6.15583	-4.41197	-3.72315	-3.08663	-2.59835	-2.28446	-1.85721	-1.43869	-1.20326	-0.863212	-0.479562	-0.0174386	0.444685
221.69	-2.23214	-2.05776	-2.43269	-4.30734	-14.76179*	-37.6064	-26.2102	-17.5607	-12.2245	-8.48389	-6.14711	-4.42069	-3.71442	-3.07792	-2.59835	-2.24958	-1.77874	-1.48228	-1.10735	-0.906808	-0.38365	-0.0871931	0.444685
221.7	-2.24086	-2.12751	-2.46756	-4.34222	-14.87514*	-37.5977	-26.0707	-17.4561	-12.1983	-8.44901	-6.0512	-4.49044	-3.63595	-2.94713	-2.51116	-2.09263	-1.7177	-1.50844	-1.11607	-1.04632	-0.427246	-0.0435965	0.38365
221.71	-2.31062	-2.17111	-2.45012	-4.41197	-14.86642*	-37.5279	-26.0795	-17.2904	-12.2245	-8.45773	-5.99017	-4.48172	-3.60979	-2.96456	-2.54604	-2.11879	-1.7613	-1.56076	-1.18583	-1.02888	-0.531878	0.0523158	0.38365
221.72	-2.31062	-2.24958	-2.47628	-4.40325	-14.84026*	-37.432	-25.9923	-17.0811	-12.1983	-8.44029	-6.0512	-4.5166	-3.65339	-3.00816	-2.61579	-2.16239	-1.78746	-1.5346	-1.25558	-1.04632	-0.584194	-0.0348772	0.366211
221.73	-2.27574	-2.20599	-2.45012	-4.35965	-14.99721*	-37.2576	-25.8789	-17.0375	-12.1983	-8.40541	-6.0512	-4.49044	-3.68827	-3.00816	-2.63323	-2.13623	-1.79618	-1.48228	-1.32533	-1.08119	-0.62779	-0.0784738	0.38365
221.74	-2.31934	-2.26702	-2.36293	-4.34222	-15.09312*	-37.214	-25.8179	-17.0201	-12.0675	-8.37926	-6.02504	-4.41197	-3.68827	-3.00816	-2.65067	-2.13623	-1.84849	-1.50844	-1.32533	-0.932966	-0.619071	-0.0261579	0.453404
221.75	-2.37165	-2.34549	-2.42397	-4.37709	-15.1716*	-37.1966	-25.6609	-16.9329	-11.9716	-8.27462	-6.03376	-4.44685	-3.67083	-2.99072	-2.61579	-2.07519	-1.78746	-1.56947	-1.2643	-0.941685	-0.523158	-0.0435965	0.427246
221.76	-2.37165	-2.3019	-2.45885	-4.36837	-15.19775*	-37.1355	-25.5476	-16.9067	-11.9106	-8.28334	-5.92913	-4.45557	-3.54876	-2.92097	-2.51988	-1.988	-1.77002	-1.60435	-1.3079	-0.976562	-0.575474	-0.0610352	0.313895
221.77	-2.37165	-2.33677	-2.47628	-4.41197	-15.16288*	-37.1007	-25.4953	-16.8021	-11.8757	-8.3095	-5.95529	-4.42069	-3.51388	-2.92097	-2.5286	-2.05776	-1.83977	-1.61307	-1.35149	-0.976562	-0.610352	-0.00871931	0.261579
221.78	-2.27574	-2.29318	-2.45885	-4.38581	-15.25007*	-37.0222	-25.3732	-16.6713	-11.8321	-8.33566	-5.97273	-4.40325	-3.479	-2.97328	-2.55476	-2.04904	-1.87465	-1.59563	-1.32533	-0.959124	-0.636509	-0.0435965	0.183106
221.79	-2.26702	-2.20599	-2.34549	-4.32478	-15.36342*	-36.9001	-25.2686	-16.6452	-11.7711	-8.31822	-5.94657	-4.28118	-3.44413	-2.99072	-2.58963	-2.07519	-1.90953	-1.56947	-1.35149	-0.994001	-0.697545	-0.0871931	0.217983
221.8	-2.31934	-2.24958	-2.38037	-4.38581	-15.38958*	-36.9088	-25.1552	-16.6539	-11.6403	-8.2659	-5.92913	-4.22014	-3.40925	-3.0256	-2.60707	-2.10135	-1.89209	-1.62179	-1.27302	-0.898089	-0.662667	-0.104632	0.270298
221.81	-2.37165	-2.27574	-2.45885	-4.46429	-15.52909*	-36.9088	-24.9808	-16.5841	-11.5269	-8.13512	-5.86809	-4.27246	-3.36565	-3.01688	-2.59835	-2.00544	-1.78746	-1.61307	-1.28174	-0.924247	-0.584194	-0.148228	0.209263
221.82	-2.38909	-2.27574	-2.49372	-4.45557	-15.54653*	-36.8914	-24.9111	-16.5754	-11.5008	-8.1264	-5.74602	-4.25502	-3.27846	-2.92097	-2.5286	-2.04032	-1.77002	-1.63923	-1.33405	-0.976562	-0.62779	-0.0959124	0.165667
221.83	-2.39781	-2.26702	-2.56348	-4.42941	-15.59884*	-36.9001	-24.8675	-16.4882	-11.5182	-8.15255	-5.74602	-4.2463	-3.34821	-2.94713	-2.61579	-2.09263	-1.83977	-1.65667	-1.38637	-0.994001	-0.662667	-0.0174386	0.113351
221.84	-2.2583	-2.15367	-2.54604	-4.35093	-15.74707*	-36.7606	-24.7628	-16.3487	-11.5008	-8.10896	-5.76346	-4.27246	-3.34821	-2.97328	-2.65067	-2.10135	-1.87465	-1.59563	-1.40381	-1.01144	-0.645229	-0.13079	0.0348772
221.85	-2.3019	-2.19727	-2.44141	-4.31606	-15.92146*	-36.7083	-24.6931	-16.3138	-11.4833	-8.09152	-5.67627	-4.19399	-3.34821	-2.93841	-2.65067	-2.08392	-1.90953	-1.52588	-1.40381	-1.04632	-0.645229	-0.148228	0.0435965
221.86	-2.36293	-2.2583	-2.47628	-4.40325	-15.94761*	-36.6996	-24.6059	-16.3225	-11.4223	-8.00432	-5.67627	-4.21143	-3.33078	-2.93841	-2.65067	-2.13623	-1.94441	-1.58691	-1.32533	-0.959124	-0.592913	-0.13079	0.12207
221.87	-2.33677	-2.27574	-2.485	-4.44685	-15.99993*	-36.656	-24.3966	-16.2615	-11.3874	-7.8561	-5.61523	-4.29862	-3.23486	-2.85993	-2.5722	-2.09263	-1.90953	-1.61307	-1.32533	-0.985282	-0.540597	-0.226702	0.104632
221.88	-2.37165	-2.3019	-2.47628	-4.48172	-15.97377*	-36.6385	-24.3966	-16.2092	-11.37	-7.84738	-5.53676	-4.26374	-3.18255	-2.76402	-2.45885	-2.13623	-1.91825	-1.61307	-1.40381	-1.04632	-0.62779	-0.200544	0.0610352
221.89	-2.33677	-2.26702	-2.5286	-4.473	-16.04353*	-36.5252	-24.3792	-16.0958	-11.3525	-7.88225	-5.60651	-4.27246	-3.24358	-2.78146	-2.49372	-2.19727	-1.96184	-1.59563	-1.40381	-1.06376	-0.636509	-0.156947	0.0610352
221.9	-2.29318	-2.23214	-2.42397	-4.38581	-16.09584*	-36.3857	-24.2484	-15.9999	-11.3002	-7.89969	-5.64139	-4.19399	-3.24358	-2.85993	-2.5286	-2.19727	-1.93569	-1.56947	-1.42997	-1.07248	-0.662667	-0.287737	0.0261579
221.91	-2.34549	-2.35421	-2.45012	-4.42941	-16.0784*	-36.3682	-24.1874	-15.904	-11.2218	-7.96073	-5.65011	-4.05448	-3.24358	-2.84249	-2.54604	-2.2147	-1.94441	-1.54332	-1.36893	-1.08119	-0.653948	-0.366211	0.0959124
221.92	-2.31934	-2.34549	-2.47628	-4.48172	-16.13072*	-36.3159	-24.0653	-15.8953	-11.1084	-7.87354	-5.66755	-4.04576	-3.18255	-2.85121	-2.5286	-2.16239	-1.91825	-1.58691	-1.25558	-0.994001	-0.488281	-0.427246	0.165667
221.93	-2.29318	-2.37165	-2.44141	-4.5166	-16.13944*	-36.2549	-23.8996	-15.8517	-11.1084	-7.75146	-5.54548	-4.08064	-3.13023	-2.78146	-2.50244	-2.02288	-1.85721	-1.56947	-1.29046	-0.967843	-0.488281	-0.453404	0.13079
221.94	-2.2583	-2.34549	-2.44141	-4.5602	-16.11328*	-36.1415	-23.8473	-15.843	-11.0822	-7.75146	-5.5542	-4.04576	-3.17383	-2.67683	-2.39781	-2.10135	-1.90953	-1.56076	-1.3079	-1.02888	-0.531878	-0.409807	0.165667
221.95	-2.12751	-2.28446	-2.41525	-4.53404	-16.20919*	-35.9933	-23.7427	-15.7732	-10.9951	-7.72531	-5.58908	-4.05448	-3.22614	-2.70299	-2.39781	-2.13623	-1.97928	-1.5346	-1.29918	-1.08991	-0.50572	-0.322614	0.217983
221.96	-2.13623	-2.37165	-2.35421	-4.473	-16.31383*	-35.9235	-23.5944	-15.6424	-10.9427	-7.69043	-5.5978	-4.00216	-3.24358	-2.72042	-2.35421	-2.11879	-1.988	-1.42997	-1.32533	-1.08991	-0.523158	-0.340053	0.226702
221.97	-2.14495	-2.42397	-2.44141	-4.50788	-16.33126*	-35.9235	-23.516	-15.5291	-10.8032	-7.68171	-5.58036	-3.91497	-3.33078	-2.69427	-2.34549	-2.15367	-2.00544	-1.44741	-1.23814	-1.10735	-0.540597	-0.357492	0.340053
221.98	-2.16239	-2.43269	-2.51116	-4.53404	-16.3487*	-35.8974	-23.3241	-15.5291	-10.7248	-7.57708	-5.58036	-3.96728	-3.31334	-2.69427	-2.34549	-2.11879	-1.95312	-1.5346	-1.24686	-1.07248	-0.497001	-0.357492	0.38365
221.99	-2.15367	-2.45885	-2.50244	-4.5602	-16.30511*	-35.8625	-23.1236	-15.5116	-10.6812	-7.53348	-5.41469	-4.0196	-3.21742	-2.61579	-2.2583	-2.01416	-1.84849	-1.54332	-1.29918	-0.985282	-0.540597	-0.38365	0.357492
222	-2.12751	-2.38037	-2.55476	-4.56892	-16.3923*	-35.784	-23.08	-15.4245	-10.6899	-7.55964	-5.34494	-3.99344	-3.2959	-2.58963	-2.24958	-2.06648	-1.89209	-1.56947	-1.33405	-1.0376	-0.645229	-0.296457	0.348772
222.01	-2.04032	-2.37165	-2.53732	-4.50788	-16.53181*	-35.6009	-23.0364	-15.3896	-10.6288	-7.5422	-5.27518	-4.0196	-3.30462	-2.65067	-2.33677	-2.04032	-1.91825	-1.56076	-1.36893	-1.05504	-0.636509	-0.217983	0.366211
222.02	-2.10135	-2.38909	-2.485	-4.49044	-16.67132*	-35.6009	-22.9492	-15.3373	-10.5416	-7.48989	-5.26646	-3.90625	-3.2959	-2.68555	-2.38037	-2.05776	-1.89209	-1.46484	-1.37765	-1.07248	-0.680106	-0.226702	0.331334
222.03	-2.17983	-2.43269	-2.58963	-4.55148	-16.77595*	-35.6009	-22.9492	-15.1367	-10.4108	-7.47245	-5.2839	-3.86265	-3.28718	-2.68555	-2.39781	-2.05776	-1.89209	-1.45612	-1.29046	-1.08119	-0.645229	-0.25286	0.38365
222.04	-2.2147	-2.42397	-2.58963	-4.56892	-16.81955*	-35.5486	-22.8446	-15.1193	-10.4196	-7.33294	-5.24902	-3.88881	-3.18255	-2.7117	-2.47628	-1.988	-1.84849	-1.52588	-1.28174	-1.02016	-0.540597	-0.261579	0.409807
222.05	-2.3019	-2.37165	-2.67683	-4.56892	-16.79339*	-35.5225	-22.7661	-15.0844	-10.4457	-7.26318	-5.17055	-3.84522	-3.18255	-2.63323	-2.51116	-1.94441	-1.79618	-1.5346	-1.33405	-0.959124	-0.610352	-0.313895	0.287737
222.06	-2.2583	-2.37165	-2.7117	-4.5602	-16.9329*	-35.3917	-22.7661	-14.9798	-10.4544	-7.26318	-5.31006	-3.8365	-3.24358	-2.58963	-2.44141	-1.99672	-1.86593	-1.5346	-1.36893	-0.994001	-0.688825	-0.313895	0.191825
222.07	-2.23214	-2.40653	-2.60707	-4.49916	-17.02881*	-35.2434	-22.7138	-14.9623	-10.4544	-7.26318	-5.3275	-3.80162	-3.26102	-2.65939	-2.51988	-2.02288	-1.90081	-1.48228	-1.37765	-1.06376	-0.688825	-0.287737	0.13079
222.08	-2.33677	-2.45012	-2.64195	-4.53404	-17.10728*	-35.226	-22.6266	-14.8664	-10.4457	-7.25446	-5.31878	-3.69699	-3.26102	-2.69427	-2.56348	-2.06648	-1.91825	-1.36893	-1.36021	-1.07248	-0.793457	-0.287737	0.0871931
222.09	-2.39781	-2.485	-2.72042	-4.58636	-17.14216*	-35.1475	-22.583	-14.7095	-10.2975	-7.26318	-5.35365	-3.73186	-3.19127	-2.70299	-2.51988	-2.14495	-1.95312	-1.38637	-1.27302	-1.10735	-0.75858	-0.401088	0.13079
222.1	-2.40653	-2.485	-2.68555	-4.58636	-17.16832*	-35.0952	-22.4522	-14.7269	-10.2626	-7.14983	-5.29262	-3.81906	-3.06048	-2.74658	-2.51988	-2.05776	-1.90953	-1.45612	-1.36021	-1.10735	-0.680106	-0.37493	0.113351
222.11	-2.45885	-2.42397	-2.66811	-4.61251	-17.27295*	-35.0342	-22.4348	-14.7007	-10.2713	-7.14983	-5.19671	-3.8365	-3.08663	-2.69427	-2.38909	-1.97056	-1.79618	-1.50844	-1.45612	-0.985282	-0.741141	-0.366211	0.0610352
222.12	-2.37165	-2.46756	-2.54604	-4.54276	-17.36886*	-34.8511	-22.4173	-14.6397	-10.219	-7.22831	-5.20543	-3.88009	-3.12151	-2.66811	-2.35421	-2.0316	-1.84849	-1.60435	-1.48228	-1.02888	-0.784738	-0.313895	0.0610352
222.13	-2.37165	-2.50244	-2.51116	-4.49916	-17.4299*	-34.7813	-22.3301	-14.6397	-10.1929	-7.21087	-5.18799	-3.87137	-3.10407	-2.72914	-2.39781	-1.99672	-1.87465	-1.63923	-1.50844	-1.05504	-0.749861	-0.200544	0.00871931
222.14	-2.33677	-2.49372	-2.54604	-4.56892	-17.50837*	-34.7726	-22.2081	-14.5438	-10.1057	-7.22831	-5.20543	-3.77546	-3.13023	-2.7117	-2.38037	-2.02288	-1.89209	-1.55204	-1.491	-1.00272	-0.767299	-0.191825	-0.0523158
222.15	-2.35421	-2.44141	-2.51988	-4.59507	-17.54325*	-34.6941	-22.086	-14.4043	-10.001	-7.17599	-5.17927	-3.7929	-3.06048	-2.69427	-2.35421	-2.04904	-1.90081	-1.59563	-1.41253	-1.02888	-0.671387	-0.261579	0.0174386
222.16	-2.34549	-2.37165	-2.51988	-4.61251	-17.51709*	-34.6331	-21.8419	-14.3694	-10.0098	-7.03648	-5.09208	-3.81034	-2.99072	-2.66811	-2.35421	-1.988	-1.87465	-1.65667	-1.43869	-1.02888	-0.601632	-0.296457	0
222.17	-2.27574	-2.36293	-2.56348	-4.62995	-17.60428*	-34.5023	-21.7198	-14.3869	-9.98361	-7.01904	-5.04848	-3.80162	-3.03432	-2.51988	-2.24086	-2.06648	-1.82234	-1.63051	-1.42997	-0.985282	-0.653948	-0.340053	-0.0348772
222.18	-2.17111	-2.40653	-2.45885	-4.53404	-17.72635*	-34.3628	-21.6588	-14.2997	-9.94873	-7.02776	-5.03104	-3.78418	-3.05176	-2.58963	-2.27574	-2.12751	-1.86593	-1.66539	-1.43869	-1.02888	-0.688825	-0.348772	-0.00871931
222.19	-2.2147	-2.36293	-2.50244	-4.5166	-17.76123*	-34.3018	-21.5541	-14.2474	-9.92257	-6.98417	-5.0136	-3.70571	-3.05176	-2.66811	-2.36293	-2.14495	-1.86593	-1.63923	-1.42997	-1.14223	-0.688825	-0.270298	0.0610352
222.2	-2.2583	-2.44141	-2.59835	-4.55148	-17.81355*	-34.2146	-21.4582	-14.134	-9.83538	-7.01032	-4.97001	-3.58364	-3.0692	-2.68555	-2.41525	-2.20599	-1.84849	-1.56947	-1.31662	-1.14223	-0.741141	-0.270298	0.113351
222.21	-2.23214	-2.40653	-2.58092	-4.61251	-17.79611*	-34.0838	-21.3623	-13.9683	-9.8005	-6.96673	-4.95257	-3.58364	-3.00816	-2.72042	-2.43269	-2.17983	-1.86593	-1.5782	-1.2643	-1.14223	-0.714983	-0.357492	0.226702
222.22	-2.24086	-2.31062	-2.58963	-4.64739	-17.8397*	-33.9966	-21.2054	-13.8811	-9.8441	-6.90569	-4.83922	-3.5662	-2.97328	-2.72914	-2.49372	-2.10135	-1.83977	-1.63923	-1.33405	-1.13351	-0.741141	-0.366211	0.244141
222.23	-2.2147	-2.36293	-2.54604	-4.64739	-17.97921*	-33.796	-21.1443	-13.8811	-9.8005	-6.93185	-4.80434	-3.54004	-3.04304	-2.62451	-2.42397	-2.06648	-1.8049	-1.63051	-1.33405	-1.05504	-0.863212	-0.348772	0.165667
222.24	-2.13623	-2.39781	-2.45885	-4.58636	-18.06641*	-33.6565	-21.1443	-13.8288	-9.66099	-6.91441	-4.86537	-3.60979	-3.04304	-2.63323	-2.38909	-2.09263	-1.92697	-1.63923	-1.36021	-1.08119	-0.871931	-0.38365	0.13079
222.25	-2.19727	-2.38909	-2.56348	-4.63867	-18.16232*	-33.6391	-21.0746	-13.794	-9.55636	-6.82722	-4.88281	-3.5662	-3.04304	-2.65067	-2.41525	-2.0316	-1.92697	-1.58691	-1.35149	-1.14223	-0.837054	-0.296457	0.0697545
222.26	-2.24086	-2.37165	-2.5722	-4.69971	-18.23207*	-33.5606	-21.0048	-13.7242	-9.40813	-6.79234	-4.90025	-3.51388	-3.0256	-2.66811	-2.37165	-2.01416	-1.87465	-1.49972	-1.3079	-1.10735	-0.793457	-0.217983	0.0523158
222.27	-2.2583	-2.22342	-2.58092	-4.69971	-18.1972*	-33.4909	-20.874	-13.6283	-9.3471	-6.67027	-4.90025	-3.5662	-2.92969	-2.65067	-2.37165	-1.93569	-1.84849	-1.56947	-1.31662	-1.12479	-0.662667	-0.270298	0.113351
222.28	-2.28446	-2.27574	-2.64195	-4.73458	-18.28439*	-33.4298	-20.6735	-13.5498	-9.37326	-6.5918	-4.81306	-3.57492	-2.95585	-2.62451	-2.33677	-1.84849	-1.78746	-1.61307	-1.35149	-1.11607	-0.619071	-0.261579	0.0435965
222.29	-2.23214	-2.31062	-2.5286	-4.69099	-18.38902*	-33.2642	-20.595	-13.576	-9.39069	-6.62667	-4.83922	-3.54004	-2.982	-2.53732	-2.22342	-1.88337	-1.68283	-1.56076	-1.34277	-1.0376	-0.662667	-0.261579	0.00871931
222.3	-2.20599	-2.29318	-2.485	-4.61251	-18.4239*	-33.2118	-20.5427	-13.576	-9.42557	-6.62667	-4.82178	-3.479	-2.96456	-2.61579	-2.31062	-1.96184	-1.72642	-1.59563	-1.33405	-1.00272	-0.680106	-0.296457	0.0261579
222.31	-2.27574	-2.38037	-2.5722	-4.68227	-18.49365*	-33.1944	-20.4729	-13.5411	-9.41685	-6.56564	-4.84793	-3.39181	-2.982	-2.68555	-2.35421	-2.00544	-1.74386	-1.54332	-1.29046	-1.08119	-0.706264	-0.244141	-0.0174386
222.32	-2.27574	-2.38909	-2.62451	-4.69971	-18.51109*	-33.1072	-20.4555	-13.5498	-9.29478	-6.53076	-4.87409	-3.33949	-2.92097	-2.7117	-2.34549	-2.08392	-1.77002	-1.46484	-1.19454	-1.10735	-0.680106	-0.235421	0.0174386
222.33	-2.28446	-2.36293	-2.65939	-4.69099	-18.53725*	-33.0462	-20.3596	-13.4626	-9.31222	-6.39997	-4.81306	-3.41797	-2.85121	-2.76402	-2.37165	-2.04032	-1.77874	-1.5346	-1.25558	-1.11607	-0.619071	-0.235421	0.13079
222.34	-2.3019	-2.45885	-2.69427	-4.69971	-18.62444*	-32.8892	-20.2026	-13.3144	-9.3471	-6.34766	-4.69971	-3.40053	-2.90353	-2.72042	-2.35421	-1.99672	-1.70898	-1.59563	-1.34277	-1.15095	-0.671387	-0.270298	0.0697545
222.35	-2.24086	-2.51116	-2.60707	-4.60379	-18.71164*	-32.7236	-20.159	-13.2969	-9.27734	-6.37381	-4.68227	-3.41797	-2.92969	-2.60707	-2.2583	-2.06648	-1.70026	-1.62179	-1.3079	-1.10735	-0.697545	-0.270298	0.0261579
222.36	-2.26702	-2.54604	-2.66811	-4.54276	-18.78139*	-32.6625	-20.159	-13.2359	-9.29478	-6.38253	-4.67355	-3.39181	-2.92097	-2.60707	-2.31062	-2.11879	-1.85721	-1.67411	-1.33405	-1.02016	-0.697545	-0.287737	0.0435965
222.37	-2.3019	-2.51116	-2.64195	-4.58636	-18.82499*	-32.5579	-20.098	-13.1487	-9.21631	-6.38253	-4.61251	-3.31334	-2.97328	-2.62451	-2.31934	-2.12751	-1.82234	-1.58691	-1.27302	-1.08991	-0.697545	-0.226702	0.00871931
222.38	-2.31062	-2.35421	-2.59835	-4.60379	-18.77267*	-32.462	-20.0457	-13.1226	-9.09424	-6.41741	-4.59507	-3.33078	-2.86865	-2.65067	-2.3019	-2.17111	-1.87465	-1.56076	-1.21198	-1.13351	-0.680106	-0.174386	0.0435965
222.39	-2.36293	-2.36293	-2.62451	-4.62995	-18.81627*	-32.4097	-19.8975	-13.0702	-9.02448	-6.28662	-4.55148	-3.40925	-2.86865	-2.59835	-2.29318	-2.14495	-1.91825	-1.62179	-1.23814	-1.11607	-0.601632	-0.209263	0.12207
222.4	-2.35421	-2.37165	-2.55476	-4.62995	-18.89474*	-32.2963	-19.7231	-12.922	-9.0332	-6.25174	-4.46429	-3.34821	-2.92969	-2.5286	-2.24086	-2.01416	-1.77874	-1.62179	-1.2207	-1.14223	-0.601632	-0.217983	0.0610352
222.41	-2.28446	-2.26702	-2.49372	-4.58636	-18.93834*	-32.183	-19.662	-12.9046	-8.99833	-6.28662	-4.49916	-3.36565	-2.94713	-2.40653	-2.14495	-2.02288	-1.75258	-1.62179	-1.23814	-1.11607	-0.662667	-0.235421	0.0784738
222.42	-2.37165	-2.28446	-2.58092	-4.61251	-18.98193*	-32.2004	-19.6097	-12.9046	-8.99833	-6.26046	-4.52532	-3.32206	-2.97328	-2.37165	-2.19727	-2.04904	-1.77002	-1.64795	-1.23814	-1.02016	-0.697545	-0.287737	0.0435965
222.43	-2.39781	-2.20599	-2.62451	-4.70843	-18.98193*	-32.1394	-19.5225	-12.8174	-8.89369	-6.24302	-4.52532	-3.21742	-2.96456	-2.40653	-2.24958	-2.0316	-1.7613	-1.56947	-1.18583	-1.04632	-0.732422	-0.261579	0.0348772
222.44	-2.37165	-2.20599	-2.65939	-4.72586	-18.96449*	-32.0522	-19.4528	-12.7563	-8.81522	-6.24302	-4.5602	-3.26974	-2.85121	-2.40653	-2.27574	-2.04032	-1.77874	-1.55204	-1.23814	-1.07248	-0.714983	-0.174386	0.104632
222.45	-2.38909	-2.27574	-2.69427	-4.7433	-19.04297*	-31.9214	-19.3569	-12.7302	-8.82394	-6.10352	-4.48172	-3.30462	-2.82506	-2.41525	-2.33677	-1.988	-1.78746	-1.61307	-1.35149	-1.08119	-0.653948	-0.244141	0.191825
222.46	-2.31934	-2.3019	-2.65939	-4.69971	-19.18248*	-31.7208	-19.1999	-12.6256	-8.78906	-6.11224	-4.46429	-3.2959	-2.81634	-2.37165	-2.24958	-1.91825	-1.70026	-1.64795	-1.38637	-1.12479	-0.680106	-0.322614	0.12207
222.47	-2.31934	-2.33677	-2.66811	-4.63867	-19.26095*	-31.6773	-19.1825	-12.643	-8.71059	-6.15583	-4.5166	-3.34821	-2.85121	-2.26702	-2.10135	-1.97928	-1.72642	-1.66539	-1.48228	-1.11607	-0.697545	-0.348772	0.113351
222.48	-2.40653	-2.33677	-2.72914	-4.68227	-19.38302*	-31.6685	-19.1127	-12.6866	-8.71059	-6.15583	-4.5166	-3.22614	-2.89481	-2.24086	-2.15367	-1.99672	-1.7613	-1.74386	-1.49972	-1.0376	-0.688825	-0.348772	0.113351
222.49	-2.43269	-2.24086	-2.70299	-4.72586	-19.35686*	-31.5988	-18.9994	-12.6604	-8.6234	-6.16455	-4.473	-3.21742	-2.83378	-2.2583	-2.16239	-2.01416	-1.77874	-1.72642	-1.42997	-1.02016	-0.723703	-0.331334	0.0784738
222.5	-2.45012	-2.3019	-2.7553	-4.75202	-19.38302*	-31.5552	-18.9035	-12.643	-8.5798	-6.13839	-4.46429	-3.26974	-2.76402	-2.23214	-2.16239	-2.04904	-1.81362	-1.72642	-1.40381	-1.05504	-0.714983	-0.191825	0.113351
222.51	-2.45012	-2.41525	-2.7117	-4.81306	-19.49637*	-31.4244	-18.7378	-12.5994	-8.60596	-6.0076	-4.35965	-3.31334	-2.83378	-2.26702	-2.24086	-2.0316	-1.83106	-1.78746	-1.45612	-1.01144	-0.610352	-0.200544	0.200544
222.52	-2.31934	-2.41525	-2.61579	-4.79562	-19.601*	-31.25	-18.5547	-12.4861	-8.6234	-6.0512	-4.2899	-3.30462	-2.85121	-2.22342	-2.23214	-1.96184	-1.7177	-1.78746	-1.38637	-1.01144	-0.671387	-0.226702	0.183106
222.53	-2.3019	-2.47628	-2.66811	-4.80434	-19.67948*	-31.2064	-18.546	-12.4337	-8.61468	-6.01632	-4.3335	-3.35693	-2.80762	-2.16239	-2.20599	-1.97928	-1.78746	-1.79618	-1.37765	-1.04632	-0.732422	-0.25286	0.148228
222.54	-2.31062	-2.45012	-2.7117	-4.88281	-19.77539*	-31.1192	-18.5111	-12.425	-8.6234	-5.95529	-4.37709	-3.26102	-2.7989	-2.16239	-2.24086	-1.99672	-1.84849	-1.78746	-1.3079	-1.04632	-0.714983	-0.279018	0.104632
222.55	-2.28446	-2.39781	-2.7117	-4.90025	-19.76667*	-31.0146	-18.4065	-12.3901	-8.52748	-6.01632	-4.35965	-3.13895	-2.7553	-2.26702	-2.27574	-2.01416	-1.84849	-1.69155	-1.22942	-1.07248	-0.688825	-0.313895	0.113351
222.56	-2.31062	-2.45012	-2.73786	-4.84793	-19.85386*	-30.971	-18.3454	-12.3029	-8.5362	-5.98144	-4.34222	-3.17383	-2.65939	-2.27574	-2.29318	-2.04032	-1.86593	-1.61307	-1.29046	-1.14223	-0.662667	-0.217983	0.0959124
222.57	-2.3019	-2.45012	-2.66811	-4.81306	-19.92362*	-30.814	-18.1972	-12.1896	-8.5798	-5.92913	-4.27246	-3.14767	-2.68555	-2.33677	-2.29318	-1.97056	-1.87465	-1.63051	-1.32533	-1.16839	-0.566755	-0.25286	0.104632
222.58	-2.24958	-2.51116	-2.61579	-4.72586	-20.01081*	-30.6832	-18.0403	-11.9891	-8.51876	-5.96401	-4.2463	-3.11279	-2.68555	-2.36293	-2.27574	-1.90081	-1.79618	-1.59563	-1.32533	-1.11607	-0.645229	-0.305176	0.0610352
222.59	-2.34549	-2.47628	-2.65939	-4.69971	-20.09801*	-30.6396	-18.049	-11.7972	-8.48389	-6.01632	-4.31606	-3.13023	-2.72042	-2.34549	-2.20599	-1.97928	-1.79618	-1.58691	-1.42125	-1.09863	-0.723703	-0.313895	-0.0174386
222.6	-2.42397	-2.41525	-2.62451	-4.76946	-20.11544*	-30.5873	-18.0141	-11.7711	-8.39669	-6.01632	-4.34222	-3.05176	-2.67683	-2.42397	-2.22342	-2.00544	-1.82234	-1.59563	-1.36021	-1.02888	-0.75858	-0.322614	-0.0261579
222.61	-2.45012	-2.45885	-2.60707	-4.8305	-20.06313*	-30.5089	-17.9705	-11.7362	-8.25718	-5.99017	-4.36837	-3.08663	-2.61579	-2.485	-2.2147	-1.97056	-1.86593	-1.54332	-1.34277	-0.950405	-0.793457	-0.366211	-0.0871931
222.62	-2.46756	-2.45012	-2.60707	-4.84793	-20.17648*	-30.4217	-17.9705	-11.6664	-8.23975	-5.90297	-4.38581	-3.09535	-2.61579	-2.485	-2.18855	-2.00544	-1.89209	-1.54332	-1.42997	-1.02016	-0.776018	-0.296457	-0.0697545
222.63	-2.44141	-2.38037	-2.5286	-4.8305	-20.27239*	-30.2386	-17.831	-11.6752	-8.22231	-5.81578	-4.28118	-3.12151	-2.66811	-2.51116	-2.16239	-1.90953	-1.89209	-1.61307	-1.50844	-1.04632	-0.714983	-0.261579	0.0261579
222.64	-2.38909	-2.35421	-2.5286	-4.75202	-20.28983*	-30.2211	-17.6828	-11.6403	-8.16127	-5.8245	-4.29862	-3.13023	-2.69427	-2.45885	-2.07519	-1.90953	-1.83977	-1.63051	-1.5346	-1.08119	-0.749861	-0.348772	-0.0261579
222.65	-2.47628	-2.24086	-2.59835	-4.79562	-20.32471*	-30.195	-17.6915	-11.5356	-8.16127	-5.84194	-4.32478	-3.12151	-2.68555	-2.34549	-1.96184	-1.94441	-1.84849	-1.61307	-1.5782	-1.13351	-0.776018	-0.392369	-0.0784738
222.66	-2.485	-2.2147	-2.58963	-4.8305	-20.31599*	-30.0903	-17.6479	-11.5792	-8.09152	-5.79834	-4.27246	-3.09535	-2.69427	-2.39781	-1.988	-1.94441	-1.90953	-1.61307	-1.491	-1.10735	-0.767299	-0.392369	0
222.67	-2.44141	-2.23214	-2.62451	-4.82178	-20.33343*	-29.9944	-17.613	-11.6839	-7.97817	-5.76346	-4.26374	-3.07792	-2.64195	-2.44141	-2.01416	-1.93569	-1.91825	-1.55204	-1.44741	-1.05504	-0.802176	-0.444685	-0.0261579
222.68	-2.40653	-2.26702	-2.61579	-4.84793	-20.47293*	-29.8724	-17.5868	-11.6926	-8.01304	-5.65011	-4.22014	-3.15639	-2.68555	-2.44141	-1.96184	-1.97928	-1.88337	-1.55204	-1.47356	-1.13351	-0.75858	-0.366211	0.0435965
222.69	-2.31934	-2.31062	-2.53732	-4.81306	-20.59501*	-29.6805	-17.4561	-11.71	-8.04792	-5.5542	-4.10679	-3.18255	-2.74658	-2.45012	-1.97928	-1.89209	-1.84849	-1.63923	-1.43869	-1.17711	-0.645229	-0.340053	0.13079
222.7	-2.24086	-2.28446	-2.60707	-4.72586	-20.69092*	-29.6195	-17.3863	-11.649	-8.0392	-5.52804	-4.08936	-3.18255	-2.79018	-2.39781	-1.97928	-1.86593	-1.7613	-1.70898	-1.42997	-1.15095	-0.75858	-0.366211	0.0959124
222.71	-2.3019	-2.19727	-2.65067	-4.77818	-20.77811*	-29.541	-17.3601	-11.5095	-8.0392	-5.52804	-4.15039	-3.13023	-2.7989	-2.27574	-1.95312	-1.94441	-1.77002	-1.7613	-1.42997	-1.14223	-0.793457	-0.366211	0
222.72	-2.31934	-2.2583	-2.63323	-4.85665	-20.73451*	-29.48	-17.2381	-11.4397	-7.93457	-5.52804	-4.12423	-2.99944	-2.77274	-2.3019	-2.04032	-1.97928	-1.83106	-1.77002	-1.36893	-1.08991	-0.810896	-0.322614	0.0348772
222.73	-2.36293	-2.29318	-2.67683	-4.90897	-20.79555*	-29.4189	-17.1858	-11.4223	-7.89969	-5.58036	-4.14167	-2.97328	-2.69427	-2.34549	-2.10135	-1.988	-1.85721	-1.67411	-1.42125	-1.00272	-0.889369	-0.322614	0.0348772
222.74	-2.37165	-2.31934	-2.60707	-4.97001	-20.90018*	-29.2358	-17.1247	-11.3613	-7.96073	-5.52804	-4.10679	-3.01688	-2.68555	-2.34549	-2.10135	-2.04032	-1.89209	-1.64795	-1.50844	-1.01144	-0.889369	-0.287737	0.113351
222.75	-2.26702	-2.34549	-2.5722	-5.00488	-20.9525*	-29.1399	-16.9765	-11.3002	-7.93457	-5.47573	-4.02832	-3.01688	-2.67683	-2.38037	-2.15367	-1.97928	-1.88337	-1.68283	-1.50844	-1.06376	-0.793457	-0.209263	0.226702
222.76	-2.24958	-2.26702	-2.64195	-4.93513	-21.03097*	-29.1661	-16.8544	-11.2653	-7.92585	-5.49316	-4.0632	-3.0256	-2.65067	-2.35421	-2.07519	-1.92697	-1.8049	-1.65667	-1.5346	-1.10735	-0.837054	-0.279018	0.165667
222.77	-2.38909	-2.29318	-2.66811	-4.97872	-21.06585*	-29.0527	-16.898	-11.1607	-7.92585	-5.57164	-4.09807	-2.982	-2.63323	-2.24958	-1.988	-1.94441	-1.8049	-1.62179	-1.52588	-1.15095	-0.871931	-0.392369	0.104632
222.78	-2.43269	-2.36293	-2.70299	-4.98744	-21.02225*	-28.9655	-16.8108	-11.0997	-7.83866	-5.56292	-4.04576	-2.94713	-2.56348	-2.33677	-2.04904	-1.97928	-1.86593	-1.60435	-1.37765	-1.16839	-0.889369	-0.435965	0.0959124
222.79	-2.45885	-2.38037	-2.72914	-4.96129	-21.10945*	-28.8609	-16.7672	-11.1084	-7.78634	-5.53676	-4.03704	-2.93841	-2.47628	-2.37165	-2.12751	-1.97928	-1.89209	-1.49972	-1.42997	-1.10735	-0.932966	-0.50572	-0.0174386
222.8	-2.43269	-2.41525	-2.66811	-4.97001	-21.20536*	-28.6342	-16.7324	-11.0822	-7.82122	-5.49316	-3.93241	-2.982	-2.485	-2.37165	-2.11007	-2.00544	-1.89209	-1.48228	-1.44741	-1.00272	-0.898089	-0.470843	0.0261579
222.81	-2.35421	-2.38037	-2.67683	-4.90897	-21.29255*	-28.5557	-16.6103	-11.0386	-7.7689	-5.37981	-3.80162	-3.00816	-2.50244	-2.45012	-2.15367	-1.91825	-1.89209	-1.54332	-1.38637	-1.06376	-0.854492	-0.366211	0.113351
222.82	-2.38909	-2.33677	-2.79018	-4.8305	-21.39718*	-28.4511	-16.4882	-11.0386	-7.74275	-5.37981	-3.8365	-3.06048	-2.485	-2.38909	-2.11007	-1.85721	-1.77002	-1.56076	-1.36021	-1.07248	-0.976562	-0.409807	0.0348772
222.83	-2.45012	-2.38909	-2.7989	-4.93513	-21.42334*	-28.3814	-16.4621	-10.9427	-7.69043	-5.37981	-3.85393	-3.0256	-2.45885	-2.28446	-2.06648	-1.88337	-1.77002	-1.5782	-1.27302	-1.05504	-0.924247	-0.444685	-0.0174386
222.84	-2.43269	-2.42397	-2.80762	-4.97872	-21.42334*	-28.3552	-16.3923	-10.8294	-7.57708	-5.34494	-3.85393	-2.91225	-2.42397	-2.28446	-2.11007	-1.86593	-1.83106	-1.62179	-1.17711	-1.08991	-0.88065	-0.427246	-0.0435965
222.85	-2.51988	-2.43269	-2.7553	-4.96129	-21.54541*	-28.2157	-16.4272	-10.8032	-7.5858	-5.39725	-3.91497	-2.87737	-2.40653	-2.26702	-2.13623	-1.83977	-1.82234	-1.55204	-1.29918	-1.08119	-0.906808	-0.470843	-0.148228
222.86	-2.51116	-2.47628	-2.65067	-4.97001	-21.6326*	-28.0849	-16.3574	-10.7945	-7.63811	-5.37109	-3.91497	-2.92969	-2.45885	-2.22342	-2.13623	-1.86593	-1.86593	-1.52588	-1.38637	-1.02016	-0.776018	-0.470843	-0.174386
222.87	-2.44141	-2.40653	-2.65939	-4.94385	-21.68492*	-28.1198	-16.2266	-10.7248	-7.5858	-5.29262	-3.84522	-2.89481	-2.485	-2.17983	-2.13623	-1.78746	-1.91825	-1.55204	-1.44741	-1.0376	-0.714983	-0.340053	-0.165667
222.88	-2.47628	-2.44141	-2.66811	-4.97872	-21.75467*	-28.0675	-16.1743	-10.6812	-7.57708	-5.37109	-3.88009	-2.90353	-2.49372	-2.12751	-2.08392	-1.78746	-1.83977	-1.58691	-1.491	-0.976562	-0.732422	-0.313895	-0.217983
222.89	-2.51116	-2.51116	-2.64195	-5.04848	-21.73723*	-27.9105	-16.1482	-10.6288	-7.55092	-5.35365	-3.84522	-2.86865	-2.5286	-2.08392	-1.96184	-1.85721	-1.87465	-1.59563	-1.35149	-0.967843	-0.767299	-0.357492	-0.200544
222.9	-2.45012	-2.5286	-2.68555	-5.07464	-21.75467*	-27.7884	-16.0958	-10.5155	-7.45501	-5.33622	-3.82778	-2.77274	-2.47628	-2.11879	-1.988	-1.88337	-1.92697	-1.5782	-1.28174	-0.985282	-0.767299	-0.38365	-0.156947
222.91	-2.44141	-2.56348	-2.63323	-5.08336	-21.85059*	-27.6228	-16.0086	-10.5242	-7.48989	-5.31878	-3.82778	-2.81634	-2.43269	-2.19727	-2.00544	-1.90081	-1.92697	-1.47356	-1.31662	-0.967843	-0.784738	-0.38365	-0.148228
222.92	-2.35421	-2.51116	-2.59835	-5.07464	-21.9029*	-27.3961	-15.9215	-10.5504	-7.50732	-5.2403	-3.72315	-2.82506	-2.51116	-2.20599	-1.988	-1.92697	-1.92697	-1.51716	-1.31662	-0.906808	-0.706264	-0.409807	-0.104632
222.93	-2.28446	-2.41525	-2.65067	-4.97001	-21.9029*	-27.3786	-15.8081	-10.5242	-7.42885	-5.12695	-3.67955	-2.83378	-2.53732	-2.19727	-2.04904	-1.88337	-1.96184	-1.56947	-1.33405	-1.01144	-0.714983	-0.357492	-0.0435965
222.94	-2.34549	-2.43269	-2.66811	-4.97872	-21.92034*	-27.3001	-15.7296	-10.4544	-7.42013	-5.14439	-3.72315	-2.89481	-2.51988	-2.13623	-2.02288	-1.86593	-1.86593	-1.5782	-1.38637	-1.02016	-0.776018	-0.322614	-0.0959124
222.95	-2.36293	-2.44141	-2.65939	-5.06592	-21.88546*	-27.2304	-15.7209	-10.4021	-7.34166	-5.18799	-3.74058	-2.90353	-2.50244	-2.04904	-1.988	-1.90081	-1.87465	-1.60435	-1.35149	-1.02016	-0.819615	-0.357492	-0.0959124
222.96	-2.37165	-2.40653	-2.65939	-5.00488	-21.96394*	-27.1258	-15.6948	-10.2539	-7.18471	-5.15311	-3.74058	-2.84249	-2.43269	-2.0316	-2.04032	-1.95312	-1.91825	-1.67411	-1.32533	-1.06376	-0.828334	-0.38365	-0.0523158
222.97	-2.43269	-2.43269	-2.55476	-5.03104	-22.06857*	-26.9514	-15.6512	-10.2278	-7.20215	-5.17927	-3.77546	-2.91225	-2.44141	-2.06648	-2.06648	-1.96184	-1.90953	-1.60435	-1.34277	-1.06376	-0.88065	-0.38365	-0.0348772
222.98	-2.31062	-2.34549	-2.58092	-5.03104	-22.13832*	-26.8206	-15.5988	-10.2365	-7.21959	-5.10952	-3.71442	-2.96456	-2.51116	-2.07519	-2.09263	-1.93569	-1.90953	-1.61307	-1.29918	-1.01144	-0.767299	-0.435965	0.0610352
222.99	-2.27574	-2.28446	-2.63323	-4.91769	-22.2168*	-26.8206	-15.468	-10.219	-7.19343	-5.10079	-3.67955	-2.97328	-2.54604	-2.15367	-2.11007	-1.87465	-1.89209	-1.72642	-1.3079	-1.05504	-0.776018	-0.418527	0.156947
223	-2.41525	-2.31062	-2.65067	-4.97001	-22.24295*	-26.716	-15.4506	-10.2103	-7.16727	-5.17055	-3.7493	-2.99072	-2.58963	-2.16239	-2.06648	-1.87465	-1.7613	-1.73514	-1.3079	-1.15095	-0.819615	-0.366211	0.12207
223.01	-2.38909	-2.33677	-2.67683	-5.0136	-22.20808*	-26.7072	-15.4245	-10.1842	-7.0452	-5.14439	-3.7493	-2.97328	-2.54604	-2.11007	-1.988	-1.89209	-1.8049	-1.77874	-1.19454	-1.25558	-0.854492	-0.435965	0.0610352
223.02	-2.38909	-2.38037	-2.66811	-5.0136	-22.31271*	-26.62	-15.4332	-10.0534	-6.98417	-5.10952	-3.75802	-2.85993	-2.43269	-2.11879	-2.0316	-1.89209	-1.87465	-1.75258	-1.22942	-1.22942	-0.854492	-0.444685	0.0261579
223.03	-2.35421	-2.34549	-2.59835	-5.0572	-22.42606*	-26.4282	-15.3634	-9.94873	-7.02776	-5.14439	-3.74058	-2.86865	-2.41525	-2.19727	-2.05776	-1.89209	-1.87465	-1.70026	-1.34277	-1.27302	-0.906808	-0.453404	0.0435965
223.04	-2.24086	-2.2583	-2.62451	-5.03976	-22.47838*	-26.3585	-15.2588	-9.94873	-7.03648	-5.03104	-3.67955	-2.90353	-2.45885	-2.22342	-2.04904	-1.90953	-1.89209	-1.72642	-1.37765	-1.25558	-0.819615	-0.488281	0.0697545
223.05	-2.27574	-2.34549	-2.65939	-4.94385	-22.53941*	-26.3149	-15.0321	-9.92257	-7.03648	-4.96129	-3.63595	-2.84249	-2.46756	-2.2583	-2.08392	-1.84849	-1.87465	-1.7613	-1.43869	-1.17711	-0.784738	-0.427246	0.12207
223.06	-2.33677	-2.38909	-2.64195	-5.03104	-22.54813*	-26.2364	-14.9449	-9.87026	-7.07136	-4.99616	-3.69699	-2.85121	-2.51116	-2.27574	-2.11007	-1.8049	-1.78746	-1.78746	-1.43869	-1.23814	-0.784738	-0.348772	0.0871931
223.07	-2.35421	-2.36293	-2.66811	-5.00488	-22.56557*	-26.1754	-14.9013	-9.8877	-6.98417	-4.99616	-3.73186	-2.76402	-2.51116	-2.20599	-2.04032	-1.85721	-1.8049	-1.8049	-1.35149	-1.27302	-0.810896	-0.409807	0.00871931
223.08	-2.43269	-2.41525	-2.63323	-4.97001	-22.6702*	-26.0446	-14.8228	-9.85282	-6.87082	-4.97001	-3.76674	-2.65067	-2.44141	-2.22342	-2.10135	-1.94441	-1.85721	-1.78746	-1.38637	-1.27302	-0.819615	-0.427246	-0.0174386
223.09	-2.43269	-2.38909	-2.56348	-4.97872	-22.73124*	-25.8964	-14.7618	-9.73075	-6.87082	-4.99616	-3.77546	-2.70299	-2.47628	-2.3019	-2.11879	-1.90953	-1.88337	-1.70898	-1.42125	-1.27302	-0.889369	-0.418527	-0.0610352
223.1	-2.38037	-2.40653	-2.59835	-4.90025	-22.74867*	-25.8353	-14.7444	-9.74819	-6.93185	-4.90897	-3.68827	-2.66811	-2.5286	-2.3019	-2.12751	-1.89209	-1.90953	-1.66539	-1.41253	-1.20326	-0.837054	-0.357492	-0.0261579
223.11	-2.42397	-2.51988	-2.65067	-4.85665	-22.79227*	-25.7307	-14.631	-9.75691	-6.94929	-4.86537	-3.66211	-2.62451	-2.51988	-2.31934	-2.13623	-1.87465	-1.90953	-1.73514	-1.42125	-1.10735	-0.88065	-0.348772	0.0610352
223.12	-2.47628	-2.55476	-2.65939	-4.97001	-22.79227*	-25.6173	-14.5961	-9.73075	-6.99289	-4.84793	-3.69699	-2.65067	-2.55476	-2.34549	-2.08392	-1.79618	-1.79618	-1.75258	-1.36021	-1.12479	-0.967843	-0.261579	0.0523158
223.13	-2.40653	-2.58092	-2.67683	-5.02232	-22.82715*	-25.565	-14.6136	-9.71331	-6.94057	-4.84793	-3.70571	-2.58963	-2.49372	-2.20599	-2.00544	-1.86593	-1.79618	-1.74386	-1.22942	-1.15095	-1.01144	-0.305176	-0.00871931
223.14	-2.44141	-2.54604	-2.58963	-5.03104	-22.9405*	-25.4255	-14.57	-9.66099	-6.96673	-4.79562	-3.71442	-2.5286	-2.38037	-2.17111	-2.06648	-1.88337	-1.83106	-1.75258	-1.2643	-1.11607	-0.976562	-0.392369	0
223.15	-2.36293	-2.38909	-2.58092	-5.03104	-22.99282*	-25.2511	-14.5264	-9.5302	-6.93185	-4.7869	-3.68827	-2.59835	-2.38037	-2.13623	-2.11007	-1.87465	-1.83106	-1.64795	-1.29046	-1.11607	-0.967843	-0.50572	-0.0435965
223.16	-2.23214	-2.40653	-2.65939	-4.95257	-23.08873*	-25.225	-14.4828	-9.51276	-6.91441	-4.65611	-3.59235	-2.65939	-2.38909	-2.11879	-2.11879	-1.90953	-1.83977	-1.58691	-1.29046	-1.11607	-0.863212	-0.540597	-0.00871931
223.17	-2.28446	-2.44141	-2.67683	-4.91769	-23.13232*	-25.2075	-14.352	-9.52148	-6.90569	-4.65611	-3.57492	-2.63323	-2.35421	-2.10135	-2.10135	-1.83977	-1.84849	-1.60435	-1.36893	-1.01144	-0.854492	-0.592913	0.0610352
223.18	-2.33677	-2.45885	-2.69427	-5.00488	-23.08873*	-25.1726	-14.3171	-9.47789	-6.87953	-4.70843	-3.57492	-2.7117	-2.34549	-2.12751	-2.07519	-1.78746	-1.8049	-1.63923	-1.32533	-1.05504	-0.924247	-0.549316	0.0261579
223.19	-2.3019	-2.51116	-2.72914	-5.02232	-23.13232*	-25.1552	-14.2822	-9.42557	-6.78362	-4.7433	-3.55748	-2.65939	-2.23214	-2.05776	-1.97056	-1.86593	-1.77874	-1.63923	-1.28174	-1.14223	-0.941685	-0.523158	-0.0784738
223.2	-2.35421	-2.43269	-2.65939	-5.12695	-23.28927*	-25.0157	-14.2299	-9.39941	-6.71387	-4.72586	-3.5662	-2.63323	-2.18855	-2.05776	-1.99672	-1.86593	-1.83977	-1.61307	-1.36021	-1.19454	-0.941685	-0.592913	-0.0959124
223.21	-2.33677	-2.31934	-2.66811	-5.14439	-23.35903*	-24.9111	-14.1776	-9.33838	-6.75746	-4.76946	-3.57492	-2.67683	-2.22342	-2.10135	-2.05776	-1.86593	-1.86593	-1.5346	-1.44741	-1.22942	-0.941685	-0.601632	-0.165667
223.22	-2.34549	-2.31062	-2.7117	-5.03976	-23.41134*	-24.8675	-14.1253	-9.26862	-6.80106	-4.70843	-3.46156	-2.68555	-2.2147	-2.08392	-2.07519	-1.92697	-1.87465	-1.48228	-1.47356	-1.24686	-0.854492	-0.566755	-0.139509
223.23	-2.42397	-2.28446	-2.74658	-5.04848	-23.42006*	-24.7716	-13.9858	-9.32094	-6.73131	-4.69971	-3.479	-2.64195	-2.17111	-2.05776	-2.07519	-1.89209	-1.90953	-1.46484	-1.5346	-1.16839	-0.810896	-0.610352	-0.0697545
223.24	-2.45012	-2.26702	-2.80762	-5.09208	-23.42006*	-24.6931	-13.9771	-9.29478	-6.70515	-4.76074	-3.48772	-2.65939	-2.20599	-2.05776	-2.04904	-1.82234	-1.84849	-1.491	-1.51716	-1.06376	-0.871931	-0.479562	-0.12207
223.25	-2.45012	-2.22342	-2.7989	-5.09208	-23.49854*	-24.5623	-14.0032	-9.2599	-6.66155	-4.77818	-3.49644	-2.54604	-2.12751	-2.00544	-1.91825	-1.96184	-1.81362	-1.491	-1.491	-1.08119	-0.906808	-0.366211	-0.156947
223.26	-2.46756	-2.11879	-2.69427	-5.13567	-23.57701*	-24.3966	-13.916	-9.26862	-6.58308	-4.75202	-3.48772	-2.5722	-2.11879	-1.97056	-1.87465	-1.99672	-1.84849	-1.5346	-1.5346	-1.10735	-0.88065	-0.444685	-0.0959124
223.27	-2.36293	-2.14495	-2.7117	-5.13567	-23.57701*	-24.3792	-13.8724	-9.23375	-6.60923	-4.72586	-3.47029	-2.65067	-2.17111	-2.01416	-1.87465	-1.988	-1.84849	-1.52588	-1.56076	-1.10735	-0.88065	-0.435965	-0.13079
223.28	-2.29318	-2.22342	-2.73786	-5.0572	-23.67292*	-24.3705	-13.7852	-9.09424	-6.58308	-4.61251	-3.36565	-2.68555	-2.18855	-2.04904	-1.88337	-1.99672	-1.81362	-1.51716	-1.55204	-1.14223	-0.837054	-0.435965	-0.0959124
223.29	-2.31934	-2.22342	-2.7117	-5.08336	-23.62932*	-24.3094	-13.6021	-9.15527	-6.56564	-4.5602	-3.39181	-2.66811	-2.15367	-2.04904	-1.85721	-1.94441	-1.83977	-1.63923	-1.58691	-1.13351	-0.784738	-0.488281	-0.0261579
223.3	-2.33677	-2.3019	-2.72914	-5.10079	-23.56829*	-24.2746	-13.5498	-9.19015	-6.53948	-4.60379	-3.48772	-2.68555	-2.14495	-2.05776	-1.86593	-1.93569	-1.78746	-1.70026	-1.48228	-1.06376	-0.854492	-0.470843	-0.0959124
223.31	-2.29318	-2.27574	-2.64195	-5.10079	-23.62061*	-24.1612	-13.5236	-9.13784	-6.46973	-4.62995	-3.54004	-2.58092	-2.04032	-1.99672	-1.78746	-2.00544	-1.77874	-1.73514	-1.47356	-1.11607	-0.863212	-0.401088	-0.139509
223.32	-2.3019	-2.23214	-2.55476	-5.15311	-23.76883*	-23.9781	-13.4713	-9.10296	-6.48717	-4.61251	-3.53132	-2.5286	-2.10135	-1.988	-1.87465	-1.97928	-1.84849	-1.79618	-1.50844	-1.17711	-0.906808	-0.479562	-0.13079
223.33	-2.27574	-2.35421	-2.59835	-5.13567	-23.75139*	-23.9694	-13.419	-9.05936	-6.53076	-4.62123	-3.57492	-2.56348	-2.19727	-2.06648	-1.97928	-2.00544	-1.87465	-1.78746	-1.51716	-1.18583	-0.967843	-0.50572	-0.148228
223.34	-2.27574	-2.45012	-2.64195	-5.06592	-23.83859*	-23.9432	-13.3667	-8.94601	-6.53948	-4.5602	-3.48772	-2.58963	-2.23214	-2.09263	-2.00544	-2.02288	-1.85721	-1.7177	-1.51716	-1.2207	-0.932966	-0.549316	-0.0871931
223.35	-2.37165	-2.45885	-2.62451	-5.12695	-23.85603*	-23.8735	-13.1923	-8.87626	-6.52204	-4.48172	-3.479	-2.58963	-2.27574	-2.10135	-2.0316	-1.90953	-1.89209	-1.78746	-1.54332	-1.21198	-0.906808	-0.584194	-0.00871931
223.36	-2.38909	-2.49372	-2.70299	-5.13567	-23.84731*	-23.8037	-13.1923	-8.85882	-6.5046	-4.5166	-3.50516	-2.58092	-2.24086	-2.11879	-2.09263	-1.87465	-1.82234	-1.85721	-1.47356	-1.11607	-0.994001	-0.549316	-0.0435965
223.37	-2.40653	-2.38037	-2.65067	-5.12695	-23.96066*	-23.6729	-13.1749	-8.8065	-6.39125	-4.54276	-3.50516	-2.45885	-2.12751	-2.01416	-1.93569	-1.89209	-1.77874	-1.84849	-1.46484	-1.10735	-0.976562	-0.444685	-0.0610352
223.38	-2.38909	-2.38909	-2.65067	-5.16183	-24.01297*	-23.4898	-13.1574	-8.71931	-6.34766	-4.54276	-3.49644	-2.44141	-2.13623	-1.91825	-1.96184	-1.91825	-1.85721	-1.89209	-1.50844	-1.19454	-0.932966	-0.453404	0
223.39	-2.31062	-2.44141	-2.76402	-5.10952	-24.04785*	-23.4201	-13.1574	-8.69315	-6.41741	-4.5602	-3.47029	-2.49372	-2.14495	-1.94441	-2.00544	-1.94441	-1.90953	-1.85721	-1.51716	-1.22942	-0.941685	-0.479562	0.00871931
223.4	-2.37165	-2.41525	-2.83378	-5.06592	-24.12633*	-23.3154	-13.1487	-8.59724	-6.39125	-4.5166	-3.28718	-2.5286	-2.12751	-1.93569	-2.00544	-1.94441	-1.90953	-1.75258	-1.49972	-1.23814	-0.837054	-0.488281	0.0435965
223.41	-2.43269	-2.44141	-2.86865	-5.15311	-24.03913*	-23.2108	-13.0005	-8.57108	-6.3215	-4.39453	-3.30462	-2.51988	-2.11879	-1.93569	-2.04032	-1.91825	-1.96184	-1.78746	-1.47356	-1.28174	-0.767299	-0.444685	0.104632
223.42	-2.45012	-2.47628	-2.88609	-5.17055	-24.09145*	-23.1236	-13.0354	-8.5798	-6.25174	-4.42941	-3.33078	-2.53732	-2.08392	-1.988	-2.05776	-1.84849	-1.86593	-1.8049	-1.38637	-1.20326	-0.810896	-0.435965	0.0261579
223.43	-2.47628	-2.31934	-2.73786	-5.21415	-24.2048*	-22.9928	-13.0179	-8.65827	-6.12967	-4.473	-3.2959	-2.46756	-2.00544	-1.97928	-2.02288	-1.89209	-1.77002	-1.73514	-1.44741	-1.16839	-0.802176	-0.331334	-0.0174386
223.44	-2.49372	-2.38909	-2.77274	-5.23158	-24.2048*	-22.8707	-13.0005	-8.71931	-6.08608	-4.42069	-3.30462	-2.43269	-2.05776	-1.92697	-2.02288	-1.91825	-1.8049	-1.77002	-1.491	-1.22942	-0.793457	-0.357492	-0.0348772
223.45	-2.43269	-2.485	-2.79018	-5.16183	-24.2484*	-22.8359	-12.9831	-8.71931	-6.07736	-4.45557	-3.33949	-2.46756	-2.11007	-1.99672	-2.04904	-1.88337	-1.83106	-1.68283	-1.52588	-1.2207	-0.749861	-0.409807	-0.0610352
223.46	-2.40653	-2.43269	-2.76402	-5.06592	-24.27455*	-22.7487	-12.9482	-8.71931	-5.99888	-4.40325	-3.20871	-2.47628	-2.12751	-2.04904	-2.02288	-1.89209	-1.82234	-1.59563	-1.52588	-1.2207	-0.645229	-0.444685	0.0261579
223.47	-2.45012	-2.485	-2.73786	-5.09208	-24.23968*	-22.6266	-12.8261	-8.61468	-6.01632	-4.29862	-3.20871	-2.45885	-2.18855	-2.06648	-2.02288	-1.81362	-1.8049	-1.65667	-1.491	-1.25558	-0.706264	-0.453404	0.13079
223.48	-2.46756	-2.40653	-2.79018	-5.12695	-24.27455*	-22.5307	-12.7563	-8.63212	-6.0076	-4.3335	-3.26974	-2.46756	-2.13623	-2.05776	-2.01416	-1.7177	-1.73514	-1.66539	-1.38637	-1.28174	-0.810896	-0.50572	0.0871931
223.49	-2.46756	-2.42397	-2.67683	-5.12695	-24.4315*	-22.4261	-12.6692	-8.68443	-5.94657	-4.30734	-3.23486	-2.38909	-2.05776	-2.06648	-1.91825	-1.73514	-1.68283	-1.65667	-1.42125	-1.2207	-0.837054	-0.427246	0.0697545
223.5	-2.46756	-2.54604	-2.72042	-5.17055	-24.52741*	-22.3127	-12.5907	-8.64083	-6.02504	-4.25502	-3.22614	-2.34549	-2.11879	-1.988	-1.88337	-1.77002	-1.7613	-1.67411	-1.45612	-1.29046	-0.906808	-0.38365	0.0610352
223.51	-2.38037	-2.5722	-2.78146	-5.08336	-24.6582*	-22.2778	-12.4861	-8.58852	-6.13839	-4.30734	-3.19999	-2.41525	-2.12751	-2.01416	-1.94441	-1.77874	-1.82234	-1.60435	-1.48228	-1.33405	-0.906808	-0.453404	-0.00871931
223.52	-2.42397	-2.58963	-2.7989	-5.07464	-24.6582*	-22.2168	-12.3727	-8.58852	-6.12095	-4.23758	-3.09535	-2.45012	-2.11879	-2.01416	-1.93569	-1.81362	-1.82234	-1.51716	-1.47356	-1.33405	-0.767299	-0.453404	0.0174386
223.53	-2.46756	-2.64195	-2.81634	-5.14439	-24.60589*	-22.147	-12.2506	-8.46645	-6.08608	-4.15911	-3.16511	-2.41525	-2.13623	-1.99672	-1.988	-1.81362	-1.87465	-1.5782	-1.48228	-1.31662	-0.749861	-0.427246	-0.00871931
223.54	-2.46756	-2.51988	-2.80762	-5.15311	-24.69308*	-22.0599	-12.2245	-8.38798	-5.97273	-4.22014	-3.18255	-2.42397	-2.04032	-2.02288	-2.02288	-1.77874	-1.82234	-1.65667	-1.42125	-1.25558	-0.741141	-0.444685	-0.0697545
223.55	-2.47628	-2.5286	-2.72042	-5.13567	-24.77155*	-21.868	-12.3029	-8.41413	-5.84194	-4.26374	-3.19127	-2.31934	-1.94441	-2.02288	-1.988	-1.83977	-1.7613	-1.70898	-1.45612	-1.16839	-0.749861	-0.409807	-0.113351
223.56	-2.45885	-2.53732	-2.84249	-5.14439	-24.76283*	-21.7808	-12.3117	-8.38798	-5.8245	-4.20271	-3.22614	-2.28446	-1.99672	-1.94441	-1.92697	-1.89209	-1.81362	-1.78746	-1.50844	-1.13351	-0.784738	-0.409807	-0.113351
223.57	-2.37165	-2.49372	-2.84249	-5.09208	-24.87619*	-21.7808	-12.2768	-8.33566	-5.85066	-4.21143	-3.17383	-2.31062	-2.02288	-2.01416	-1.99672	-1.84849	-1.87465	-1.75258	-1.55204	-1.09863	-0.802176	-0.497001	-0.148228
223.58	-2.39781	-2.42397	-2.82506	-5.03976	-24.84131*	-21.7111	-12.2593	-8.32694	-5.84194	-4.14167	-3.07792	-2.35421	-2.05776	-2.09263	-2.01416	-1.86593	-1.88337	-1.68283	-1.5782	-1.10735	-0.749861	-0.549316	-0.0697545
223.59	-2.40653	-2.38909	-2.88609	-5.04848	-24.76283*	-21.65	-12.1547	-8.21359	-5.84194	-4.0632	-3.07792	-2.36293	-2.10135	-2.10135	-1.97928	-1.85721	-1.93569	-1.75258	-1.55204	-1.09863	-0.802176	-0.540597	-0.0348772
223.6	-2.37165	-2.27574	-2.78146	-5.0572	-24.83259*	-21.528	-12.0327	-8.09152	-5.81578	-4.10679	-3.13895	-2.41525	-2.04904	-2.11007	-1.93569	-1.77874	-1.90081	-1.73514	-1.47356	-1.08119	-0.88065	-0.592913	-0.0959124
223.61	-2.33677	-2.35421	-2.67683	-5.0572	-24.87619*	-21.3885	-12.0239	-8.07408	-5.71987	-4.17655	-3.16511	-2.35421	-2.06648	-2.11007	-1.89209	-1.85721	-1.8049	-1.74386	-1.51716	-1.01144	-0.88065	-0.50572	-0.0784738
223.62	-2.33677	-2.38909	-2.69427	-5.0572	-24.85003*	-21.3623	-11.9716	-8.1264	-5.74602	-4.20271	-3.20871	-2.35421	-2.14495	-1.96184	-1.8049	-1.96184	-1.77874	-1.7613	-1.54332	-1.04632	-0.924247	-0.444685	-0.0697545
223.63	-2.20599	-2.45012	-2.72914	-4.98744	-24.90234*	-21.3623	-11.9367	-8.0828	-5.72858	-4.21143	-3.22614	-2.42397	-2.17111	-1.97056	-1.84849	-1.97056	-1.84849	-1.70898	-1.50844	-1.16839	-0.889369	-0.50572	-0.0784738
223.64	-2.24958	-2.50244	-2.73786	-5.00488	-24.86747*	-21.2838	-11.9106	-8.0828	-5.71115	-4.12423	-3.16511	-2.45012	-2.19727	-1.988	-1.88337	-1.988	-1.81362	-1.61307	-1.5346	-1.27302	-0.784738	-0.470843	-0.0435965
223.65	-2.31934	-2.42397	-2.73786	-5.06592	-24.89363*	-21.2402	-11.7711	-8.02176	-5.74602	-4.00216	-3.18255	-2.39781	-2.19727	-1.97928	-1.89209	-1.92697	-1.83977	-1.66539	-1.49972	-1.3079	-0.88065	-0.435965	-0.0871931
223.66	-2.35421	-2.35421	-2.65939	-5.07464	-24.98082*	-21.1356	-11.71	-7.96945	-5.68499	-4.02832	-3.20871	-2.38909	-2.12751	-1.94441	-1.97928	-1.8049	-1.82234	-1.69155	-1.40381	-1.37765	-0.889369	-0.453404	-0.165667
223.67	-2.40653	-2.43269	-2.65939	-5.0572	-24.99826*	-20.9699	-11.7188	-7.88225	-5.58036	-4.03704	-3.20871	-2.27574	-2.04904	-1.92697	-2.00544	-1.83977	-1.81362	-1.70898	-1.46484	-1.29918	-0.88065	-0.287737	-0.200544
223.68	-2.38037	-2.42397	-2.66811	-5.09208	-25.0157*	-20.8827	-11.7362	-7.88225	-5.58908	-4.0196	-3.17383	-2.23214	-2.06648	-1.86593	-1.91825	-1.87465	-1.83106	-1.7177	-1.49972	-1.29918	-0.889369	-0.25286	-0.235421
223.69	-2.29318	-2.40653	-2.68555	-5.00488	-25.09417*	-20.813	-11.7013	-7.89969	-5.61523	-4.03704	-3.10407	-2.27574	-2.05776	-1.92697	-2.00544	-1.89209	-1.85721	-1.72642	-1.45612	-1.35149	-0.819615	-0.287737	-0.183106
223.7	-2.37165	-2.40653	-2.69427	-5.02232	-25.06801*	-20.6996	-11.6839	-7.87354	-5.60651	-3.99344	-3.03432	-2.3019	-2.06648	-1.99672	-2.04904	-1.92697	-1.84849	-1.65667	-1.46484	-1.38637	-0.732422	-0.305176	-0.0697545
223.71	-2.43269	-2.31062	-2.73786	-5.10952	-25.09417*	-20.6386	-11.5618	-7.89097	-5.60651	-3.90625	-3.03432	-2.27574	-2.06648	-2.0316	-2.05776	-1.89209	-1.88337	-1.7177	-1.40381	-1.41253	-0.784738	-0.331334	-0.156947
223.72	-2.41525	-2.34549	-2.68555	-5.14439	-25.22496*	-20.5252	-11.4833	-7.82994	-5.52804	-3.89753	-3.06048	-2.28446	-2.01416	-2.06648	-2.08392	-1.7613	-1.88337	-1.77002	-1.45612	-1.42125	-0.810896	-0.366211	-0.191825
223.73	-2.45012	-2.37165	-2.72914	-5.17055	-25.28599*	-20.3945	-11.4659	-7.69915	-5.44085	-3.93241	-3.0692	-2.18855	-1.99672	-2.06648	-2.04904	-1.85721	-1.82234	-1.7613	-1.5782	-1.35149	-0.837054	-0.331334	-0.209263
223.74	-2.41525	-2.38037	-2.7989	-5.15311	-25.31215*	-20.3857	-11.3961	-7.74275	-5.48445	-3.92369	-3.08663	-2.15367	-2.0316	-1.97928	-1.90953	-1.92697	-1.87465	-1.77002	-1.56076	-1.23814	-0.871931	-0.340053	-0.244141
223.75	-2.3019	-2.47628	-2.80762	-5.07464	-25.31215*	-20.4032	-11.3351	-7.75146	-5.54548	-3.92369	-3.05176	-2.2147	-2.02288	-1.94441	-1.89209	-1.94441	-1.97928	-1.72642	-1.52588	-1.2643	-0.810896	-0.38365	-0.156947
223.76	-2.31062	-2.44141	-2.7989	-5.09208	-25.1988*	-20.3422	-11.3002	-7.71659	-5.58036	-3.90625	-2.97328	-2.26702	-2.00544	-1.988	-1.90953	-1.97056	-1.92697	-1.63051	-1.49972	-1.23814	-0.819615	-0.409807	-0.113351
223.77	-2.31062	-2.38037	-2.79018	-5.18799	-25.2424*	-20.3073	-11.1869	-7.70787	-5.63267	-3.8365	-2.92969	-2.3019	-1.97928	-2.00544	-1.84849	-1.93569	-1.90953	-1.63923	-1.33405	-1.20326	-0.924247	-0.444685	-0.156947
223.78	-2.3019	-2.43269	-2.68555	-5.22287	-25.30343*	-20.1678	-11.0648	-7.69043	-5.58908	-3.84522	-3.0256	-2.39781	-1.91825	-2.00544	-1.86593	-1.82234	-1.89209	-1.66539	-1.35149	-1.25558	-0.959124	-0.470843	-0.191825
223.79	-2.35421	-2.45012	-2.67683	-5.22287	-25.35575*	-20.0544	-11.091	-7.62068	-5.56292	-3.94113	-3.04304	-2.33677	-1.96184	-2.02288	-1.86593	-1.79618	-1.77874	-1.65667	-1.40381	-1.23814	-0.994001	-0.357492	-0.191825
223.8	-2.29318	-2.43269	-2.65067	-5.17927	-25.43422*	-20.0195	-11.091	-7.51604	-5.57164	-3.94113	-3.03432	-2.26702	-2.02288	-1.93569	-1.8049	-1.74386	-1.8049	-1.69155	-1.40381	-1.20326	-0.967843	-0.313895	-0.165667
223.81	-2.19727	-2.42397	-2.7117	-5.07464	-25.45166*	-19.9062	-11.0561	-7.55964	-5.5978	-3.94113	-3.04304	-2.35421	-2.04904	-1.83106	-1.87465	-1.72642	-1.86593	-1.66539	-1.38637	-1.29046	-0.898089	-0.348772	-0.113351
223.82	-2.24958	-2.3019	-2.72042	-5.14439	-25.39063*	-19.8277	-11.0648	-7.52476	-5.5542	-3.91497	-2.96456	-2.40653	-2.0316	-1.88337	-1.93569	-1.74386	-1.87465	-1.61307	-1.36893	-1.34277	-0.906808	-0.357492	-0.139509
223.83	-2.29318	-2.33677	-2.69427	-5.23158	-25.43422*	-19.7841	-10.9951	-7.47245	-5.5542	-3.77546	-2.90353	-2.44141	-1.95312	-1.92697	-1.96184	-1.7177	-1.92697	-1.70026	-1.31662	-1.36893	-0.994001	-0.357492	-0.183106
223.84	-2.29318	-2.38909	-2.62451	-5.25774	-25.47782*	-19.6184	-10.8991	-7.48117	-5.5106	-3.73186	-2.982	-2.47628	-1.82234	-1.90953	-2.0316	-1.59563	-1.88337	-1.77874	-1.37765	-1.42125	-1.01144	-0.357492	-0.156947
223.85	-2.31062	-2.42397	-2.68555	-5.30134	-25.5127*	-19.5923	-10.9078	-7.38525	-5.39725	-3.72315	-3.04304	-2.38909	-1.79618	-1.90953	-2.02288	-1.63051	-1.79618	-1.77002	-1.42125	-1.32533	-1.02888	-0.261579	-0.165667
223.86	-2.2147	-2.44141	-2.7553	-5.29262	-25.58245*	-19.5923	-10.934	-7.29806	-5.35365	-3.67955	-3.05176	-2.27574	-1.88337	-1.92697	-1.97928	-1.64795	-1.86593	-1.8049	-1.45612	-1.27302	-0.950405	-0.287737	-0.0959124
223.87	-2.13623	-2.41525	-2.74658	-5.18799	-25.60861*	-19.5225	-10.8991	-7.35038	-5.39725	-3.67083	-3.06048	-2.26702	-1.90953	-1.83977	-2.00544	-1.66539	-1.88337	-1.74386	-1.47356	-1.33405	-0.837054	-0.313895	-0.0174386
223.88	-2.2147	-2.31934	-2.74658	-5.2403	-25.53885*	-19.4615	-10.8904	-7.37653	-5.35365	-3.65339	-2.96456	-2.3019	-1.90953	-1.86593	-2.06648	-1.75258	-1.90953	-1.63923	-1.37765	-1.33405	-0.871931	-0.348772	-0.0435965
223.89	-2.24958	-2.38909	-2.73786	-5.29262	-25.59989*	-19.3917	-10.8032	-7.36782	-5.34494	-3.5662	-2.85993	-2.3019	-1.90081	-1.90953	-2.06648	-1.77874	-1.96184	-1.70898	-1.35149	-1.28174	-0.889369	-0.38365	-0.13079
223.9	-2.27574	-2.47628	-2.65067	-5.3275	-25.64348*	-19.2522	-10.7335	-7.3155	-5.30134	-3.54876	-2.82506	-2.31934	-1.84849	-1.91825	-2.06648	-1.74386	-1.96184	-1.73514	-1.47356	-1.27302	-0.924247	-0.38365	-0.156947
223.91	-2.35421	-2.47628	-2.69427	-5.38853	-25.64348*	-19.1825	-10.7509	-7.32422	-5.2403	-3.67955	-2.7989	-2.27574	-1.82234	-1.95312	-2.0316	-1.85721	-1.83977	-1.73514	-1.48228	-1.19454	-0.985282	-0.322614	-0.174386
223.92	-2.31934	-2.51988	-2.7117	-5.34494	-25.6522*	-19.1738	-10.7858	-7.2719	-5.27518	-3.67955	-2.77274	-2.23214	-1.87465	-1.92697	-1.86593	-1.89209	-1.89209	-1.78746	-1.48228	-1.09863	-0.932966	-0.444685	-0.0959124
223.93	-2.27574	-2.50244	-2.7117	-5.26646	-25.62605*	-19.0953	-10.7422	-7.24575	-5.3275	-3.67955	-2.80762	-2.2147	-1.91825	-1.82234	-1.88337	-1.89209	-1.90953	-1.70026	-1.44741	-1.13351	-0.915527	-0.531878	-0.139509
223.94	-2.34549	-2.44141	-2.73786	-5.31006	-25.59117*	-19.043	-10.7073	-7.28934	-5.29262	-3.71442	-2.73786	-2.23214	-1.94441	-1.90081	-1.93569	-1.90081	-1.90081	-1.66539	-1.37765	-1.15967	-0.941685	-0.566755	-0.139509
223.95	-2.40653	-2.47628	-2.7117	-5.29262	-25.68708*	-18.9209	-10.5765	-7.30678	-5.2839	-3.65339	-2.73786	-2.22342	-1.95312	-1.93569	-1.95312	-1.85721	-1.88337	-1.70026	-1.42997	-1.18583	-0.959124	-0.601632	-0.156947
223.96	-2.45885	-2.485	-2.64195	-5.25774	-25.7394*	-18.7116	-10.3847	-7.26318	-5.24902	-3.64467	-2.82506	-2.23214	-1.86593	-1.91825	-1.99672	-1.7613	-1.81362	-1.67411	-1.46484	-1.2643	-0.959124	-0.592913	-0.226702
223.97	-2.51988	-2.50244	-2.69427	-5.27518	-25.79171*	-18.6506	-10.3324	-7.26318	-5.17055	-3.67955	-2.83378	-2.19727	-1.86593	-1.97928	-2.04032	-1.8049	-1.70026	-1.62179	-1.45612	-1.22942	-0.941685	-0.523158	-0.148228
223.98	-2.51116	-2.50244	-2.73786	-5.22287	-25.81787*	-18.6244	-10.3149	-7.17599	-5.18799	-3.69699	-2.83378	-2.07519	-1.93569	-1.97928	-1.97056	-1.82234	-1.72642	-1.61307	-1.50844	-1.17711	-0.854492	-0.566755	-0.0610352
223.99	-2.47628	-2.44141	-2.7553	-5.09208	-25.80915*	-18.5634	-10.2452	-7.05392	-5.25774	-3.71442	-2.85993	-2.12751	-1.89209	-1.91825	-1.988	-1.85721	-1.70026	-1.51716	-1.43869	-1.23814	-0.88065	-0.575474	-0.0871931
224	-2.54604	-2.485	-2.77274	-5.15311	-25.73068*	-18.546	-10.2278	-7.07136	-5.25774	-3.69699	-2.83378	-2.19727	-1.93569	-1.96184	-1.96184	-1.87465	-1.72642	-1.5346	-1.41253	-1.24686	-0.88065	-0.523158	-0.0784738
224.01	-2.59835	-2.55476	-2.74658	-5.18799	-25.79171*	-18.4413	-10.158	-7.03648	-5.26646	-3.61851	-2.78146	-2.16239	-1.97056	-2.02288	-1.95312	-1.84849	-1.78746	-1.59563	-1.50844	-1.23814	-0.889369	-0.514439	-0.13079
224.02	-2.58963	-2.51116	-2.66811	-5.15311	-25.86147*	-18.2844	-10.0534	-6.98417	-5.24902	-3.54004	-2.83378	-2.18855	-1.87465	-1.99672	-1.95312	-1.77874	-1.72642	-1.63923	-1.56076	-1.27302	-0.915527	-0.427246	-0.148228
224.03	-2.56348	-2.51988	-2.73786	-5.15311	-25.88762*	-18.267	-9.97489	-6.93185	-5.10079	-3.61851	-2.86865	-2.18855	-1.89209	-1.988	-1.90081	-1.83977	-1.70898	-1.66539	-1.59563	-1.2207	-0.819615	-0.401088	-0.0959124
224.04	-2.46756	-2.47628	-2.7553	-5.07464	-25.89635*	-18.2059	-10.0272	-6.90569	-5.10079	-3.67083	-2.86865	-2.08392	-1.90953	-1.97928	-1.79618	-1.86593	-1.79618	-1.66539	-1.56947	-1.2207	-0.784738	-0.470843	-0.183106
224.05	-2.38909	-2.37165	-2.7117	-5.00488	-25.88762*	-18.1187	-10.0185	-6.7749	-5.15311	-3.67083	-2.85993	-2.12751	-1.88337	-1.87465	-1.81362	-1.85721	-1.85721	-1.59563	-1.491	-1.28174	-0.854492	-0.470843	-0.217983
224.06	-2.37165	-2.41525	-2.72914	-5.10079	-25.82659*	-18.0926	-10.0185	-6.71387	-5.12695	-3.67955	-2.80762	-2.16239	-1.89209	-1.91825	-1.86593	-1.86593	-1.86593	-1.65667	-1.50844	-1.29046	-0.845773	-0.514439	-0.226702
224.07	-2.36293	-2.49372	-2.65067	-5.17055	-25.88762*	-17.9792	-9.99233	-6.72259	-5.12695	-3.61851	-2.74658	-2.17983	-1.89209	-1.92697	-1.85721	-1.81362	-1.89209	-1.7177	-1.50844	-1.29918	-0.828334	-0.488281	-0.279018
224.08	-2.34549	-2.46756	-2.62451	-5.19671	-25.90506*	-17.8397	-9.8877	-6.72259	-5.13567	-3.54876	-2.78146	-2.2147	-1.83977	-1.95312	-1.83977	-1.70898	-1.8049	-1.7177	-1.47356	-1.29918	-0.802176	-0.392369	-0.235421
224.09	-2.34549	-2.46756	-2.67683	-5.2403	-25.91378*	-17.8397	-9.89641	-6.70515	-5.02232	-3.59235	-2.81634	-2.20599	-1.90953	-1.97928	-1.84849	-1.77874	-1.7613	-1.78746	-1.45612	-1.21198	-0.75858	-0.488281	-0.165667
224.1	-2.31934	-2.38909	-2.66811	-5.20543	-25.9661*	-17.7438	-9.91385	-6.72259	-5.03104	-3.60107	-2.85121	-2.10135	-1.94441	-1.94441	-1.77002	-1.81362	-1.8049	-1.75258	-1.34277	-1.20326	-0.793457	-0.540597	-0.244141
224.11	-2.31062	-2.29318	-2.65939	-5.10079	-25.93122*	-17.7264	-9.8877	-6.67899	-5.03104	-3.60107	-2.87737	-2.12751	-1.97056	-1.83977	-1.81362	-1.81362	-1.83106	-1.68283	-1.33405	-1.19454	-0.810896	-0.540597	-0.270298
224.12	-2.40653	-2.31934	-2.67683	-5.17055	-25.86147*	-17.6653	-9.92257	-6.62667	-5.02232	-3.61851	-2.82506	-2.15367	-1.99672	-1.86593	-1.85721	-1.79618	-1.85721	-1.77002	-1.38637	-1.2207	-0.810896	-0.558036	-0.261579
224.13	-2.45885	-2.36293	-2.66811	-5.20543	-25.89635*	-17.5258	-9.94873	-6.67899	-5.04848	-3.60107	-2.72042	-2.16239	-1.93569	-1.90081	-1.87465	-1.75258	-1.85721	-1.78746	-1.45612	-1.22942	-0.898089	-0.50572	-0.226702
224.14	-2.47628	-2.36293	-2.69427	-5.2403	-25.88762*	-17.3776	-9.87898	-6.79234	-5.0136	-3.50516	-2.78146	-2.17111	-1.8049	-1.92697	-1.89209	-1.7177	-1.75258	-1.77874	-1.49972	-1.17711	-0.819615	-0.523158	-0.12207
224.15	-2.53732	-2.44141	-2.80762	-5.25774	-25.89635*	-17.3776	-9.80922	-6.82722	-4.89153	-3.479	-2.7989	-2.13623	-1.84849	-1.90081	-1.87465	-1.77874	-1.75258	-1.8049	-1.49972	-1.07248	-0.793457	-0.619071	-0.183106
224.16	-2.49372	-2.35421	-2.83378	-5.23158	-25.95738*	-17.2991	-9.87026	-6.8621	-4.86537	-3.53132	-2.77274	-1.99672	-1.87465	-1.89209	-1.77874	-1.77002	-1.78746	-1.7177	-1.44741	-1.11607	-0.898089	-0.653948	-0.191825
224.17	-2.42397	-2.36293	-2.85993	-5.10079	-25.93994*	-17.2119	-9.77434	-6.87082	-4.87409	-3.50516	-2.76402	-2.04904	-1.82234	-1.8049	-1.7613	-1.77874	-1.77874	-1.63051	-1.491	-1.14223	-0.906808	-0.706264	-0.12207
224.18	-2.485	-2.42397	-2.85993	-5.16183	-25.9225*	-17.116	-9.66099	-6.7749	-4.85665	-3.48772	-2.68555	-2.10135	-1.84849	-1.77002	-1.8049	-1.79618	-1.8049	-1.64795	-1.51716	-1.14223	-0.976562	-0.653948	-0.174386
224.19	-2.50244	-2.45012	-2.7553	-5.22287	-26.0097*	-17.0114	-9.6174	-6.71387	-4.8305	-3.479	-2.54604	-2.08392	-1.81362	-1.77874	-1.81362	-1.70026	-1.7613	-1.64795	-1.50844	-1.10735	-0.932966	-0.540597	-0.0523158
224.2	-2.47628	-2.47628	-2.72042	-5.21415	-26.02713*	-16.9242	-9.52148	-6.72259	-4.84793	-3.36565	-2.5286	-2.11879	-1.75258	-1.79618	-1.81362	-1.70898	-1.68283	-1.68283	-1.48228	-1.10735	-0.854492	-0.523158	-0.0523158
224.21	-2.45012	-2.485	-2.79018	-5.19671	-26.0097*	-16.9416	-9.48661	-6.73131	-4.81306	-3.38309	-2.5722	-2.12751	-1.85721	-1.78746	-1.78746	-1.77874	-1.7613	-1.65667	-1.35149	-1.02888	-0.985282	-0.558036	-0.13079
224.22	-2.36293	-2.40653	-2.79018	-5.22287	-26.03585*	-16.9242	-9.52148	-6.70515	-4.79562	-3.43541	-2.60707	-2.02288	-1.91825	-1.81362	-1.67411	-1.77874	-1.8049	-1.55204	-1.38637	-1.08991	-0.994001	-0.558036	-0.148228
224.23	-2.29318	-2.45012	-2.78146	-5.10952	-26.0097*	-16.9852	-9.52148	-6.70515	-4.85665	-3.42669	-2.68555	-2.0316	-1.97056	-1.74386	-1.72642	-1.78746	-1.85721	-1.63923	-1.46484	-1.16839	-1.01144	-0.575474	-0.191825
224.24	-2.37165	-2.485	-2.74658	-5.14439	-25.98354*	-16.8806	-9.53892	-6.62667	-4.88281	-3.45285	-2.7117	-2.06648	-2.0316	-1.73514	-1.77874	-1.77874	-1.89209	-1.70898	-1.46484	-1.23814	-1.0376	-0.523158	-0.104632
224.25	-2.38909	-2.47628	-2.63323	-5.17927	-26.07073*	-16.7411	-9.46917	-6.45229	-4.88281	-3.46156	-2.65939	-2.06648	-1.95312	-1.75258	-1.79618	-1.69155	-1.87465	-1.67411	-1.48228	-1.24686	-0.863212	-0.50572	-0.0610352
224.26	-2.35421	-2.50244	-2.61579	-5.19671	-26.13177*	-16.6539	-9.35582	-6.39125	-4.85665	-3.39181	-2.67683	-2.08392	-1.93569	-1.8049	-1.84849	-1.72642	-1.89209	-1.69155	-1.41253	-1.18583	-0.889369	-0.584194	-0.183106
224.27	-2.37165	-2.44141	-2.63323	-5.23158	-26.12305*	-16.6539	-9.26862	-6.37381	-4.80434	-3.38309	-2.69427	-2.08392	-1.95312	-1.83106	-1.85721	-1.77874	-1.93569	-1.61307	-1.35149	-1.19454	-0.924247	-0.584194	-0.200544
224.28	-2.29318	-2.36293	-2.61579	-5.2403	-26.13177*	-16.6539	-9.22503	-6.33894	-4.76074	-3.44413	-2.68555	-2.02288	-1.91825	-1.83977	-1.8049	-1.75258	-1.97928	-1.59563	-1.36021	-1.24686	-0.924247	-0.584194	-0.217983
224.29	-2.20599	-2.43269	-2.66811	-5.13567	-26.03585*	-16.5928	-9.24247	-6.29534	-4.80434	-3.479	-2.63323	-2.05776	-1.85721	-1.79618	-1.90081	-1.74386	-1.97928	-1.68283	-1.29918	-1.25558	-0.924247	-0.540597	-0.183106
224.3	-2.27574	-2.45885	-2.65939	-5.23158	-26.00098*	-16.5667	-9.21631	-6.29534	-4.8305	-3.46156	-2.60707	-2.11007	-1.85721	-1.83977	-1.96184	-1.66539	-1.92697	-1.70898	-1.32533	-1.29046	-0.854492	-0.418527	-0.104632
224.31	-2.29318	-2.40653	-2.59835	-5.27518	-26.09689*	-16.4533	-9.19015	-6.19943	-4.80434	-3.479	-2.50244	-2.16239	-1.77002	-1.91825	-1.988	-1.56947	-1.79618	-1.77874	-1.28174	-1.2643	-0.845773	-0.427246	-0.148228
224.32	-2.38037	-2.39781	-2.62451	-5.24902	-26.10561*	-16.3836	-9.12912	-6.11224	-4.81306	-3.38309	-2.51116	-2.24086	-1.72642	-1.95312	-2.0316	-1.61307	-1.79618	-1.78746	-1.20326	-1.22942	-0.854492	-0.418527	-0.174386
224.33	-2.44141	-2.34549	-2.72042	-5.26646	-26.08817*	-16.3661	-8.96345	-6.12095	-4.7433	-3.27846	-2.56348	-2.2583	-1.74386	-1.93569	-2.00544	-1.65667	-1.83977	-1.67411	-1.27302	-1.25558	-0.819615	-0.37493	-0.200544
224.34	-2.41525	-2.27574	-2.76402	-5.24902	-26.11433*	-16.3138	-8.93729	-6.14711	-4.69099	-3.33078	-2.54604	-2.17111	-1.70026	-1.94441	-1.89209	-1.66539	-1.84849	-1.72642	-1.36021	-1.29046	-0.837054	-0.427246	-0.183106
224.35	-2.36293	-2.33677	-2.79018	-5.08336	-26.02713*	-16.2266	-8.96345	-6.13839	-4.73458	-3.34821	-2.5722	-2.16239	-1.70898	-1.85721	-1.92697	-1.77002	-1.86593	-1.82234	-1.41253	-1.29918	-0.75858	-0.37493	-0.113351
224.36	-2.485	-2.33677	-2.79018	-5.12695	-25.9661*	-16.1482	-8.91985	-6.17327	-4.73458	-3.33078	-2.5722	-2.17111	-1.70026	-1.87465	-1.89209	-1.73514	-1.83106	-1.7613	-1.42997	-1.28174	-0.75858	-0.418527	-0.183106
224.37	-2.49372	-2.31934	-2.69427	-5.16183	-26.02713*	-16.0174	-8.93729	-6.14711	-4.69971	-3.34821	-2.45885	-2.12751	-1.66539	-1.92697	-1.84849	-1.8049	-1.79618	-1.8049	-1.33405	-1.20326	-0.837054	-0.514439	-0.226702
224.38	-2.49372	-2.31934	-2.74658	-5.17055	-26.05329*	-15.9912	-8.89369	-6.03376	-4.69971	-3.31334	-2.47628	-2.08392	-1.73514	-1.93569	-1.83977	-1.88337	-1.88337	-1.8049	-1.42997	-1.17711	-0.932966	-0.558036	-0.270298
224.39	-2.53732	-2.19727	-2.7989	-5.18799	-26.09689*	-15.9563	-8.77162	-6.0512	-4.60379	-3.22614	-2.49372	-2.04904	-1.83106	-1.97056	-1.74386	-1.95312	-1.88337	-1.77002	-1.47356	-1.24686	-1.00272	-0.610352	-0.287737
224.4	-2.51116	-2.20599	-2.80762	-5.17055	-26.13177*	-15.904	-8.74547	-6.12967	-4.49916	-3.28718	-2.49372	-1.96184	-1.86593	-1.92697	-1.67411	-1.97928	-1.96184	-1.82234	-1.47356	-1.25558	-0.976562	-0.540597	-0.200544
224.41	-2.45885	-2.26702	-2.87737	-5.10079	-26.07945*	-15.8691	-8.81522	-6.11224	-4.5602	-3.31334	-2.485	-1.92697	-1.93569	-1.79618	-1.7613	-1.95312	-1.96184	-1.82234	-1.49972	-1.3079	-0.906808	-0.444685	-0.25286
224.42	-2.51116	-2.27574	-2.89481	-5.22287	-26.07073*	-15.7907	-8.81522	-6.11224	-4.56892	-3.33949	-2.45885	-1.95312	-1.89209	-1.7613	-1.77874	-1.88337	-1.82234	-1.85721	-1.42997	-1.29046	-1.01144	-0.514439	-0.270298
224.43	-2.54604	-2.29318	-2.85993	-5.25774	-26.11433*	-15.625	-8.79778	-6.14711	-4.54276	-3.34821	-2.40653	-1.97928	-1.83977	-1.77874	-1.77874	-1.90081	-1.8049	-1.84849	-1.491	-1.20326	-1.04632	-0.470843	-0.217983
224.44	-2.59835	-2.27574	-2.91225	-5.30134	-26.13177*	-15.5814	-8.78034	-6.12967	-4.61251	-3.33078	-2.40653	-1.988	-1.91825	-1.77002	-1.81362	-1.90081	-1.83106	-1.7177	-1.56947	-1.25558	-1.08119	-0.427246	-0.217983
224.45	-2.58963	-2.24086	-2.97328	-5.37981	-26.16664*	-15.5814	-8.69315	-6.02504	-4.60379	-3.23486	-2.45885	-2.00544	-1.96184	-1.78746	-1.77874	-1.83977	-1.81362	-1.78746	-1.59563	-1.28174	-1.04632	-0.37493	-0.0697545
224.46	-2.53732	-2.33677	-2.97328	-5.31006	-26.21896*	-15.5204	-8.59724	-6.05992	-4.56892	-3.26974	-2.49372	-1.94441	-1.97928	-1.78746	-1.84849	-1.82234	-1.83977	-1.86593	-1.67411	-1.29046	-0.959124	-0.305176	-0.148228
224.47	-2.51116	-2.40653	-2.96456	-5.19671	-26.17536*	-15.3896	-8.64955	-6.06864	-4.62123	-3.33078	-2.51988	-1.99672	-1.988	-1.69155	-1.94441	-1.77002	-1.75258	-1.83977	-1.59563	-1.3079	-0.985282	-0.366211	-0.217983
224.48	-2.51116	-2.39781	-2.87737	-5.19671	-26.14049*	-15.3024	-8.60596	-6.0512	-4.65611	-3.30462	-2.5286	-2.05776	-1.90081	-1.70026	-1.96184	-1.69155	-1.70026	-1.79618	-1.65667	-1.16839	-0.994001	-0.409807	-0.235421
224.49	-2.56348	-2.43269	-2.73786	-5.24902	-26.1928*	-15.1367	-8.63212	-6.02504	-4.69099	-3.2959	-2.46756	-2.07519	-1.77874	-1.72642	-1.99672	-1.77874	-1.7177	-1.66539	-1.68283	-1.22942	-1.00272	-0.401088	-0.279018
224.5	-2.55476	-2.38909	-2.76402	-5.24902	-26.20152*	-15.1106	-8.64955	-5.99017	-4.70843	-3.2959	-2.40653	-2.04032	-1.78746	-1.66539	-1.93569	-1.84849	-1.70898	-1.63923	-1.63051	-1.23814	-1.01144	-0.470843	-0.183106
224.51	-2.58092	-2.34549	-2.79018	-5.24902	-26.17536*	-15.0495	-8.56236	-5.91169	-4.65611	-3.15639	-2.50244	-2.00544	-1.78746	-1.68283	-1.81362	-1.83977	-1.72642	-1.64795	-1.59563	-1.2207	-0.906808	-0.37493	-0.226702
224.52	-2.56348	-2.45885	-2.7989	-5.22287	-26.17536*	-14.9798	-8.49261	-5.86809	-4.53404	-3.19127	-2.55476	-1.87465	-1.77874	-1.65667	-1.84849	-1.79618	-1.75258	-1.64795	-1.47356	-1.25558	-0.959124	-0.418527	-0.270298
224.53	-2.485	-2.49372	-2.83378	-5.13567	-26.07073*	-14.9536	-8.47517	-5.89425	-4.59507	-3.22614	-2.55476	-1.87465	-1.77874	-1.58691	-1.86593	-1.74386	-1.68283	-1.66539	-1.43869	-1.2207	-0.994001	-0.488281	-0.270298
224.54	-2.50244	-2.45012	-2.80762	-5.15311	-25.97482*	-14.8403	-8.44029	-5.92913	-4.56892	-3.20871	-2.56348	-1.93569	-1.63051	-1.66539	-1.8049	-1.8049	-1.75258	-1.56947	-1.46484	-1.15095	-0.950405	-0.549316	-0.305176
224.55	-2.55476	-2.45885	-2.73786	-5.17927	-26.0097*	-14.6572	-8.37054	-5.90297	-4.5166	-3.13895	-2.45885	-1.94441	-1.68283	-1.68283	-1.87465	-1.83977	-1.84849	-1.5346	-1.46484	-1.2207	-0.898089	-0.549316	-0.200544
224.56	-2.50244	-2.38909	-2.80762	-5.19671	-26.02713*	-14.6746	-8.38798	-5.92041	-4.5166	-3.11279	-2.41525	-1.95312	-1.7177	-1.69155	-1.77002	-1.83977	-1.85721	-1.59563	-1.50844	-1.24686	-0.767299	-0.479562	-0.200544
224.57	-2.51116	-2.34549	-2.85121	-5.19671	-26.04457*	-14.6572	-8.34438	-5.88553	-4.43813	-3.00816	-2.44141	-1.96184	-1.70898	-1.7177	-1.75258	-1.85721	-1.87465	-1.63051	-1.43869	-1.29918	-0.819615	-0.523158	-0.156947
224.58	-2.485	-2.45012	-2.85121	-5.17927	-26.05329*	-14.6136	-8.25718	-5.7809	-4.3335	-2.94713	-2.47628	-1.85721	-1.72642	-1.65667	-1.81362	-1.8049	-1.79618	-1.70026	-1.42997	-1.3079	-0.898089	-0.619071	-0.148228
224.59	-2.38037	-2.485	-2.85993	-5.14439	-26.02713*	-14.5961	-8.29206	-5.73731	-4.3335	-2.99072	-2.49372	-1.90953	-1.73514	-1.62179	-1.83106	-1.77002	-1.8049	-1.68283	-1.50844	-1.19454	-0.941685	-0.601632	-0.156947
224.6	-2.40653	-2.49372	-2.80762	-5.15311	-26.0097*	-14.5264	-8.3095	-5.75474	-4.36837	-3.0256	-2.51988	-1.92697	-1.66539	-1.70898	-1.84849	-1.81362	-1.85721	-1.64795	-1.5346	-1.23814	-0.967843	-0.645229	-0.0435965
224.61	-2.485	-2.49372	-2.70299	-5.18799	-26.07073*	-14.3694	-8.29206	-5.74602	-4.41197	-3.05176	-2.47628	-1.91825	-1.74386	-1.72642	-1.82234	-1.81362	-1.87465	-1.72642	-1.61307	-1.25558	-0.906808	-0.549316	-0.0523158
224.62	-2.51988	-2.38037	-2.72042	-5.17055	-26.11433*	-14.352	-8.25718	-5.71987	-4.39453	-3.10407	-2.40653	-1.94441	-1.81362	-1.74386	-1.72642	-1.86593	-1.91825	-1.74386	-1.58691	-1.20326	-0.941685	-0.558036	-0.12207
224.63	-2.55476	-2.40653	-2.76402	-5.17927	-26.12305*	-14.3433	-8.18743	-5.71987	-4.35965	-3.01688	-2.44141	-1.93569	-1.84849	-1.72642	-1.79618	-1.79618	-1.89209	-1.74386	-1.56076	-1.18583	-0.976562	-0.531878	-0.139509
224.64	-2.5286	-2.45012	-2.77274	-5.12695	-26.13177*	-14.2822	-8.05664	-5.65011	-4.29862	-3.01688	-2.43269	-1.83977	-1.88337	-1.63923	-1.84849	-1.8049	-1.81362	-1.7177	-1.61307	-1.10735	-1.02016	-0.514439	-0.209263
224.65	-2.42397	-2.45885	-2.80762	-5.04848	-26.04457*	-14.2648	-8.00432	-5.5542	-4.25502	-3.0692	-2.42397	-1.90081	-1.79618	-1.63923	-1.79618	-1.88337	-1.83106	-1.58691	-1.60435	-1.11607	-1.00272	-0.592913	-0.12207
224.66	-2.45885	-2.47628	-2.7989	-5.0136	-25.90506*	-14.1689	-7.99561	-5.58036	-4.2899	-3.10407	-2.46756	-1.94441	-1.77874	-1.68283	-1.82234	-1.88337	-1.85721	-1.66539	-1.63923	-1.19454	-0.898089	-0.435965	-0.174386
224.67	-2.49372	-2.44141	-2.72914	-5.13567	-25.97482*	-14.0381	-7.98689	-5.57164	-4.27246	-3.08663	-2.43269	-1.92697	-1.85721	-1.67411	-1.78746	-1.88337	-1.86593	-1.69155	-1.5782	-1.22942	-0.985282	-0.38365	-0.191825
224.68	-2.45885	-2.29318	-2.77274	-5.19671	-25.9661*	-14.0381	-7.97817	-5.5978	-4.25502	-3.13023	-2.45885	-1.94441	-1.88337	-1.70026	-1.7613	-1.83977	-1.85721	-1.70026	-1.54332	-1.24686	-1.00272	-0.435965	-0.183106
224.69	-2.5286	-2.38909	-2.82506	-5.22287	-25.9661*	-14.0032	-7.99561	-5.58908	-4.21143	-3.07792	-2.5286	-1.89209	-1.90953	-1.68283	-1.81362	-1.70026	-1.74386	-1.70898	-1.56947	-1.16839	-1.02016	-0.418527	-0.183106
224.7	-2.49372	-2.42397	-2.7989	-5.26646	-26.0097*	-13.9335	-7.92585	-5.56292	-4.08064	-2.982	-2.56348	-1.85721	-1.90953	-1.63923	-1.83106	-1.72642	-1.7613	-1.59563	-1.56076	-1.13351	-1.02016	-0.453404	-0.0784738
224.71	-2.40653	-2.43269	-2.82506	-5.22287	-26.01842*	-13.9509	-7.91713	-5.50188	-4.07192	-3.06048	-2.54604	-1.93569	-1.79618	-1.72642	-1.82234	-1.7177	-1.77002	-1.61307	-1.58691	-1.2207	-0.924247	-0.409807	-0.113351
224.72	-2.45012	-2.46756	-2.80762	-5.17055	-25.89635*	-13.8463	-8.02176	-5.47573	-4.12423	-3.06048	-2.59835	-1.94441	-1.79618	-1.77874	-1.78746	-1.75258	-1.77002	-1.66539	-1.46484	-1.27302	-1.00272	-0.37493	-0.148228
224.73	-2.49372	-2.46756	-2.72914	-5.24902	-25.98354*	-13.7242	-8.02176	-5.46701	-4.12423	-3.03432	-2.49372	-1.91825	-1.82234	-1.82234	-1.7177	-1.7613	-1.77874	-1.70898	-1.47356	-1.29918	-1.02888	-0.453404	-0.156947
224.74	-2.47628	-2.34549	-2.79018	-5.24902	-26.03585*	-13.7591	-7.98689	-5.45829	-4.13295	-3.0256	-2.53732	-1.94441	-1.81362	-1.87465	-1.78746	-1.67411	-1.70026	-1.75258	-1.54332	-1.27302	-1.0376	-0.453404	-0.12207
224.75	-2.45885	-2.38037	-2.85993	-5.2403	-26.01842*	-13.7155	-7.98689	-5.42341	-4.16783	-2.94713	-2.58963	-1.89209	-1.81362	-1.82234	-1.83977	-1.68283	-1.73514	-1.68283	-1.54332	-1.20326	-1.02888	-0.453404	0.0261579
224.76	-2.41525	-2.38037	-2.84249	-5.2403	-26.02713*	-13.637	-7.82994	-5.44085	-4.03704	-2.85121	-2.61579	-1.87465	-1.70026	-1.84849	-1.84849	-1.74386	-1.78746	-1.68283	-1.60435	-1.23814	-0.898089	-0.427246	-0.0174386
224.77	-2.31934	-2.38909	-2.85121	-5.12695	-25.9661*	-13.5934	-7.75146	-5.40597	-3.99344	-2.89481	-2.59835	-1.95312	-1.64795	-1.86593	-1.82234	-1.73514	-1.77874	-1.75258	-1.491	-1.25558	-0.889369	-0.348772	-0.0523158
224.78	-2.31934	-2.41525	-2.81634	-5.08336	-25.9225*	-13.4539	-7.77762	-5.3275	-4.05448	-2.91225	-2.56348	-2.00544	-1.75258	-1.84849	-1.75258	-1.7613	-1.81362	-1.77874	-1.50844	-1.25558	-0.959124	-0.366211	-0.0871931
224.79	-2.36293	-2.31934	-2.70299	-5.15311	-25.97482*	-13.3405	-7.77762	-5.37109	-4.05448	-2.90353	-2.41525	-2.0316	-1.78746	-1.83106	-1.77002	-1.70898	-1.69155	-1.77874	-1.56076	-1.2643	-0.994001	-0.435965	-0.104632
224.8	-2.34549	-2.28446	-2.7553	-5.19671	-25.93994*	-13.3405	-7.76018	-5.47573	-4.04576	-2.90353	-2.45885	-2.00544	-1.79618	-1.77002	-1.84849	-1.70898	-1.70026	-1.66539	-1.5346	-1.15095	-0.967843	-0.479562	-0.0610352
224.81	-2.34549	-2.41525	-2.78146	-5.19671	-25.89635*	-13.3318	-7.75146	-5.44085	-4.07192	-2.85121	-2.47628	-1.83977	-1.77874	-1.67411	-1.86593	-1.77002	-1.75258	-1.63923	-1.56947	-1.22942	-0.871931	-0.444685	-0.165667
224.82	-2.35421	-2.38037	-2.7553	-5.26646	-25.90506*	-13.2969	-7.68171	-5.44957	-3.95857	-2.78146	-2.44141	-1.85721	-1.63923	-1.69155	-1.90081	-1.77002	-1.74386	-1.63923	-1.47356	-1.23814	-0.924247	-0.37493	-0.191825
224.83	-2.31062	-2.42397	-2.83378	-5.20543	-25.77427*	-13.2621	-7.50732	-5.5106	-3.96728	-2.85121	-2.45012	-1.89209	-1.63923	-1.70026	-1.81362	-1.75258	-1.77874	-1.62179	-1.47356	-1.29046	-0.976562	-0.470843	-0.209263
224.84	-2.38037	-2.49372	-2.81634	-5.09208	-25.6522*	-13.1662	-7.49861	-5.45829	-4.04576	-2.92097	-2.43269	-1.84849	-1.61307	-1.7177	-1.81362	-1.68283	-1.68283	-1.61307	-1.56076	-1.28174	-0.976562	-0.523158	-0.174386
224.85	-2.45012	-2.42397	-2.74658	-5.12695	-25.66964*	-13.0702	-7.46373	-5.41469	-4.0632	-2.95585	-2.23214	-1.84849	-1.55204	-1.68283	-1.86593	-1.59563	-1.67411	-1.59563	-1.54332	-1.17711	-0.924247	-0.540597	-0.0784738
224.86	-2.45885	-2.43269	-2.80762	-5.07464	-25.67836*	-13.1138	-7.45501	-5.47573	-4.11551	-2.99072	-2.24958	-1.79618	-1.56076	-1.59563	-1.84849	-1.63051	-1.70898	-1.65667	-1.52588	-1.24686	-0.828334	-0.523158	-0.156947
224.87	-2.44141	-2.50244	-2.88609	-5.04848	-25.66964*	-13.0877	-7.45501	-5.50188	-4.12423	-2.92969	-2.3019	-1.70898	-1.47356	-1.56076	-1.83977	-1.67411	-1.72642	-1.73514	-1.40381	-1.3079	-0.898089	-0.470843	-0.209263
224.88	-2.39781	-2.54604	-2.87737	-5.06592	-25.66092*	-13.0702	-7.39397	-5.50188	-4.0632	-2.81634	-2.3019	-1.7613	-1.50844	-1.67411	-1.78746	-1.74386	-1.77874	-1.79618	-1.47356	-1.29046	-0.932966	-0.540597	-0.244141
224.89	-2.31934	-2.58092	-2.88609	-5.03104	-25.59117*	-13.0702	-7.3155	-5.45829	-4.03704	-2.81634	-2.38909	-1.77002	-1.62179	-1.67411	-1.70898	-1.74386	-1.7177	-1.88337	-1.491	-1.36021	-1.00272	-0.575474	-0.25286
224.9	-2.27574	-2.54604	-2.80762	-4.97001	-25.46038*	-12.9482	-7.34166	-5.40597	-4.09807	-2.83378	-2.38909	-1.78746	-1.65667	-1.70026	-1.78746	-1.64795	-1.70898	-1.82234	-1.51716	-1.28174	-0.967843	-0.592913	-0.183106
224.91	-2.37165	-2.45012	-2.73786	-4.98744	-25.44294*	-12.7999	-7.35038	-5.2839	-4.08064	-2.83378	-2.35421	-1.83106	-1.70898	-1.65667	-1.7613	-1.68283	-1.81362	-1.77874	-1.46484	-1.29046	-0.898089	-0.575474	-0.287737
224.92	-2.41525	-2.45885	-2.76402	-5.0136	-25.44294*	-12.7999	-7.34166	-5.24902	-4.0632	-2.86865	-2.49372	-1.7613	-1.70026	-1.68283	-1.8049	-1.69155	-1.83106	-1.84849	-1.38637	-1.33405	-0.959124	-0.479562	-0.296457
224.93	-2.42397	-2.47628	-2.76402	-5.04848	-25.43422*	-12.7738	-7.32422	-5.2839	-4.02832	-2.83378	-2.44141	-1.78746	-1.64795	-1.70026	-1.77874	-1.72642	-1.84849	-1.83106	-1.45612	-1.36893	-0.950405	-0.497001	-0.261579
224.94	-2.42397	-2.44141	-2.69427	-5.07464	-25.46038*	-12.7215	-7.35038	-5.27518	-3.93241	-2.7553	-2.39781	-1.84849	-1.7177	-1.66539	-1.63923	-1.69155	-1.83106	-1.87465	-1.45612	-1.38637	-0.967843	-0.50572	-0.174386
224.95	-2.37165	-2.45885	-2.76402	-5.06592	-25.39934*	-12.6604	-7.24575	-5.27518	-3.88009	-2.77274	-2.45885	-1.83977	-1.74386	-1.65667	-1.70898	-1.61307	-1.82234	-1.77002	-1.46484	-1.28174	-0.898089	-0.523158	-0.104632
224.96	-2.33677	-2.41525	-2.68555	-4.97001	-25.34703*	-12.5732	-7.17599	-5.26646	-3.92369	-2.81634	-2.34549	-1.83106	-1.75258	-1.63923	-1.75258	-1.63923	-1.90081	-1.7177	-1.48228	-1.27302	-0.898089	-0.523158	-0.156947
224.97	-2.44141	-2.29318	-2.54604	-5.00488	-25.38191*	-12.4424	-7.20215	-5.24902	-3.93241	-2.83378	-2.3019	-1.78746	-1.7177	-1.56947	-1.77002	-1.65667	-1.90953	-1.74386	-1.35149	-1.32533	-0.976562	-0.435965	-0.13079
224.98	-2.49372	-2.39781	-2.60707	-5.03976	-25.37319*	-12.425	-7.19343	-5.16183	-3.94985	-2.88609	-2.38037	-1.68283	-1.59563	-1.62179	-1.78746	-1.67411	-1.92697	-1.73514	-1.42997	-1.29918	-0.976562	-0.540597	-0.165667
224.99	-2.51116	-2.45885	-2.65939	-5.03104	-25.31215*	-12.3814	-7.16727	-5.19671	-3.93241	-2.85993	-2.38037	-1.73514	-1.63923	-1.63923	-1.68283	-1.61307	-1.86593	-1.72642	-1.45612	-1.28174	-0.976562	-0.592913	-0.0784738
225	-2.51988	-2.485	-2.70299	-5.04848	-25.29471*	-12.3117	-7.16727	-5.23158	-3.82778	-2.7989	-2.34549	-1.77002	-1.68283	-1.69155	-1.70898	-1.5346	-1.83106	-1.70898	-1.45612	-1.18583	-0.863212	-0.610352	-0.0610352
225.01	-2.47628	-2.51988	-2.76402	-5.04848	-25.2424*	-12.3204	-7.09752	-5.23158	-3.8365	-2.91225	-2.34549	-1.81362	-1.70026	-1.63051	-1.72642	-1.61307	-1.87465	-1.70898	-1.38637	-1.15095	-0.828334	-0.601632	-0.13079
225.02	-2.38909	-2.51988	-2.74658	-4.99616	-25.11161*	-12.2681	-7.0016	-5.23158	-3.86265	-2.97328	-2.22342	-1.82234	-1.70026	-1.52588	-1.70898	-1.66539	-1.94441	-1.77874	-1.36893	-1.20326	-0.889369	-0.514439	-0.148228
225.03	-2.485	-2.39781	-2.7117	-5.03104	-25.05929*	-12.1896	-7.02776	-5.20543	-3.86265	-2.96456	-2.24086	-1.73514	-1.62179	-1.55204	-1.73514	-1.66539	-2.00544	-1.77002	-1.43869	-1.20326	-0.906808	-0.523158	-0.209263
225.04	-2.50244	-2.38037	-2.70299	-5.13567	-25.13777*	-12.207	-7.06264	-5.06592	-3.88881	-3.03432	-2.22342	-1.74386	-1.63923	-1.56947	-1.66539	-1.70026	-1.93569	-1.77874	-1.48228	-1.23814	-0.959124	-0.531878	-0.156947
225.05	-2.51116	-2.34549	-2.7117	-5.17927	-25.13777*	-12.1983	-7.07136	-5.0136	-3.85393	-2.982	-2.15367	-1.82234	-1.67411	-1.56947	-1.7177	-1.61307	-1.88337	-1.68283	-1.5346	-1.15095	-0.863212	-0.549316	-0.0871931
225.06	-2.56348	-2.35421	-2.7117	-5.19671	-25.12033*	-12.1373	-7.10624	-5.03104	-3.76674	-2.93841	-2.12751	-1.86593	-1.64795	-1.59563	-1.81362	-1.65667	-1.96184	-1.64795	-1.43869	-1.09863	-0.906808	-0.549316	-0.148228
225.07	-2.50244	-2.37165	-2.7117	-5.31006	-25.08545*	-12.1373	-7.0888	-5.00488	-3.75802	-2.97328	-2.04904	-1.91825	-1.65667	-1.50844	-1.84849	-1.70898	-1.91825	-1.70898	-1.47356	-1.13351	-0.932966	-0.435965	-0.165667
225.08	-2.35421	-2.31062	-2.67683	-5.26646	-24.98082*	-12.0588	-7.0016	-5.00488	-3.78418	-2.96456	-1.91825	-1.92697	-1.56076	-1.491	-1.85721	-1.72642	-1.92697	-1.72642	-1.491	-1.10735	-0.941685	-0.523158	-0.217983
225.09	-2.39781	-2.24958	-2.59835	-5.3275	-24.98954*	-11.9454	-7.03648	-5.04848	-3.80162	-2.92969	-2.05776	-1.89209	-1.58691	-1.56947	-1.77002	-1.77002	-1.8049	-1.75258	-1.51716	-1.17711	-0.985282	-0.558036	-0.156947
225.1	-2.43269	-2.38037	-2.65939	-5.37981	-24.99826*	-11.9629	-7.06264	-5.09208	-3.81906	-2.87737	-2.11879	-1.97928	-1.63923	-1.59563	-1.70898	-1.74386	-1.77002	-1.61307	-1.55204	-1.14223	-0.924247	-0.549316	-0.156947
225.11	-2.45012	-2.43269	-2.7117	-5.34494	-25.00698*	-11.9542	-7.02776	-5.02232	-3.80162	-2.72042	-2.17111	-2.04032	-1.63051	-1.67411	-1.70898	-1.79618	-1.84849	-1.63051	-1.45612	-1.15095	-0.985282	-0.523158	-0.235421
225.12	-2.485	-2.43269	-2.72042	-5.27518	-25.03313*	-11.9019	-7.0016	-5.03976	-3.71442	-2.66811	-2.22342	-2.05776	-1.65667	-1.66539	-1.70026	-1.88337	-1.83106	-1.69155	-1.48228	-1.27302	-1.07248	-0.401088	-0.279018
225.13	-2.45012	-2.45012	-2.7989	-5.22287	-25.05057*	-11.8931	-6.93185	-5.03976	-3.68827	-2.70299	-2.19727	-2.00544	-1.58691	-1.62179	-1.69155	-1.84849	-1.84849	-1.67411	-1.5782	-1.31662	-1.06376	-0.470843	-0.322614
225.14	-2.38909	-2.40653	-2.83378	-5.10079	-24.9721*	-11.7711	-6.78362	-4.98744	-3.75802	-2.69427	-2.22342	-1.86593	-1.56076	-1.73514	-1.56076	-1.81362	-1.81362	-1.69155	-1.60435	-1.37765	-1.06376	-0.514439	-0.261579
225.15	-2.43269	-2.38037	-2.74658	-5.07464	-24.95466*	-11.649	-6.7749	-4.91769	-3.78418	-2.72042	-2.29318	-1.87465	-1.62179	-1.77002	-1.54332	-1.67411	-1.72642	-1.56947	-1.56076	-1.38637	-0.941685	-0.549316	-0.226702
225.16	-2.43269	-2.44141	-2.77274	-5.13567	-25.03313*	-11.6752	-6.80978	-4.87409	-3.84522	-2.72914	-2.2583	-1.88337	-1.56947	-1.77002	-1.5782	-1.69155	-1.8049	-1.5782	-1.44741	-1.29918	-0.994001	-0.540597	-0.270298
225.17	-2.41525	-2.46756	-2.83378	-5.12695	-25.04185*	-11.6839	-6.84466	-4.80434	-3.81034	-2.58963	-2.33677	-1.87465	-1.63051	-1.79618	-1.56947	-1.70026	-1.83977	-1.62179	-1.491	-1.36021	-1.02016	-0.444685	-0.226702
225.18	-2.43269	-2.49372	-2.79018	-5.10952	-25.0157*	-11.6839	-6.87953	-4.76946	-3.7493	-2.65939	-2.27574	-1.83977	-1.60435	-1.70026	-1.63051	-1.67411	-1.82234	-1.60435	-1.491	-1.41253	-1.04632	-0.453404	-0.226702
225.19	-2.45012	-2.51116	-2.73786	-5.15311	-25.00698*	-11.7188	-6.90569	-4.7869	-3.80162	-2.72042	-2.17111	-1.79618	-1.52588	-1.73514	-1.56947	-1.67411	-1.7177	-1.61307	-1.47356	-1.43869	-1.05504	-0.549316	-0.0784738
225.2	-2.37165	-2.46756	-2.73786	-5.10952	-24.86747*	-11.6577	-6.84466	-4.80434	-3.81906	-2.73786	-2.24958	-1.8049	-1.60435	-1.7177	-1.58691	-1.54332	-1.66539	-1.50844	-1.36893	-1.38637	-0.941685	-0.549316	-0.0959124
225.21	-2.40653	-2.44141	-2.67683	-5.07464	-24.76283*	-11.5095	-6.7749	-4.76946	-3.76674	-2.79018	-2.29318	-1.83977	-1.69155	-1.69155	-1.70898	-1.5782	-1.70026	-1.56947	-1.3079	-1.25558	-0.967843	-0.610352	-0.148228
225.22	-2.45012	-2.5286	-2.69427	-5.17927	-24.78027*	-11.5269	-6.79234	-4.8305	-3.7929	-2.77274	-2.31062	-1.86593	-1.68283	-1.65667	-1.75258	-1.62179	-1.67411	-1.63923	-1.36021	-1.29046	-0.976562	-0.523158	-0.13079
225.23	-2.45012	-2.55476	-2.76402	-5.22287	-24.7454*	-11.4659	-6.79234	-4.81306	-3.75802	-2.72914	-2.31934	-1.94441	-1.66539	-1.5782	-1.77002	-1.68283	-1.72642	-1.70026	-1.34277	-1.32533	-1.00272	-0.558036	-0.139509
225.24	-2.43269	-2.5722	-2.79018	-5.2403	-24.7018*	-11.4223	-6.76618	-4.72586	-3.67083	-2.78146	-2.22342	-1.87465	-1.5782	-1.63051	-1.7177	-1.72642	-1.63923	-1.75258	-1.41253	-1.32533	-0.985282	-0.619071	-0.0784738
225.25	-2.38909	-2.58092	-2.80762	-5.26646	-24.71924*	-11.4136	-6.78362	-4.76074	-3.68827	-2.74658	-2.2583	-1.78746	-1.65667	-1.7177	-1.67411	-1.67411	-1.70026	-1.7177	-1.32533	-1.28174	-0.898089	-0.584194	-0.0610352
225.26	-2.27574	-2.45885	-2.80762	-5.19671	-24.6582*	-11.3002	-6.72259	-4.76946	-3.77546	-2.77274	-2.33677	-1.81362	-1.69155	-1.73514	-1.7613	-1.77874	-1.77002	-1.8049	-1.33405	-1.19454	-0.906808	-0.575474	-0.13079
225.27	-2.24086	-2.45012	-2.66811	-5.09208	-24.59717*	-11.152	-6.61796	-4.7433	-3.73186	-2.81634	-2.36293	-1.82234	-1.7177	-1.73514	-1.77002	-1.83977	-1.77874	-1.81362	-1.38637	-1.2207	-0.932966	-0.523158	-0.113351
225.28	-2.31934	-2.49372	-2.69427	-5.10952	-24.61461*	-11.152	-6.63539	-4.77818	-3.7493	-2.7553	-2.40653	-1.83106	-1.70898	-1.62179	-1.82234	-1.86593	-1.83106	-1.81362	-1.37765	-1.18583	-0.906808	-0.453404	-0.209263
225.29	-2.38037	-2.54604	-2.76402	-5.13567	-24.57973*	-11.091	-6.67027	-4.75202	-3.65339	-2.70299	-2.31062	-1.79618	-1.70026	-1.62179	-1.78746	-1.83977	-1.75258	-1.78746	-1.38637	-1.15967	-0.871931	-0.523158	-0.174386
225.3	-2.38909	-2.53732	-2.7989	-5.09208	-24.55357*	-11.0561	-6.67899	-4.68227	-3.60107	-2.82506	-2.23214	-1.73514	-1.70898	-1.63923	-1.7177	-1.74386	-1.74386	-1.65667	-1.2643	-1.14223	-0.793457	-0.523158	-0.148228
225.31	-2.43269	-2.5286	-2.85993	-5.09208	-24.50998*	-11.0212	-6.72259	-4.75202	-3.65339	-2.78146	-2.24958	-1.86593	-1.7177	-1.63923	-1.70898	-1.79618	-1.84849	-1.69155	-1.28174	-1.0376	-0.88065	-0.575474	-0.165667
225.32	-2.35421	-2.41525	-2.88609	-5.06592	-24.38791*	-10.9514	-6.63539	-4.76946	-3.66211	-2.79018	-2.3019	-1.85721	-1.78746	-1.65667	-1.72642	-1.84849	-1.84849	-1.7177	-1.36021	-1.09863	-0.967843	-0.50572	-0.209263
225.33	-2.29318	-2.37165	-2.81634	-5.00488	-24.28327*	-10.8817	-6.55692	-4.76946	-3.65339	-2.72042	-2.3019	-1.85721	-1.68283	-1.5346	-1.7613	-1.86593	-1.87465	-1.74386	-1.35149	-1.18583	-1.0376	-0.418527	-0.191825
225.34	-2.39781	-2.40653	-2.7553	-5.0136	-24.25711*	-10.9427	-6.56564	-4.73458	-3.62723	-2.60707	-2.29318	-1.87465	-1.58691	-1.56076	-1.70898	-1.86593	-1.79618	-1.74386	-1.37765	-1.20326	-1.02888	-0.50572	-0.12207
225.35	-2.45885	-2.38909	-2.79018	-5.07464	-24.21352*	-10.9253	-6.5482	-4.72586	-3.54004	-2.65939	-2.2147	-1.73514	-1.66539	-1.59563	-1.66539	-1.77002	-1.82234	-1.63051	-1.27302	-1.2643	-0.959124	-0.514439	-0.113351
225.36	-2.45885	-2.44141	-2.77274	-5.07464	-24.14376*	-10.8991	-6.47845	-4.65611	-3.57492	-2.70299	-2.24958	-1.77002	-1.69155	-1.60435	-1.7613	-1.77874	-1.86593	-1.68283	-1.37765	-1.21198	-1.00272	-0.575474	-0.174386
225.37	-2.50244	-2.46756	-2.7553	-5.09208	-24.08273*	-10.8817	-6.46101	-4.63867	-3.67083	-2.66811	-2.2583	-1.81362	-1.72642	-1.67411	-1.75258	-1.81362	-1.87465	-1.77002	-1.46484	-1.2207	-1.02016	-0.523158	-0.191825
225.38	-2.47628	-2.42397	-2.77274	-5.12695	-23.9781*	-10.7683	-6.39125	-4.67355	-3.67955	-2.73786	-2.19727	-1.8049	-1.69155	-1.60435	-1.77874	-1.83977	-1.89209	-1.8049	-1.49972	-1.27302	-1.01144	-0.453404	-0.244141
225.39	-2.36293	-2.49372	-2.69427	-5.0136	-23.81243*	-10.6288	-6.29534	-4.70843	-3.72315	-2.5722	-2.17983	-1.83106	-1.56076	-1.66539	-1.66539	-1.77874	-1.82234	-1.8049	-1.5346	-1.29046	-0.932966	-0.523158	-0.191825
225.4	-2.37165	-2.55476	-2.69427	-5.03104	-23.82115*	-10.6201	-6.3215	-4.69099	-3.68827	-2.51988	-2.06648	-1.7177	-1.60435	-1.70898	-1.61307	-1.70026	-1.84849	-1.73514	-1.44741	-1.33405	-0.845773	-0.549316	-0.217983
225.41	-2.38909	-2.53732	-2.73786	-5.09208	-23.83859*	-10.5678	-6.3651	-4.7433	-3.58364	-2.59835	-2.10135	-1.70026	-1.59563	-1.68283	-1.69155	-1.77874	-1.84849	-1.77002	-1.51716	-1.28174	-0.889369	-0.566755	-0.287737
225.42	-2.38037	-2.55476	-2.78146	-5.08336	-23.82115*	-10.5155	-6.3651	-4.69099	-3.60979	-2.58092	-2.17983	-1.73514	-1.59563	-1.67411	-1.73514	-1.83977	-1.84849	-1.79618	-1.56947	-1.20326	-0.889369	-0.549316	-0.322614
225.43	-2.42397	-2.51988	-2.80762	-5.09208	-23.79499*	-10.4806	-6.37381	-4.61251	-3.64467	-2.62451	-2.19727	-1.66539	-1.56947	-1.59563	-1.79618	-1.87465	-1.84849	-1.77874	-1.54332	-1.29046	-0.898089	-0.392369	-0.392369
225.44	-2.38909	-2.41525	-2.83378	-5.13567	-23.78627*	-10.3673	-6.2779	-4.62123	-3.61851	-2.67683	-2.2147	-1.70898	-1.51716	-1.61307	-1.73514	-1.85721	-1.7177	-1.75258	-1.52588	-1.29918	-0.924247	-0.427246	-0.279018
225.45	-2.31934	-2.43269	-2.77274	-5.08336	-23.68164*	-10.2975	-6.12967	-4.70843	-3.61851	-2.61579	-2.15367	-1.58691	-1.54332	-1.7177	-1.67411	-1.78746	-1.7177	-1.63923	-1.42125	-1.3079	-0.810896	-0.470843	-0.183106
225.46	-2.39781	-2.50244	-2.70299	-5.08336	-23.69908*	-10.3062	-6.10352	-4.70843	-3.51388	-2.68555	-2.13623	-1.61307	-1.58691	-1.75258	-1.70898	-1.83977	-1.7613	-1.66539	-1.47356	-1.25558	-0.88065	-0.470843	-0.226702
225.47	-2.45885	-2.49372	-2.72042	-5.15311	-23.74268*	-10.2539	-6.13839	-4.72586	-3.57492	-2.70299	-2.17983	-1.62179	-1.58691	-1.77874	-1.68283	-1.79618	-1.77002	-1.68283	-1.51716	-1.17711	-0.906808	-0.488281	-0.200544
225.48	-2.47628	-2.49372	-2.72914	-5.17055	-23.76883*	-10.2103	-6.12095	-4.66483	-3.63595	-2.63323	-2.16239	-1.65667	-1.491	-1.68283	-1.70026	-1.77874	-1.8049	-1.70898	-1.52588	-1.25558	-0.932966	-0.418527	-0.191825
225.49	-2.46756	-2.44141	-2.70299	-5.14439	-23.76883*	-10.1842	-6.12967	-4.53404	-3.64467	-2.64195	-2.24086	-1.69155	-1.41253	-1.68283	-1.61307	-1.70898	-1.70898	-1.72642	-1.49972	-1.28174	-0.932966	-0.444685	-0.148228
225.5	-2.45885	-2.37165	-2.72042	-5.17927	-23.74268*	-10.0795	-6.02504	-4.5602	-3.64467	-2.51116	-2.20599	-1.61307	-1.491	-1.70026	-1.5782	-1.62179	-1.75258	-1.68283	-1.43869	-1.24686	-0.854492	-0.549316	-0.0435965
225.51	-2.35421	-2.42397	-2.66811	-5.12695	-23.58573*	-10.0534	-5.96401	-4.55148	-3.60107	-2.46756	-2.13623	-1.59563	-1.50844	-1.66539	-1.67411	-1.64795	-1.82234	-1.7613	-1.52588	-1.2207	-0.906808	-0.540597	-0.139509
225.52	-2.34549	-2.49372	-2.60707	-5.0572	-23.59445*	-10.0708	-5.96401	-4.52532	-3.5226	-2.51988	-2.15367	-1.63923	-1.54332	-1.63051	-1.7177	-1.67411	-1.83106	-1.79618	-1.5346	-1.08991	-1.00272	-0.566755	-0.165667
225.53	-2.38909	-2.45012	-2.68555	-5.12695	-23.60317*	-10.0708	-6.02504	-4.58636	-3.57492	-2.5286	-2.15367	-1.63051	-1.45612	-1.49972	-1.77874	-1.72642	-1.84849	-1.79618	-1.60435	-1.13351	-0.985282	-0.531878	-0.200544
225.54	-2.40653	-2.51116	-2.73786	-5.15311	-23.56829*	-10.0446	-5.99017	-4.55148	-3.61851	-2.53732	-2.16239	-1.64795	-1.42125	-1.54332	-1.72642	-1.68283	-1.77874	-1.78746	-1.58691	-1.15095	-0.976562	-0.479562	-0.148228
225.55	-2.39781	-2.46756	-2.74658	-5.14439	-23.51597*	-10.0359	-6.02504	-4.473	-3.64467	-2.56348	-2.11879	-1.52588	-1.43869	-1.58691	-1.74386	-1.63923	-1.78746	-1.69155	-1.50844	-1.18583	-0.906808	-0.523158	-0.0610352
225.56	-2.41525	-2.38037	-2.81634	-5.14439	-23.48982*	-9.94873	-5.98144	-4.49916	-3.65339	-2.46756	-1.99672	-1.52588	-1.40381	-1.54332	-1.79618	-1.69155	-1.83977	-1.75258	-1.54332	-1.14223	-0.889369	-0.50572	-0.104632
225.57	-2.35421	-2.43269	-2.78146	-5.10079	-23.3939*	-9.80922	-5.91169	-4.54276	-3.50516	-2.53732	-2.08392	-1.5782	-1.44741	-1.59563	-1.81362	-1.70026	-1.83977	-1.81362	-1.56076	-1.04632	-0.906808	-0.523158	-0.217983
225.58	-2.38909	-2.485	-2.69427	-4.98744	-23.32415*	-9.85282	-5.89425	-4.56892	-3.48772	-2.58963	-2.13623	-1.59563	-1.41253	-1.5346	-1.87465	-1.7177	-1.85721	-1.87465	-1.56947	-1.08991	-0.950405	-0.497001	-0.244141
225.59	-2.485	-2.49372	-2.72042	-5.03104	-23.32415*	-9.8005	-5.93785	-4.61251	-3.53132	-2.62451	-2.16239	-1.65667	-1.40381	-1.60435	-1.7613	-1.68283	-1.78746	-1.89209	-1.52588	-1.14223	-0.967843	-0.470843	-0.235421
225.6	-2.54604	-2.51988	-2.80762	-5.0572	-23.28927*	-9.73947	-5.97273	-4.56892	-3.50516	-2.59835	-2.14495	-1.59563	-1.49972	-1.65667	-1.73514	-1.62179	-1.83977	-1.83106	-1.43869	-1.16839	-0.88065	-0.584194	-0.174386
225.61	-2.54604	-2.485	-2.85121	-5.0572	-23.2108*	-9.71331	-5.98144	-4.49044	-3.54876	-2.45885	-2.06648	-1.55204	-1.54332	-1.68283	-1.78746	-1.70026	-1.91825	-1.86593	-1.56947	-1.20326	-0.924247	-0.619071	-0.235421
225.62	-2.54604	-2.40653	-2.89481	-5.0572	-23.1672*	-9.60868	-5.92913	-4.5166	-3.479	-2.43269	-2.13623	-1.63051	-1.56076	-1.73514	-1.77874	-1.68283	-1.94441	-1.94441	-1.59563	-1.14223	-0.994001	-0.680106	-0.235421
225.63	-2.51116	-2.42397	-2.84249	-5.04848	-22.99282*	-9.63484	-5.86809	-4.53404	-3.39181	-2.46756	-2.17111	-1.66539	-1.42997	-1.63051	-1.77874	-1.70026	-1.97056	-1.93569	-1.64795	-1.15095	-1.01144	-0.706264	-0.217983
225.64	-2.42397	-2.42397	-2.76402	-4.97001	-22.93178*	-9.66099	-5.8245	-4.50788	-3.41797	-2.44141	-2.19727	-1.72642	-1.44741	-1.60435	-1.68283	-1.63923	-1.85721	-1.90953	-1.56947	-1.17711	-0.967843	-0.592913	-0.174386
225.65	-2.45885	-2.41525	-2.76402	-5.02232	-22.93178*	-9.58252	-5.85066	-4.49916	-3.39181	-2.46756	-2.18855	-1.70898	-1.44741	-1.63923	-1.66539	-1.54332	-1.86593	-1.7613	-1.55204	-1.16839	-0.837054	-0.653948	-0.113351
225.66	-2.485	-2.45012	-2.81634	-5.09208	-22.8969*	-9.5302	-5.86809	-4.46429	-3.39181	-2.39781	-2.08392	-1.67411	-1.42125	-1.61307	-1.73514	-1.61307	-1.84849	-1.8049	-1.61307	-1.2207	-0.871931	-0.662667	-0.12207
225.67	-2.47628	-2.40653	-2.77274	-5.14439	-22.81843*	-9.46917	-5.85066	-4.37709	-3.38309	-2.41525	-2.11879	-1.7613	-1.37765	-1.63051	-1.75258	-1.66539	-1.83106	-1.7613	-1.60435	-1.15967	-0.924247	-0.653948	-0.165667
225.68	-2.485	-2.33677	-2.77274	-5.10952	-22.79227*	-9.3471	-5.8245	-4.40325	-3.28718	-2.45885	-2.14495	-1.74386	-1.28174	-1.54332	-1.77874	-1.72642	-1.83977	-1.73514	-1.60435	-1.08991	-0.871931	-0.636509	-0.165667
225.69	-2.45885	-2.38909	-2.7553	-5.18799	-22.74867*	-9.36454	-5.72858	-4.42941	-3.2959	-2.45012	-2.14495	-1.75258	-1.38637	-1.62179	-1.7177	-1.70898	-1.73514	-1.72642	-1.491	-1.17711	-0.924247	-0.488281	-0.217983
225.7	-2.36293	-2.43269	-2.64195	-5.06592	-22.73124*	-9.46045	-5.7809	-4.41197	-3.33078	-2.46756	-2.15367	-1.65667	-1.45612	-1.68283	-1.68283	-1.66539	-1.7613	-1.62179	-1.42125	-1.21198	-0.837054	-0.427246	-0.12207
225.71	-2.44141	-2.40653	-2.64195	-5.03104	-22.77483*	-9.39941	-5.84194	-4.473	-3.30462	-2.41525	-2.08392	-1.63051	-1.50844	-1.70026	-1.72642	-1.74386	-1.85721	-1.66539	-1.49972	-1.22942	-0.871931	-0.444685	-0.156947
225.72	-2.51116	-2.39781	-2.65067	-5.06592	-22.79227*	-9.38198	-5.78962	-4.40325	-3.30462	-2.38037	-2.14495	-1.63051	-1.5782	-1.67411	-1.75258	-1.79618	-1.87465	-1.75258	-1.49972	-1.28174	-0.932966	-0.418527	-0.217983
225.73	-2.53732	-2.34549	-2.66811	-5.13567	-22.73124*	-9.33838	-5.74602	-4.3335	-3.22614	-2.45012	-2.19727	-1.60435	-1.48228	-1.56947	-1.8049	-1.81362	-1.93569	-1.78746	-1.54332	-1.16839	-0.950405	-0.479562	-0.217983
225.74	-2.5286	-2.24958	-2.67683	-5.10079	-22.73124*	-9.19015	-5.71115	-4.39453	-3.22614	-2.46756	-2.19727	-1.62179	-1.54332	-1.58691	-1.72642	-1.81362	-1.84849	-1.91825	-1.42125	-1.2207	-1.00272	-0.470843	-0.226702
225.75	-2.51988	-2.3019	-2.69427	-5.14439	-22.63532*	-9.23375	-5.54548	-4.40325	-3.33078	-2.49372	-2.20599	-1.48228	-1.55204	-1.60435	-1.65667	-1.75258	-1.8049	-1.77874	-1.36893	-1.24686	-0.898089	-0.488281	-0.0959124
225.76	-2.43269	-2.34549	-2.66811	-5.08336	-22.50453*	-9.25118	-5.56292	-4.36837	-3.37437	-2.43269	-2.09263	-1.45612	-1.56076	-1.59563	-1.67411	-1.81362	-1.86593	-1.8049	-1.44741	-1.25558	-0.889369	-0.584194	-0.0697545
225.77	-2.38037	-2.33677	-2.65067	-5.04848	-22.52197*	-9.24247	-5.61523	-4.35965	-3.42669	-2.28446	-2.10135	-1.491	-1.50844	-1.58691	-1.62179	-1.8049	-1.85721	-1.85721	-1.46484	-1.28174	-0.985282	-0.592913	-0.12207
225.78	-2.36293	-2.34549	-2.72914	-5.07464	-22.51325*	-9.27734	-5.58036	-4.25502	-3.40925	-2.34549	-2.13623	-1.49972	-1.43869	-1.48228	-1.63923	-1.81362	-1.87465	-1.82234	-1.52588	-1.21198	-0.985282	-0.601632	-0.139509
225.79	-2.38909	-2.29318	-2.74658	-5.10079	-22.46094*	-9.17271	-5.60651	-4.15039	-3.30462	-2.35421	-2.15367	-1.56947	-1.54332	-1.49972	-1.56947	-1.75258	-1.8049	-1.83977	-1.45612	-1.13351	-0.950405	-0.584194	-0.183106
225.8	-2.38037	-2.24958	-2.74658	-5.10079	-22.47838*	-9.0332	-5.52804	-4.20271	-3.39181	-2.38037	-2.19727	-1.48228	-1.5782	-1.56076	-1.55204	-1.66539	-1.7613	-1.7613	-1.44741	-1.22942	-0.845773	-0.435965	-0.0871931
225.81	-2.38909	-2.29318	-2.7553	-5.19671	-22.3999*	-9.09424	-5.46701	-4.23758	-3.37437	-2.39781	-2.08392	-1.55204	-1.60435	-1.56076	-1.61307	-1.70898	-1.82234	-1.73514	-1.51716	-1.2207	-0.802176	-0.540597	-0.0435965
225.82	-2.37165	-2.33677	-2.69427	-5.12695	-22.30399*	-9.02448	-5.5106	-4.2463	-3.38309	-2.26702	-2.09263	-1.65667	-1.5346	-1.56076	-1.60435	-1.75258	-1.8049	-1.79618	-1.5346	-1.22942	-0.845773	-0.549316	-0.0871931
225.83	-2.36293	-2.33677	-2.65067	-5.0136	-22.30399*	-8.96345	-5.48445	-4.30734	-3.36565	-2.34549	-2.11879	-1.64795	-1.491	-1.48228	-1.63051	-1.77874	-1.83106	-1.83977	-1.59563	-1.2207	-0.854492	-0.540597	-0.113351
225.84	-2.37165	-2.38037	-2.7117	-5.04848	-22.30399*	-8.92857	-5.47573	-4.22014	-3.32206	-2.38909	-2.11879	-1.70898	-1.5782	-1.54332	-1.49972	-1.77002	-1.77874	-1.89209	-1.51716	-1.16839	-0.889369	-0.514439	-0.148228
225.85	-2.40653	-2.31062	-2.7117	-5.10079	-22.24295*	-8.81522	-5.43213	-4.2463	-3.39181	-2.40653	-2.14495	-1.61307	-1.54332	-1.61307	-1.37765	-1.67411	-1.70898	-1.81362	-1.491	-1.25558	-0.802176	-0.427246	-0.13079
225.86	-2.38909	-2.3019	-2.70299	-5.13567	-22.1732*	-8.73675	-5.31006	-4.27246	-3.42669	-2.42397	-2.0316	-1.65667	-1.59563	-1.61307	-1.43869	-1.77874	-1.77002	-1.77874	-1.54332	-1.29046	-0.749861	-0.409807	-0.0784738
225.87	-2.38909	-2.37165	-2.73786	-5.14439	-22.05985*	-8.78034	-5.27518	-4.27246	-3.36565	-2.34549	-2.07519	-1.66539	-1.50844	-1.60435	-1.42125	-1.77874	-1.78746	-1.85721	-1.5346	-1.29918	-0.793457	-0.453404	-0.209263
225.88	-2.34549	-2.44141	-2.72042	-5.15311	-21.9465*	-8.74547	-5.36237	-4.28118	-3.37437	-2.39781	-2.11879	-1.68283	-1.46484	-1.52588	-1.44741	-1.81362	-1.82234	-1.90953	-1.52588	-1.29046	-0.819615	-0.435965	-0.25286
225.89	-2.2583	-2.45885	-2.69427	-5.08336	-21.98137*	-8.73675	-5.37109	-4.27246	-3.27846	-2.47628	-2.09263	-1.68283	-1.46484	-1.50844	-1.41253	-1.85721	-1.78746	-1.92697	-1.41253	-1.21198	-0.898089	-0.540597	-0.296457
225.9	-2.3019	-2.51988	-2.74658	-5.0572	-21.98137*	-8.70187	-5.38853	-4.16783	-3.2959	-2.41525	-2.04904	-1.54332	-1.43869	-1.5346	-1.43869	-1.74386	-1.74386	-1.87465	-1.35149	-1.22942	-0.915527	-0.531878	-0.287737
225.91	-2.39781	-2.485	-2.82506	-5.07464	-21.92906*	-8.61468	-5.37981	-4.15911	-3.33078	-2.43269	-1.91825	-1.56076	-1.43869	-1.51716	-1.56947	-1.8049	-1.88337	-1.87465	-1.38637	-1.29046	-0.854492	-0.514439	-0.191825
225.92	-2.35421	-2.44141	-2.7989	-5.10079	-21.9465*	-8.64955	-5.31006	-4.22014	-3.36565	-2.35421	-1.92697	-1.63051	-1.34277	-1.5346	-1.61307	-1.83977	-1.96184	-1.96184	-1.34277	-1.29046	-0.959124	-0.592913	-0.235421
225.93	-2.35421	-2.45012	-2.82506	-5.08336	-21.81571*	-8.71931	-5.36237	-4.22014	-3.33949	-2.38909	-1.97928	-1.64795	-1.37765	-1.42997	-1.63051	-1.82234	-2.02288	-1.97928	-1.36893	-1.29046	-0.967843	-0.645229	-0.244141
225.94	-2.40653	-2.47628	-2.77274	-5.08336	-21.65004*	-8.66699	-5.37981	-4.23758	-3.19999	-2.42397	-1.99672	-1.70898	-1.44741	-1.46484	-1.63051	-1.82234	-2.01416	-2.04032	-1.27302	-1.16839	-0.985282	-0.601632	-0.209263
225.95	-2.31062	-2.45885	-2.66811	-5.0136	-21.68492*	-8.71931	-5.36237	-4.15911	-3.19999	-2.45012	-2.01416	-1.60435	-1.47356	-1.52588	-1.56947	-1.75258	-1.88337	-1.99672	-1.24686	-1.11607	-0.959124	-0.523158	-0.156947
225.96	-2.3019	-2.47628	-2.70299	-4.96129	-21.70236*	-8.64083	-5.41469	-4.08064	-3.24358	-2.47628	-1.93569	-1.67411	-1.48228	-1.51716	-1.62179	-1.77002	-1.87465	-1.87465	-1.32533	-1.15967	-0.871931	-0.427246	-0.0261579
225.97	-2.39781	-2.41525	-2.7117	-4.97872	-21.66748*	-8.51004	-5.35365	-4.14167	-3.23486	-2.33677	-2.00544	-1.7177	-1.40381	-1.58691	-1.65667	-1.82234	-1.82234	-1.87465	-1.32533	-1.16839	-0.976562	-0.470843	-0.0697545
225.98	-2.45885	-2.37165	-2.68555	-4.97872	-21.6762*	-8.55364	-5.31006	-4.16783	-3.26974	-2.3019	-2.05776	-1.70898	-1.42997	-1.55204	-1.75258	-1.82234	-1.7613	-1.8049	-1.41253	-1.21198	-1.02016	-0.50572	-0.104632
225.99	-2.46756	-2.42397	-2.67683	-4.96129	-21.58029*	-8.57108	-5.36237	-4.17655	-3.15639	-2.31062	-2.05776	-1.67411	-1.47356	-1.54332	-1.73514	-1.85721	-1.72642	-1.78746	-1.31662	-1.15095	-1.0376	-0.50572	-0.104632
226	-2.51116	-2.45885	-2.63323	-5.00488	-21.48438*	-8.52748	-5.37109	-4.19399	-3.20871	-2.29318	-2.04904	-1.56076	-1.48228	-1.60435	-1.69155	-1.75258	-1.60435	-1.70898	-1.28174	-1.07248	-1.01144	-0.514439	-0.139509
226.01	-2.45885	-2.44141	-2.58092	-4.97001	-21.50181*	-8.46645	-5.37109	-4.08064	-3.20871	-2.29318	-1.93569	-1.62179	-1.50844	-1.61307	-1.77002	-1.77874	-1.63051	-1.58691	-1.41253	-1.11607	-0.871931	-0.470843	-0.0523158
226.02	-2.38909	-2.45012	-2.60707	-4.92641	-21.49309*	-8.30078	-5.35365	-4.0196	-3.19999	-2.17111	-1.99672	-1.66539	-1.41253	-1.63923	-1.77002	-1.81362	-1.66539	-1.63923	-1.44741	-1.17711	-0.898089	-0.50572	-0.0610352
226.03	-2.39781	-2.37165	-2.66811	-5.03104	-21.43206*	-8.3095	-5.25774	-4.07192	-3.24358	-2.18855	-2.01416	-1.65667	-1.43869	-1.5346	-1.77002	-1.89209	-1.64795	-1.68283	-1.48228	-1.21198	-0.941685	-0.575474	-0.113351
226.04	-2.40653	-2.33677	-2.66811	-5.10079	-21.4059*	-8.34438	-5.30134	-4.11551	-3.12151	-2.22342	-2.00544	-1.63051	-1.42997	-1.49972	-1.7613	-1.92697	-1.68283	-1.67411	-1.42125	-1.24686	-0.88065	-0.680106	-0.0959124
226.05	-2.38037	-2.38037	-2.68555	-5.04848	-21.24895*	-8.3095	-5.33622	-4.13295	-3.08663	-2.20599	-1.95312	-1.491	-1.43869	-1.56947	-1.65667	-1.83106	-1.63051	-1.66539	-1.37765	-1.18583	-0.906808	-0.688825	-0.174386
226.06	-2.37165	-2.38909	-2.65939	-5.14439	-21.2228*	-8.34438	-5.3275	-4.09807	-3.16511	-2.26702	-1.88337	-1.5346	-1.46484	-1.61307	-1.78746	-1.77874	-1.70898	-1.56947	-1.48228	-1.23814	-0.819615	-0.62779	-0.139509
226.07	-2.28446	-2.34549	-2.58963	-5.10079	-21.25767*	-8.29206	-5.31006	-4.05448	-3.17383	-2.18855	-1.96184	-1.56076	-1.36021	-1.64795	-1.81362	-1.82234	-1.81362	-1.59563	-1.49972	-1.29046	-0.854492	-0.610352	-0.148228
226.08	-2.26702	-2.41525	-2.53732	-5.03976	-21.2228*	-8.16127	-5.19671	-4.07192	-3.19999	-2.18855	-2.01416	-1.55204	-1.37765	-1.62179	-1.84849	-1.77874	-1.83977	-1.64795	-1.52588	-1.29918	-0.863212	-0.662667	-0.235421
226.09	-2.3019	-2.36293	-2.63323	-5.09208	-21.12688*	-8.16127	-5.12695	-4.11551	-3.10407	-2.26702	-2.0316	-1.56947	-1.42125	-1.56076	-1.88337	-1.73514	-1.86593	-1.65667	-1.491	-1.35149	-0.889369	-0.671387	-0.279018
226.1	-2.37165	-2.35421	-2.65067	-5.14439	-21.08329*	-8.15255	-5.17927	-4.10679	-3.0692	-2.29318	-1.99672	-1.46484	-1.42997	-1.58691	-1.72642	-1.63051	-1.77002	-1.68283	-1.44741	-1.32533	-0.906808	-0.662667	-0.296457
226.11	-2.42397	-2.42397	-2.63323	-5.17927	-20.89146*	-8.13512	-5.22287	-4.20271	-3.13023	-2.35421	-1.96184	-1.5346	-1.44741	-1.62179	-1.75258	-1.5782	-1.67411	-1.58691	-1.51716	-1.25558	-0.845773	-0.619071	-0.209263
226.12	-2.47628	-2.49372	-2.65067	-5.19671	-20.81299*	-8.13512	-5.22287	-4.12423	-3.12151	-2.27574	-2.04904	-1.54332	-1.34277	-1.65667	-1.77002	-1.64795	-1.7177	-1.60435	-1.5346	-1.34277	-0.871931	-0.488281	-0.0871931
226.13	-2.47628	-2.485	-2.58092	-5.10079	-20.82171*	-8.04792	-5.22287	-4.08064	-3.15639	-2.2583	-2.07519	-1.56076	-1.42997	-1.59563	-1.73514	-1.64795	-1.70898	-1.67411	-1.56076	-1.35149	-0.950405	-0.497001	-0.113351
226.14	-2.44141	-2.47628	-2.56348	-5.0136	-20.80427*	-8.03048	-5.12695	-4.12423	-3.10407	-2.33677	-2.10135	-1.56947	-1.491	-1.491	-1.70026	-1.68283	-1.70026	-1.73514	-1.46484	-1.33405	-0.941685	-0.549316	-0.104632
226.15	-2.36293	-2.36293	-2.59835	-5.03104	-20.78683*	-8.06536	-5.10952	-4.14167	-3.08663	-2.34549	-2.09263	-1.491	-1.52588	-1.56076	-1.5782	-1.65667	-1.64795	-1.7177	-1.42125	-1.33405	-0.950405	-0.601632	-0.113351
226.16	-2.45012	-2.28446	-2.60707	-5.07464	-20.71708*	-8.04792	-5.12695	-4.12423	-3.11279	-2.40653	-1.95312	-1.52588	-1.5346	-1.59563	-1.5782	-1.5782	-1.5782	-1.64795	-1.46484	-1.2643	-0.810896	-0.636509	-0.0697545
226.17	-2.47628	-2.36293	-2.61579	-5.08336	-20.57757*	-8.05664	-5.12695	-4.0632	-3.15639	-2.33677	-1.92697	-1.56076	-1.44741	-1.58691	-1.63051	-1.62179	-1.61307	-1.63923	-1.45612	-1.34277	-0.837054	-0.50572	0.0174386
226.18	-2.45012	-2.40653	-2.65067	-5.13567	-20.60373*	-7.99561	-5.16183	-3.90625	-3.17383	-2.31062	-1.85721	-1.55204	-1.49972	-1.56947	-1.59563	-1.64795	-1.61307	-1.70026	-1.47356	-1.42997	-0.959124	-0.558036	-0.0348772
226.19	-2.485	-2.43269	-2.64195	-5.10952	-20.55141*	-7.91713	-5.10952	-3.96728	-3.07792	-2.36293	-1.87465	-1.54332	-1.52588	-1.55204	-1.61307	-1.65667	-1.65667	-1.73514	-1.48228	-1.43869	-0.985282	-0.610352	-0.0784738
226.2	-2.45012	-2.53732	-2.5722	-5.03104	-20.47293*	-7.96073	-5.08336	-3.91497	-3.01688	-2.34549	-1.84849	-1.37765	-1.55204	-1.63923	-1.5346	-1.64795	-1.63051	-1.77874	-1.37765	-1.50844	-1.05504	-0.619071	-0.104632
226.21	-2.34549	-2.47628	-2.63323	-5.08336	-20.50781*	-7.92585	-5.17927	-3.86265	-3.06048	-2.31934	-1.78746	-1.42125	-1.5346	-1.68283	-1.52588	-1.52588	-1.56947	-1.77874	-1.46484	-1.42997	-1.07248	-0.671387	-0.156947
226.22	-2.36293	-2.41525	-2.70299	-5.12695	-20.37702*	-7.82994	-5.20543	-3.90625	-3.03432	-2.20599	-1.84849	-1.45612	-1.42997	-1.68283	-1.61307	-1.56947	-1.63923	-1.73514	-1.45612	-1.33405	-0.967843	-0.645229	-0.113351
226.23	-2.39781	-2.51988	-2.7117	-5.12695	-20.30727*	-7.72531	-5.20543	-3.7929	-3.04304	-2.16239	-1.96184	-1.47356	-1.52588	-1.7613	-1.7177	-1.63051	-1.68283	-1.83106	-1.51716	-1.36893	-1.00272	-0.610352	-0.183106
226.24	-2.39781	-2.5286	-2.7117	-5.15311	-20.32471*	-7.55964	-5.13567	-3.76674	-2.92097	-2.20599	-1.92697	-1.50844	-1.56947	-1.63051	-1.74386	-1.65667	-1.73514	-1.85721	-1.49972	-1.35149	-1.01144	-0.714983	-0.226702
226.25	-2.45012	-2.51988	-2.64195	-5.15311	-20.35086*	-7.5422	-5.02232	-3.82778	-2.92097	-2.17983	-1.90081	-1.42125	-1.54332	-1.63923	-1.69155	-1.70898	-1.73514	-1.90953	-1.37765	-1.32533	-1.01144	-0.723703	-0.226702
226.26	-2.41525	-2.51988	-2.58092	-5.07464	-20.35958*	-7.55964	-5.04848	-3.84522	-3.00816	-2.20599	-1.82234	-1.491	-1.55204	-1.65667	-1.61307	-1.67411	-1.63923	-1.85721	-1.43869	-1.25558	-0.976562	-0.749861	-0.261579
226.27	-2.35421	-2.41525	-2.58092	-5.13567	-20.35958*	-7.5422	-5.03104	-3.91497	-3.03432	-2.11007	-1.90953	-1.5346	-1.42125	-1.69155	-1.64795	-1.70898	-1.70026	-1.74386	-1.491	-1.15095	-0.863212	-0.697545	-0.217983
226.28	-2.35421	-2.3019	-2.56348	-5.17055	-20.22008*	-7.5858	-5.02232	-3.87137	-3.11279	-2.08392	-1.96184	-1.54332	-1.45612	-1.7177	-1.63923	-1.77874	-1.77002	-1.77874	-1.45612	-1.20326	-0.915527	-0.549316	-0.235421
226.29	-2.36293	-2.27574	-2.50244	-5.18799	-20.09801*	-7.48117	-4.99616	-3.78418	-3.0692	-2.18855	-1.99672	-1.58691	-1.48228	-1.61307	-1.64795	-1.8049	-1.79618	-1.78746	-1.42997	-1.23814	-0.924247	-0.566755	-0.296457
226.3	-2.34549	-2.27574	-2.55476	-5.19671	-20.04569*	-7.47245	-4.87409	-3.85393	-3.05176	-2.2147	-1.99672	-1.491	-1.48228	-1.56947	-1.62179	-1.83977	-1.84849	-1.7613	-1.3079	-1.2207	-0.915527	-0.575474	-0.313895
226.31	-2.31062	-2.29318	-2.55476	-5.17055	-19.9585*	-7.51604	-4.86537	-3.89753	-3.13023	-2.31062	-1.92697	-1.5782	-1.47356	-1.66539	-1.56076	-1.75258	-1.7613	-1.8049	-1.36893	-1.29046	-0.906808	-0.558036	-0.357492
226.32	-2.31934	-2.3019	-2.47628	-5.12695	-19.90618*	-7.51604	-4.89153	-3.92369	-3.13023	-2.31062	-1.92697	-1.63923	-1.37765	-1.61307	-1.60435	-1.7177	-1.72642	-1.72642	-1.38637	-1.2207	-0.819615	-0.601632	-0.235421
226.33	-2.24086	-2.27574	-2.56348	-5.15311	-19.82771*	-7.53348	-4.88281	-3.976	-3.14767	-2.35421	-1.93569	-1.67411	-1.40381	-1.61307	-1.62179	-1.77874	-1.8049	-1.73514	-1.43869	-1.28174	-0.871931	-0.558036	-0.156947
226.34	-2.2147	-2.2147	-2.66811	-5.20543	-19.63588*	-7.42013	-4.91769	-3.86265	-3.05176	-2.41525	-1.988	-1.69155	-1.43869	-1.59563	-1.66539	-1.8049	-1.77874	-1.73514	-1.45612	-1.36893	-0.915527	-0.540597	-0.174386
226.35	-2.24958	-2.26702	-2.65939	-5.17927	-19.66204*	-7.42013	-4.83922	-3.80162	-3.01688	-2.39781	-1.91825	-1.54332	-1.45612	-1.50844	-1.70898	-1.83977	-1.81362	-1.68283	-1.43869	-1.42125	-0.898089	-0.636509	-0.191825
226.36	-2.24958	-2.31062	-2.70299	-5.16183	-19.6882*	-7.48117	-4.88281	-3.88009	-3.0692	-2.41525	-1.82234	-1.55204	-1.49972	-1.5782	-1.63051	-1.78746	-1.73514	-1.69155	-1.5346	-1.44741	-0.924247	-0.653948	-0.217983
226.37	-2.23214	-2.36293	-2.63323	-5.12695	-19.62716*	-7.45501	-4.92641	-3.84522	-3.0692	-2.33677	-1.87465	-1.61307	-1.43869	-1.59563	-1.68283	-1.75258	-1.7177	-1.60435	-1.5782	-1.43869	-0.810896	-0.697545	-0.183106
226.38	-2.27574	-2.45885	-2.5286	-5.03104	-19.60972*	-7.48117	-4.90025	-3.89753	-3.08663	-2.27574	-1.90953	-1.63923	-1.51716	-1.5782	-1.77002	-1.85721	-1.8049	-1.5782	-1.64795	-1.36893	-0.810896	-0.688825	-0.0959124
226.39	-2.31062	-2.44141	-2.61579	-5.10079	-19.48765*	-7.42013	-4.90897	-3.86265	-2.99072	-2.34549	-1.90081	-1.69155	-1.52588	-1.56076	-1.75258	-1.89209	-1.83977	-1.68283	-1.63051	-1.41253	-0.871931	-0.592913	-0.183106
226.4	-2.23214	-2.38037	-2.69427	-5.17055	-19.36558*	-7.30678	-4.81306	-3.81906	-2.99944	-2.33677	-1.89209	-1.61307	-1.49972	-1.40381	-1.79618	-1.92697	-1.87465	-1.72642	-1.52588	-1.43869	-0.88065	-0.645229	-0.209263
226.41	-2.24086	-2.47628	-2.7117	-5.14439	-19.3743*	-7.32422	-4.72586	-3.88881	-3.06048	-2.35421	-1.78746	-1.63051	-1.48228	-1.42125	-1.68283	-1.88337	-1.87465	-1.78746	-1.56947	-1.40381	-0.898089	-0.62779	-0.209263
226.42	-2.31934	-2.49372	-2.80762	-5.17927	-19.35686*	-7.28062	-4.73458	-3.87137	-3.04304	-2.24086	-1.84849	-1.70026	-1.34277	-1.491	-1.67411	-1.72642	-1.77874	-1.73514	-1.59563	-1.34277	-0.863212	-0.592913	-0.217983
226.43	-2.29318	-2.485	-2.7553	-5.13567	-19.3743*	-7.30678	-4.72586	-3.81034	-3.0692	-2.20599	-1.85721	-1.66539	-1.32533	-1.45612	-1.74386	-1.7613	-1.82234	-1.65667	-1.55204	-1.21198	-0.854492	-0.575474	-0.148228
226.44	-2.35421	-2.45885	-2.65939	-5.0136	-19.35686*	-7.25446	-4.73458	-3.77546	-2.92097	-2.27574	-1.85721	-1.68283	-1.35149	-1.491	-1.73514	-1.72642	-1.82234	-1.73514	-1.56947	-1.15967	-0.932966	-0.479562	-0.209263
226.45	-2.38037	-2.45885	-2.74658	-5.0136	-19.21736*	-7.16727	-4.66483	-3.67083	-2.90353	-2.2583	-1.88337	-1.61307	-1.31662	-1.42125	-1.74386	-1.67411	-1.82234	-1.72642	-1.42125	-1.18583	-0.967843	-0.479562	-0.296457
226.46	-2.34549	-2.37165	-2.77274	-5.03976	-19.18248*	-7.21087	-4.5602	-3.69699	-2.93841	-2.26702	-1.81362	-1.59563	-1.33405	-1.491	-1.65667	-1.64795	-1.77002	-1.7177	-1.42997	-1.18583	-1.02016	-0.592913	-0.305176
226.47	-2.31062	-2.44141	-2.77274	-5.03104	-19.17376*	-7.25446	-4.61251	-3.7493	-2.92097	-2.17983	-1.84849	-1.65667	-1.20326	-1.50844	-1.56076	-1.56947	-1.68283	-1.66539	-1.42997	-1.20326	-1.00272	-0.619071	-0.313895
226.48	-2.37165	-2.485	-2.82506	-5.00488	-19.09529*	-7.25446	-4.65611	-3.7493	-2.92969	-2.10135	-1.93569	-1.64795	-1.27302	-1.54332	-1.59563	-1.62179	-1.7613	-1.60435	-1.42125	-1.15095	-0.915527	-0.645229	-0.174386
226.49	-2.37165	-2.45885	-2.81634	-4.90897	-19.08657*	-7.20215	-4.67355	-3.75802	-2.79018	-2.12751	-1.97056	-1.62179	-1.36021	-1.56076	-1.59563	-1.72642	-1.83106	-1.66539	-1.44741	-1.07248	-0.967843	-0.575474	-0.156947
226.5	-2.35421	-2.44141	-2.78146	-4.89153	-18.99065*	-7.03648	-4.68227	-3.68827	-2.81634	-2.07519	-2.00544	-1.5346	-1.37765	-1.49972	-1.58691	-1.75258	-1.83977	-1.67411	-1.34277	-1.15095	-0.959124	-0.479562	-0.183106
226.51	-2.37165	-2.38037	-2.81634	-4.96129	-18.86858*	-7.05392	-4.56892	-3.68827	-2.91225	-2.07519	-1.92697	-1.48228	-1.44741	-1.45612	-1.56076	-1.81362	-1.83977	-1.65667	-1.34277	-1.21198	-0.967843	-0.531878	-0.174386
226.52	-2.34549	-2.27574	-2.86865	-5.00488	-18.88602*	-7.06264	-4.59507	-3.74058	-2.87737	-1.97056	-1.92697	-1.50844	-1.40381	-1.51716	-1.491	-1.7177	-1.72642	-1.63923	-1.42997	-1.27302	-0.941685	-0.549316	-0.183106
226.53	-2.27574	-2.39781	-2.89481	-5.00488	-18.81627*	-7.02776	-4.58636	-3.73186	-2.88609	-1.86593	-1.92697	-1.47356	-1.38637	-1.5346	-1.56947	-1.73514	-1.79618	-1.55204	-1.42125	-1.29046	-0.845773	-0.566755	-0.139509
226.54	-2.34549	-2.42397	-2.91225	-5.04848	-18.78139*	-7.01032	-4.61251	-3.74058	-2.7553	-1.93569	-1.88337	-1.51716	-1.46484	-1.56076	-1.61307	-1.77002	-1.8049	-1.59563	-1.45612	-1.23814	-0.898089	-0.601632	-0.0784738
226.55	-2.36293	-2.42397	-2.88609	-4.95257	-18.76395*	-6.90569	-4.60379	-3.67955	-2.78146	-1.97928	-1.85721	-1.45612	-1.45612	-1.48228	-1.64795	-1.75258	-1.81362	-1.65667	-1.40381	-1.25558	-0.932966	-0.540597	-0.113351
226.56	-2.37165	-2.45885	-2.79018	-4.94385	-18.6506*	-6.90569	-4.52532	-3.60107	-2.81634	-2.00544	-1.75258	-1.34277	-1.49972	-1.43869	-1.67411	-1.73514	-1.89209	-1.67411	-1.42125	-1.25558	-0.941685	-0.575474	-0.104632
226.57	-2.36293	-2.41525	-2.83378	-4.97001	-18.65932*	-6.89697	-4.5602	-3.63595	-2.84249	-2.01416	-1.7613	-1.35149	-1.38637	-1.47356	-1.59563	-1.56947	-1.78746	-1.70026	-1.49972	-1.2207	-0.967843	-0.592913	-0.113351
226.58	-2.35421	-2.34549	-2.79018	-4.93513	-18.72035*	-6.87082	-4.62123	-3.5662	-2.85121	-1.988	-1.81362	-1.42125	-1.42997	-1.47356	-1.63923	-1.47356	-1.74386	-1.59563	-1.52588	-1.21198	-0.889369	-0.62779	-0.0871931
226.59	-2.29318	-2.39781	-2.77274	-4.94385	-18.65932*	-6.85338	-4.62995	-3.58364	-2.74658	-2.08392	-1.86593	-1.47356	-1.49972	-1.48228	-1.70898	-1.5346	-1.79618	-1.58691	-1.59563	-1.10735	-0.950405	-0.671387	-0.0261579
226.6	-2.29318	-2.45012	-2.7553	-4.90025	-18.607*	-6.73131	-4.63867	-3.49644	-2.7553	-2.13623	-1.91825	-1.46484	-1.54332	-1.43869	-1.72642	-1.54332	-1.78746	-1.63051	-1.56076	-1.08991	-1.02016	-0.584194	-0.0871931
226.61	-2.38909	-2.47628	-2.68555	-4.80434	-18.44134*	-6.72259	-4.54276	-3.38309	-2.80762	-2.17111	-1.85721	-1.38637	-1.50844	-1.3079	-1.7613	-1.59563	-1.82234	-1.63051	-1.56947	-1.12479	-1.0376	-0.531878	-0.139509
226.62	-2.41525	-2.485	-2.63323	-4.83922	-18.35414*	-6.74874	-4.56892	-3.48772	-2.82506	-2.17983	-1.84849	-1.5346	-1.38637	-1.36893	-1.5782	-1.60435	-1.78746	-1.68283	-1.65667	-1.14223	-1.08119	-0.592913	-0.191825
226.63	-2.38909	-2.44141	-2.67683	-4.90897	-18.36286*	-6.74874	-4.62123	-3.49644	-2.85993	-2.10135	-1.93569	-1.51716	-1.36893	-1.43869	-1.61307	-1.56076	-1.69155	-1.64795	-1.67411	-1.16839	-1.01144	-0.584194	-0.200544
226.64	-2.44141	-2.39781	-2.70299	-4.92641	-18.30183*	-6.76618	-4.61251	-3.54876	-2.7553	-2.11879	-1.94441	-1.49972	-1.36021	-1.49972	-1.63923	-1.67411	-1.77874	-1.60435	-1.69155	-1.17711	-0.985282	-0.601632	-0.139509
226.65	-2.39781	-2.46756	-2.7117	-4.94385	-18.27567*	-6.64411	-4.64739	-3.53132	-2.74658	-2.20599	-1.988	-1.43869	-1.34277	-1.56947	-1.62179	-1.72642	-1.77874	-1.7177	-1.59563	-1.10735	-1.00272	-0.549316	-0.209263
226.66	-2.31062	-2.47628	-2.7117	-4.88281	-18.17104*	-6.63539	-4.55148	-3.47029	-2.80762	-2.20599	-1.87465	-1.29046	-1.40381	-1.49972	-1.67411	-1.75258	-1.79618	-1.75258	-1.54332	-1.17711	-0.967843	-0.435965	-0.235421
226.67	-2.37165	-2.43269	-2.68555	-4.80434	-17.98793*	-6.64411	-4.54276	-3.55748	-2.76402	-2.24086	-1.83106	-1.32533	-1.31662	-1.55204	-1.59563	-1.79618	-1.78746	-1.82234	-1.59563	-1.2643	-0.985282	-0.479562	-0.313895
226.68	-2.39781	-2.45885	-2.5722	-4.89153	-17.96177*	-6.60052	-4.58636	-3.59235	-2.79018	-2.17111	-1.87465	-1.36893	-1.3079	-1.63923	-1.52588	-1.72642	-1.67411	-1.8049	-1.58691	-1.3079	-0.959124	-0.50572	-0.366211
226.69	-2.44141	-2.34549	-2.61579	-4.91769	-17.95305*	-6.60052	-4.56892	-3.61851	-2.72042	-2.20599	-1.84849	-1.36021	-1.36893	-1.64795	-1.58691	-1.78746	-1.67411	-1.75258	-1.60435	-1.35149	-0.924247	-0.514439	-0.305176
226.7	-2.45012	-2.33677	-2.65939	-4.94385	-17.89202*	-6.46101	-4.59507	-3.67955	-2.7117	-2.2147	-1.85721	-1.38637	-1.36893	-1.67411	-1.61307	-1.82234	-1.77002	-1.8049	-1.56076	-1.27302	-0.976562	-0.540597	-0.287737
226.71	-2.42397	-2.39781	-2.70299	-4.95257	-17.86586*	-6.44357	-4.5166	-3.58364	-2.78146	-2.19727	-1.78746	-1.25558	-1.42125	-1.64795	-1.67411	-1.78746	-1.78746	-1.87465	-1.45612	-1.22942	-1.02888	-0.470843	-0.322614
226.72	-2.35421	-2.40653	-2.70299	-4.86537	-17.74379*	-6.46973	-4.48172	-3.55748	-2.78146	-2.18855	-1.67411	-1.28174	-1.36893	-1.59563	-1.63051	-1.77002	-1.79618	-1.89209	-1.51716	-1.27302	-1.05504	-0.435965	-0.244141
226.73	-2.38037	-2.38909	-2.65939	-4.87409	-17.77867*	-6.46101	-4.5166	-3.59235	-2.84249	-2.09263	-1.72642	-1.36893	-1.31662	-1.64795	-1.54332	-1.67411	-1.70898	-1.87465	-1.51716	-1.25558	-1.00272	-0.470843	-0.209263
226.74	-2.44141	-2.39781	-2.61579	-4.91769	-17.76995*	-6.48717	-4.473	-3.57492	-2.7553	-2.06648	-1.77002	-1.36021	-1.41253	-1.65667	-1.59563	-1.61307	-1.73514	-1.77002	-1.50844	-1.28174	-0.898089	-0.479562	-0.104632
226.75	-2.45885	-2.31934	-2.7117	-4.91769	-17.75251*	-6.40869	-4.473	-3.58364	-2.72914	-2.11879	-1.77874	-1.41253	-1.45612	-1.65667	-1.63051	-1.62179	-1.78746	-1.79618	-1.45612	-1.2207	-0.941685	-0.470843	-0.0174386
226.76	-2.47628	-2.33677	-2.73786	-4.97872	-17.7002*	-6.44357	-4.42069	-3.5662	-2.7989	-2.12751	-1.8049	-1.36021	-1.46484	-1.61307	-1.63051	-1.59563	-1.78746	-1.81362	-1.31662	-1.10735	-0.932966	-0.470843	-0.0523158
226.77	-2.50244	-2.41525	-2.74658	-4.98744	-17.52581*	-6.46973	-4.41197	-3.49644	-2.80762	-2.24086	-1.73514	-1.36893	-1.47356	-1.49972	-1.62179	-1.63051	-1.8049	-1.7613	-1.32533	-1.15967	-0.941685	-0.401088	-0.0523158
226.78	-2.45012	-2.41525	-2.76402	-4.90025	-17.45605*	-6.48717	-4.45557	-3.57492	-2.84249	-2.14495	-1.81362	-1.43869	-1.40381	-1.5346	-1.54332	-1.5782	-1.7613	-1.77002	-1.37765	-1.2207	-0.906808	-0.453404	-0.0610352
226.79	-2.41525	-2.42397	-2.72042	-4.96129	-17.43862*	-6.46973	-4.48172	-3.5662	-2.7553	-2.10135	-1.83977	-1.47356	-1.47356	-1.56076	-1.5782	-1.52588	-1.72642	-1.70898	-1.35149	-1.18583	-0.837054	-0.470843	-0.113351
226.8	-2.45885	-2.35421	-2.76402	-4.97872	-17.40374*	-6.3215	-4.5166	-3.54876	-2.67683	-2.19727	-1.84849	-1.49972	-1.49972	-1.52588	-1.65667	-1.59563	-1.74386	-1.63923	-1.36021	-1.17711	-0.854492	-0.409807	0.00871931
226.81	-2.485	-2.2147	-2.81634	-4.97001	-17.40374*	-6.33894	-4.42941	-3.51388	-2.68555	-2.17111	-1.84849	-1.41253	-1.52588	-1.51716	-1.65667	-1.65667	-1.7177	-1.70026	-1.29046	-1.06376	-0.889369	-0.453404	-0.0959124
226.82	-2.46756	-2.22342	-2.84249	-5.00488	-17.24679*	-6.35638	-4.39453	-3.39181	-2.65067	-2.17111	-1.70898	-1.34277	-1.46484	-1.42997	-1.68283	-1.72642	-1.7177	-1.69155	-1.35149	-1.06376	-0.906808	-0.366211	-0.191825
226.83	-2.47628	-2.27574	-2.85121	-4.93513	-17.25551*	-6.35638	-4.46429	-3.36565	-2.66811	-2.13623	-1.68283	-1.42125	-1.33405	-1.42125	-1.63923	-1.74386	-1.66539	-1.72642	-1.38637	-1.10735	-0.985282	-0.409807	-0.226702
226.84	-2.43269	-2.23214	-2.79018	-4.97001	-17.29911*	-6.34766	-4.45557	-3.43541	-2.63323	-2.0316	-1.7177	-1.45612	-1.31662	-1.45612	-1.56947	-1.70898	-1.58691	-1.68283	-1.43869	-1.14223	-0.889369	-0.531878	-0.279018
226.85	-2.34549	-2.26702	-2.7117	-5.04848	-17.28167*	-6.25174	-4.473	-3.44413	-2.63323	-2.08392	-1.72642	-1.49972	-1.36021	-1.44741	-1.58691	-1.78746	-1.63923	-1.63051	-1.48228	-1.17711	-0.871931	-0.549316	-0.191825
226.86	-2.37165	-2.24086	-2.72042	-5.04848	-17.29039*	-6.31278	-4.38581	-3.50516	-2.7553	-2.11879	-1.77874	-1.41253	-1.36893	-1.47356	-1.56947	-1.81362	-1.70898	-1.70898	-1.42125	-1.24686	-0.950405	-0.575474	-0.191825
226.87	-2.38909	-2.16239	-2.73786	-5.03976	-17.21191*	-6.33022	-4.30734	-3.46156	-2.7989	-2.10135	-1.68283	-1.31662	-1.36893	-1.35149	-1.56076	-1.79618	-1.7177	-1.70026	-1.46484	-1.10735	-0.967843	-0.50572	-0.25286
226.88	-2.37165	-2.2147	-2.72042	-4.95257	-17.12472*	-6.3215	-4.3335	-3.44413	-2.82506	-2.10135	-1.78746	-1.36021	-1.2643	-1.29918	-1.49972	-1.79618	-1.77002	-1.72642	-1.50844	-1.16839	-0.994001	-0.409807	-0.209263
226.89	-2.38909	-2.3019	-2.7117	-4.85665	-17.116*	-6.31278	-4.28118	-3.51388	-2.79018	-1.97056	-1.88337	-1.36893	-1.34277	-1.36893	-1.42125	-1.70026	-1.70898	-1.7177	-1.49972	-1.24686	-0.950405	-0.479562	-0.191825
226.9	-2.40653	-2.35421	-2.62451	-4.92641	-17.02009*	-6.17327	-4.32478	-3.50516	-2.73786	-2.06648	-1.90953	-1.38637	-1.36893	-1.37765	-1.50844	-1.69155	-1.75258	-1.61307	-1.50844	-1.2643	-0.915527	-0.540597	-0.104632
226.91	-2.27574	-2.41525	-2.56348	-4.93513	-16.95905*	-6.2343	-4.26374	-3.479	-2.85121	-2.11879	-1.95312	-1.40381	-1.31662	-1.42125	-1.5782	-1.75258	-1.86593	-1.69155	-1.33405	-1.31662	-1.04632	-0.584194	0.00871931
226.92	-2.28446	-2.33677	-2.63323	-4.91769	-16.80211*	-6.2343	-4.20271	-3.39181	-2.90353	-2.11879	-1.86593	-1.27302	-1.3079	-1.42125	-1.61307	-1.72642	-1.88337	-1.7177	-1.36893	-1.22942	-1.02888	-0.636509	-0.0435965
226.93	-2.31062	-2.28446	-2.70299	-4.89153	-16.70619*	-6.25174	-4.2899	-3.27846	-2.92097	-2.10135	-1.79618	-1.32533	-1.21198	-1.36893	-1.62179	-1.77874	-1.96184	-1.77002	-1.43869	-1.19454	-1.05504	-0.592913	-0.0784738
226.94	-2.33677	-2.36293	-2.7117	-4.82178	-16.76723*	-6.2343	-4.30734	-3.33949	-2.93841	-2.02288	-1.82234	-1.35149	-1.2643	-1.47356	-1.55204	-1.70026	-1.89209	-1.79618	-1.47356	-1.29046	-1.08119	-0.610352	-0.0959124
226.95	-2.34549	-2.40653	-2.72042	-4.88281	-16.74107*	-6.12967	-4.30734	-3.36565	-2.79018	-1.97056	-1.77874	-1.36893	-1.31662	-1.48228	-1.5782	-1.68283	-1.84849	-1.66539	-1.52588	-1.25558	-0.950405	-0.671387	-0.0871931
226.96	-2.38037	-2.41525	-2.64195	-4.92641	-16.74107*	-6.11224	-4.2463	-3.34821	-2.78146	-1.97056	-1.78746	-1.42125	-1.34277	-1.49972	-1.63923	-1.75258	-1.88337	-1.67411	-1.48228	-1.29046	-0.994001	-0.671387	-0.0697545
226.97	-2.31934	-2.45885	-2.67683	-4.94385	-16.69748*	-6.10352	-4.08936	-3.40053	-2.78146	-1.93569	-1.70026	-1.31662	-1.41253	-1.491	-1.67411	-1.78746	-1.83106	-1.78746	-1.47356	-1.29918	-1.00272	-0.671387	-0.165667
226.98	-2.29318	-2.38909	-2.70299	-4.99616	-16.58412*	-6.08608	-4.15039	-3.30462	-2.72042	-1.97928	-1.60435	-1.35149	-1.32533	-1.38637	-1.7177	-1.78746	-1.83106	-1.77874	-1.51716	-1.18583	-0.985282	-0.62779	-0.244141
226.99	-2.37165	-2.34549	-2.70299	-4.93513	-16.60156*	-6.0076	-4.16783	-3.30462	-2.70299	-1.86593	-1.66539	-1.45612	-1.34277	-1.42997	-1.59563	-1.77002	-1.77002	-1.85721	-1.52588	-1.23814	-0.976562	-0.549316	-0.244141
227	-2.38909	-2.34549	-2.70299	-4.94385	-16.55797*	-5.86809	-4.15911	-3.34821	-2.56348	-1.81362	-1.70026	-1.45612	-1.44741	-1.48228	-1.56947	-1.67411	-1.64795	-1.81362	-1.5346	-1.28174	-0.915527	-0.592913	-0.261579
227.01	-2.35421	-2.36293	-2.61579	-5.00488	-16.53181*	-5.91169	-4.11551	-3.35693	-2.60707	-1.85721	-1.73514	-1.491	-1.42125	-1.50844	-1.63923	-1.7177	-1.74386	-1.81362	-1.46484	-1.25558	-0.906808	-0.610352	-0.156947
227.02	-2.37165	-2.40653	-2.58092	-4.98744	-16.46205*	-5.92041	-4.05448	-3.38309	-2.64195	-1.95312	-1.77002	-1.38637	-1.46484	-1.58691	-1.62179	-1.72642	-1.77002	-1.90953	-1.42997	-1.25558	-0.976562	-0.636509	-0.183106
227.03	-2.31062	-2.42397	-2.62451	-4.99616	-16.3487*	-5.92041	-4.01088	-3.33078	-2.63323	-2.02288	-1.7177	-1.34277	-1.44741	-1.49972	-1.67411	-1.74386	-1.7613	-1.90953	-1.50844	-1.18583	-0.950405	-0.636509	-0.183106
227.04	-2.24086	-2.33677	-2.62451	-4.94385	-16.3487*	-5.8245	-4.04576	-3.21742	-2.65067	-1.96184	-1.79618	-1.37765	-1.42125	-1.42125	-1.60435	-1.70898	-1.77874	-1.87465	-1.5346	-1.13351	-0.950405	-0.549316	-0.235421
227.05	-2.31062	-2.38037	-2.65939	-4.88281	-16.33998*	-5.80706	-4.09807	-3.26974	-2.5286	-1.86593	-1.84849	-1.36893	-1.52588	-1.45612	-1.5782	-1.61307	-1.67411	-1.88337	-1.56076	-1.20326	-0.88065	-0.531878	-0.244141
227.06	-2.36293	-2.40653	-2.66811	-4.97001	-16.3487*	-5.84194	-4.11551	-3.30462	-2.54604	-1.90953	-1.83106	-1.38637	-1.5346	-1.44741	-1.65667	-1.61307	-1.72642	-1.72642	-1.50844	-1.21198	-0.828334	-0.549316	-0.113351
227.07	-2.36293	-2.41525	-2.62451	-4.97001	-16.25279*	-5.8245	-4.04576	-3.31334	-2.62451	-1.91825	-1.87465	-1.36021	-1.58691	-1.46484	-1.66539	-1.64795	-1.77874	-1.74386	-1.42997	-1.25558	-0.863212	-0.531878	-0.0871931
227.08	-2.38037	-2.44141	-2.67683	-5.03104	-16.1656*	-5.8245	-4.09807	-3.32206	-2.63323	-1.95312	-1.79618	-1.31662	-1.50844	-1.44741	-1.67411	-1.62179	-1.79618	-1.79618	-1.46484	-1.29046	-0.941685	-0.558036	-0.113351
227.09	-2.33677	-2.40653	-2.72042	-5.02232	-16.19176*	-5.81578	-4.12423	-3.20871	-2.68555	-1.96184	-1.79618	-1.40381	-1.44741	-1.36893	-1.67411	-1.66539	-1.82234	-1.75258	-1.47356	-1.17711	-1.00272	-0.523158	-0.12207
227.1	-2.2147	-2.31062	-2.70299	-4.88281	-16.15688*	-5.69371	-4.17655	-3.21742	-2.58092	-1.91825	-1.8049	-1.41253	-1.491	-1.44741	-1.59563	-1.61307	-1.82234	-1.77002	-1.46484	-1.18583	-0.959124	-0.497001	-0.165667
227.11	-2.19727	-2.38037	-2.72914	-4.90025	-16.14816*	-5.72858	-4.20271	-3.27846	-2.56348	-1.99672	-1.77002	-1.42125	-1.49972	-1.48228	-1.65667	-1.60435	-1.77874	-1.68283	-1.46484	-1.3079	-0.863212	-0.566755	-0.148228
227.12	-2.26702	-2.40653	-2.62451	-4.91769	-16.04353*	-5.72858	-4.08064	-3.27846	-2.61579	-2.05776	-1.75258	-1.36893	-1.49972	-1.50844	-1.68283	-1.67411	-1.83977	-1.70898	-1.40381	-1.34277	-0.941685	-0.610352	-0.104632
227.13	-2.29318	-2.41525	-2.55476	-4.92641	-15.88658*	-5.76346	-4.12423	-3.33949	-2.63323	-2.06648	-1.64795	-1.3079	-1.42997	-1.5346	-1.67411	-1.75258	-1.83977	-1.8049	-1.48228	-1.38637	-0.976562	-0.653948	-0.174386
227.14	-2.31062	-2.39781	-2.56348	-4.91769	-15.8953*	-5.68499	-4.15911	-3.32206	-2.64195	-2.09263	-1.61307	-1.31662	-1.31662	-1.49972	-1.69155	-1.8049	-1.86593	-1.8049	-1.50844	-1.3079	-0.994001	-0.62779	-0.235421
227.15	-2.33677	-2.29318	-2.55476	-4.75202	-15.83426*	-5.61523	-4.15911	-3.24358	-2.61579	-1.988	-1.67411	-1.34277	-1.36893	-1.5346	-1.54332	-1.77002	-1.83106	-1.85721	-1.54332	-1.29046	-0.994001	-0.540597	-0.279018
227.16	-2.22342	-2.31934	-2.56348	-4.82178	-15.82554*	-5.67627	-4.15911	-3.35693	-2.54604	-1.97928	-1.70898	-1.36021	-1.33405	-1.61307	-1.50844	-1.70026	-1.73514	-1.78746	-1.54332	-1.32533	-0.924247	-0.566755	-0.322614
227.17	-2.22342	-2.38037	-2.51988	-4.88281	-15.73835*	-5.71987	-4.05448	-3.40053	-2.59835	-2.0316	-1.75258	-1.36893	-1.36021	-1.63923	-1.5782	-1.82234	-1.77874	-1.74386	-1.43869	-1.34277	-0.976562	-0.653948	-0.244141
227.18	-2.3019	-2.43269	-2.45012	-4.86537	-15.60756*	-5.71115	-3.96728	-3.36565	-2.56348	-2.02288	-1.72642	-1.29918	-1.34277	-1.68283	-1.5782	-1.79618	-1.83977	-1.8049	-1.48228	-1.32533	-0.976562	-0.645229	-0.270298
227.19	-2.35421	-2.51116	-2.55476	-4.90025	-15.60756*	-5.61523	-4.0632	-3.33949	-2.56348	-2.0316	-1.66539	-1.36021	-1.2643	-1.5782	-1.58691	-1.82234	-1.84849	-1.85721	-1.52588	-1.32533	-0.967843	-0.653948	-0.322614
227.2	-2.37165	-2.50244	-2.61579	-4.87409	-15.54653*	-5.60651	-4.0632	-3.19127	-2.5286	-1.988	-1.70898	-1.43869	-1.33405	-1.50844	-1.52588	-1.83977	-1.8049	-1.89209	-1.50844	-1.2207	-0.994001	-0.619071	-0.313895
227.21	-2.37165	-2.45012	-2.66811	-4.84793	-15.47677*	-5.64139	-4.08936	-3.20871	-2.45885	-1.90081	-1.75258	-1.44741	-1.36021	-1.5346	-1.47356	-1.72642	-1.7177	-1.82234	-1.5346	-1.22942	-0.906808	-0.558036	-0.313895
227.22	-2.3019	-2.50244	-2.68555	-4.89153	-15.33726*	-5.63267	-4.02832	-3.26102	-2.51988	-1.96184	-1.79618	-1.43869	-1.36893	-1.51716	-1.5346	-1.7613	-1.74386	-1.7613	-1.41253	-1.27302	-0.932966	-0.592913	-0.200544
227.23	-2.2583	-2.51988	-2.62451	-4.89153	-15.24135*	-5.65883	-3.92369	-3.26102	-2.58092	-1.97928	-1.78746	-1.35149	-1.34277	-1.48228	-1.56947	-1.79618	-1.81362	-1.78746	-1.42997	-1.25558	-0.976562	-0.636509	-0.156947
227.24	-2.3019	-2.50244	-2.67683	-4.90897	-15.29367*	-5.58036	-3.95857	-3.32206	-2.59835	-2.01416	-1.7177	-1.32533	-1.24686	-1.42997	-1.5346	-1.75258	-1.82234	-1.74386	-1.491	-1.23814	-0.985282	-0.723703	-0.235421
227.25	-2.28446	-2.49372	-2.7117	-4.85665	-15.25007*	-5.54548	-3.93241	-3.32206	-2.58092	-2.0316	-1.77874	-1.36893	-1.3079	-1.34277	-1.56076	-1.8049	-1.83977	-1.70898	-1.491	-1.15095	-0.985282	-0.741141	-0.217983
227.26	-2.33677	-2.38909	-2.72042	-4.80434	-15.21519*	-5.62395	-3.90625	-3.22614	-2.43269	-1.93569	-1.8049	-1.32533	-1.37765	-1.36893	-1.46484	-1.69155	-1.77874	-1.70026	-1.52588	-1.07248	-0.932966	-0.662667	-0.209263
227.27	-2.35421	-2.44141	-2.72914	-4.8305	-15.04953*	-5.64139	-3.93241	-3.27846	-2.49372	-1.97928	-1.74386	-1.34277	-1.37765	-1.38637	-1.48228	-1.64795	-1.72642	-1.59563	-1.44741	-1.10735	-0.845773	-0.653948	-0.191825
227.28	-2.29318	-2.44141	-2.63323	-4.87409	-14.97977*	-5.70243	-3.81906	-3.31334	-2.5286	-2.04904	-1.74386	-1.32533	-1.42125	-1.38637	-1.49972	-1.72642	-1.77002	-1.63051	-1.38637	-1.13351	-0.906808	-0.714983	-0.0959124
227.29	-2.24958	-2.42397	-2.60707	-4.85665	-14.97105*	-5.60651	-3.85393	-3.33078	-2.5286	-2.00544	-1.67411	-1.2643	-1.31662	-1.42997	-1.52588	-1.70026	-1.74386	-1.64795	-1.49972	-1.15095	-0.941685	-0.706264	-0.165667
227.3	-2.34549	-2.41525	-2.64195	-4.7433	-14.94489*	-5.56292	-3.90625	-3.39181	-2.5722	-2.00544	-1.73514	-1.34277	-1.33405	-1.31662	-1.5346	-1.7177	-1.78746	-1.67411	-1.52588	-1.18583	-0.959124	-0.688825	-0.217983
227.31	-2.3019	-2.3019	-2.58963	-4.7433	-14.96233*	-5.58036	-3.92369	-3.31334	-2.51988	-1.89209	-1.81362	-1.37765	-1.40381	-1.3079	-1.42125	-1.65667	-1.7613	-1.72642	-1.54332	-1.07248	-0.959124	-0.584194	-0.191825
227.32	-2.29318	-2.24086	-2.62451	-4.79562	-14.86642*	-5.52804	-3.91497	-3.27846	-2.45885	-1.90953	-1.8049	-1.43869	-1.36893	-1.36021	-1.43869	-1.54332	-1.68283	-1.66539	-1.49972	-1.06376	-0.793457	-0.531878	-0.235421
227.33	-2.35421	-2.33677	-2.56348	-4.80434	-14.8141*	-5.49316	-3.80162	-3.2959	-2.49372	-1.97928	-1.83977	-1.43869	-1.44741	-1.36021	-1.51716	-1.5782	-1.77874	-1.64795	-1.43869	-1.11607	-0.819615	-0.514439	-0.156947
227.34	-2.37165	-2.36293	-2.54604	-4.86537	-14.83154*	-5.43213	-3.81034	-3.26974	-2.50244	-2.00544	-1.75258	-1.32533	-1.37765	-1.40381	-1.52588	-1.63923	-1.84849	-1.73514	-1.491	-1.16839	-0.88065	-0.575474	-0.156947
227.35	-2.38037	-2.38037	-2.62451	-4.8305	-14.76179*	-5.39725	-3.88881	-3.24358	-2.5286	-2.04032	-1.66539	-1.38637	-1.31662	-1.34277	-1.55204	-1.67411	-1.88337	-1.75258	-1.49972	-1.20326	-0.863212	-0.601632	-0.217983
227.36	-2.43269	-2.36293	-2.65939	-4.76946	-14.70075*	-5.41469	-3.90625	-3.19999	-2.45012	-1.96184	-1.72642	-1.38637	-1.34277	-1.31662	-1.52588	-1.70898	-1.91825	-1.77002	-1.491	-1.20326	-0.924247	-0.566755	-0.217983
227.37	-2.40653	-2.2583	-2.70299	-4.8305	-14.56996*	-5.40597	-3.95857	-3.09535	-2.37165	-1.89209	-1.73514	-1.34277	-1.31662	-1.44741	-1.51716	-1.62179	-1.83106	-1.73514	-1.44741	-1.15967	-0.819615	-0.427246	-0.270298
227.38	-2.39781	-2.29318	-2.66811	-4.82178	-14.46533*	-5.41469	-3.93241	-3.16511	-2.45012	-1.96184	-1.78746	-1.35149	-1.3079	-1.51716	-1.54332	-1.66539	-1.87465	-1.63923	-1.37765	-1.21198	-0.819615	-0.427246	-0.244141
227.39	-2.33677	-2.35421	-2.59835	-4.85665	-14.45661*	-5.30134	-3.92369	-3.21742	-2.55476	-1.96184	-1.77874	-1.25558	-1.22942	-1.58691	-1.56076	-1.74386	-1.92697	-1.7177	-1.42997	-1.24686	-0.88065	-0.479562	-0.183106
227.4	-2.28446	-2.37165	-2.67683	-4.76946	-14.36942*	-5.22287	-3.976	-3.18255	-2.56348	-1.96184	-1.70898	-1.28174	-1.15095	-1.56947	-1.61307	-1.70898	-1.91825	-1.75258	-1.46484	-1.21198	-0.871931	-0.549316	-0.279018
227.41	-2.33677	-2.38909	-2.73786	-4.69971	-14.34326*	-5.2403	-3.96728	-3.19127	-2.56348	-1.89209	-1.77002	-1.31662	-1.22942	-1.47356	-1.60435	-1.7177	-1.93569	-1.77002	-1.45612	-1.22942	-0.88065	-0.549316	-0.279018
227.42	-2.39781	-2.3019	-2.72914	-4.76946	-14.22991*	-5.24902	-3.95857	-3.08663	-2.53732	-1.85721	-1.77874	-1.31662	-1.28174	-1.491	-1.491	-1.70898	-1.81362	-1.79618	-1.42997	-1.15095	-0.837054	-0.531878	-0.296457
227.43	-2.47628	-2.33677	-2.7117	-4.8305	-14.16888*	-5.31878	-3.86265	-3.04304	-2.60707	-1.95312	-1.77874	-1.34277	-1.28174	-1.51716	-1.56076	-1.64795	-1.72642	-1.64795	-1.29918	-1.14223	-0.767299	-0.479562	-0.244141
227.44	-2.51988	-2.38909	-2.64195	-4.83922	-14.19503*	-5.25774	-3.73186	-3.0692	-2.63323	-1.99672	-1.74386	-1.25558	-1.23814	-1.49972	-1.63923	-1.70026	-1.75258	-1.62179	-1.29046	-1.17711	-0.845773	-0.514439	-0.13079
227.45	-2.51116	-2.35421	-2.70299	-4.86537	-14.23863*	-5.24902	-3.77546	-3.06048	-2.62451	-2.00544	-1.63051	-1.21198	-1.15967	-1.55204	-1.69155	-1.7177	-1.74386	-1.68283	-1.29918	-1.20326	-0.871931	-0.531878	-0.156947
227.46	-2.42397	-2.35421	-2.70299	-4.79562	-14.27351*	-5.29262	-3.77546	-3.08663	-2.58963	-2.04032	-1.68283	-1.29046	-1.19454	-1.51716	-1.72642	-1.75258	-1.75258	-1.64795	-1.3079	-1.21198	-0.889369	-0.558036	-0.174386
227.47	-2.42397	-2.28446	-2.72914	-4.89153	-14.16016*	-5.25774	-3.7929	-3.0692	-2.44141	-1.92697	-1.72642	-1.32533	-1.22942	-1.491	-1.65667	-1.73514	-1.7177	-1.67411	-1.35149	-1.20326	-0.828334	-0.592913	-0.13079
227.48	-2.44141	-2.28446	-2.7117	-4.94385	-14.05552*	-5.2839	-3.81034	-2.96456	-2.41525	-1.88337	-1.73514	-1.35149	-1.22942	-1.52588	-1.68283	-1.63923	-1.65667	-1.63051	-1.25558	-1.08119	-0.75858	-0.488281	-0.12207
227.49	-2.45012	-2.36293	-2.61579	-4.96129	-14.07296*	-5.19671	-3.75802	-2.99072	-2.39781	-1.86593	-1.73514	-1.34277	-1.23814	-1.491	-1.70898	-1.68283	-1.7177	-1.56076	-1.29046	-1.08991	-0.784738	-0.531878	-0.0523158
227.5	-2.41525	-2.37165	-2.67683	-4.93513	-14.02065*	-5.17927	-3.86265	-3.06048	-2.38909	-1.83106	-1.70026	-1.24686	-1.15967	-1.491	-1.69155	-1.72642	-1.77874	-1.63923	-1.35149	-1.08991	-0.793457	-0.584194	0.00871931
227.51	-2.41525	-2.43269	-2.76402	-4.8305	-14.02065*	-5.2403	-3.88009	-3.03432	-2.40653	-1.82234	-1.74386	-1.29046	-1.20326	-1.42125	-1.70026	-1.7177	-1.77874	-1.65667	-1.36893	-1.09863	-0.767299	-0.575474	-0.0610352
227.52	-2.34549	-2.36293	-2.78146	-4.85665	-13.89858*	-5.2403	-3.87137	-3.07792	-2.35421	-1.74386	-1.81362	-1.29046	-1.24686	-1.29918	-1.61307	-1.7177	-1.82234	-1.66539	-1.40381	-1.11607	-0.810896	-0.601632	-0.113351
227.53	-2.38037	-2.31062	-2.80762	-4.91769	-13.84626*	-5.25774	-3.89753	-2.99944	-2.37165	-1.67411	-1.78746	-1.29046	-1.2643	-1.35149	-1.50844	-1.64795	-1.7177	-1.69155	-1.29046	-1.07248	-0.714983	-0.558036	-0.174386
227.54	-2.37165	-2.35421	-2.72042	-4.90897	-13.84626*	-5.14439	-3.78418	-2.92097	-2.44141	-1.77002	-1.82234	-1.2643	-1.29918	-1.37765	-1.59563	-1.69155	-1.7613	-1.5782	-1.32533	-1.02888	-0.697545	-0.488281	-0.148228
227.55	-2.41525	-2.40653	-2.7553	-4.88281	-13.8201*	-5.03104	-3.74058	-2.99072	-2.42397	-1.79618	-1.74386	-1.16839	-1.23814	-1.42125	-1.59563	-1.72642	-1.82234	-1.60435	-1.40381	-1.09863	-0.723703	-0.540597	-0.0610352
227.56	-2.45012	-2.44141	-2.78146	-4.82178	-13.75907*	-5.0572	-3.78418	-3.03432	-2.45885	-1.83106	-1.68283	-1.24686	-1.28174	-1.44741	-1.56947	-1.73514	-1.81362	-1.66539	-1.42125	-1.12479	-0.749861	-0.540597	-0.13079
227.57	-2.39781	-2.37165	-2.78146	-4.90025	-13.67188*	-5.04848	-3.77546	-3.01688	-2.37165	-1.82234	-1.68283	-1.31662	-1.36021	-1.3079	-1.56076	-1.78746	-1.81362	-1.62179	-1.42997	-1.16839	-0.802176	-0.592913	-0.165667
227.58	-2.31062	-2.3019	-2.80762	-4.94385	-13.56724*	-5.03104	-3.78418	-3.07792	-2.2583	-1.73514	-1.75258	-1.32533	-1.35149	-1.36893	-1.47356	-1.70026	-1.75258	-1.63923	-1.38637	-1.19454	-0.776018	-0.610352	-0.200544
227.59	-2.37165	-2.40653	-2.7117	-4.93513	-13.60212*	-4.95257	-3.73186	-2.93841	-2.33677	-1.78746	-1.81362	-1.35149	-1.40381	-1.47356	-1.51716	-1.63923	-1.66539	-1.58691	-1.29046	-1.14223	-0.767299	-0.514439	-0.226702
227.6	-2.37165	-2.38909	-2.67683	-4.89153	-13.60212*	-4.86537	-3.65339	-2.88609	-2.35421	-1.82234	-1.8049	-1.22942	-1.32533	-1.49972	-1.58691	-1.67411	-1.70898	-1.56947	-1.40381	-1.17711	-0.88065	-0.479562	-0.156947
227.61	-2.35421	-2.39781	-2.7117	-4.7869	-13.56724*	-4.93513	-3.70571	-2.93841	-2.36293	-1.82234	-1.7177	-1.23814	-1.35149	-1.5346	-1.5782	-1.67411	-1.72642	-1.61307	-1.47356	-1.25558	-0.932966	-0.540597	-0.191825
227.62	-2.33677	-2.36293	-2.65939	-4.81306	-13.43645*	-4.99616	-3.68827	-2.92097	-2.33677	-1.86593	-1.81362	-1.29046	-1.45612	-1.5346	-1.65667	-1.70898	-1.73514	-1.66539	-1.5346	-1.25558	-0.959124	-0.549316	-0.226702
227.63	-2.29318	-2.27574	-2.65939	-4.82178	-13.31438*	-5.02232	-3.67955	-2.92969	-2.19727	-1.8049	-1.77874	-1.29918	-1.491	-1.42997	-1.54332	-1.70026	-1.72642	-1.70898	-1.55204	-1.29046	-0.932966	-0.584194	-0.217983
227.64	-2.28446	-2.33677	-2.53732	-4.82178	-13.27951*	-5.02232	-3.67083	-2.92097	-2.3019	-1.84849	-1.73514	-1.33405	-1.52588	-1.44741	-1.49972	-1.61307	-1.60435	-1.65667	-1.49972	-1.28174	-0.837054	-0.566755	-0.261579
227.65	-2.34549	-2.34549	-2.5722	-4.83922	-13.26207*	-4.93513	-3.59235	-2.84249	-2.39781	-1.91825	-1.73514	-1.34277	-1.50844	-1.43869	-1.54332	-1.77002	-1.62179	-1.56076	-1.56076	-1.23814	-0.915527	-0.523158	-0.191825
227.66	-2.37165	-2.37165	-2.58963	-4.76074	-13.21847*	-4.97001	-3.60979	-2.94713	-2.42397	-1.90081	-1.59563	-1.29918	-1.38637	-1.40381	-1.5782	-1.87465	-1.67411	-1.63051	-1.64795	-1.3079	-0.959124	-0.558036	-0.174386
227.67	-2.39781	-2.41525	-2.58092	-4.82178	-13.14872*	-4.97001	-3.69699	-2.99072	-2.51116	-1.90953	-1.56076	-1.36021	-1.43869	-1.41253	-1.62179	-1.89209	-1.68283	-1.66539	-1.59563	-1.34277	-0.976562	-0.592913	-0.261579
227.68	-2.41525	-2.27574	-2.5286	-4.84793	-13.07896*	-4.97872	-3.70571	-2.97328	-2.44141	-1.83106	-1.58691	-1.35149	-1.49972	-1.32533	-1.60435	-1.90953	-1.70898	-1.66539	-1.59563	-1.31662	-1.01144	-0.601632	-0.305176
227.69	-2.36293	-2.33677	-2.50244	-4.79562	-13.0964*	-4.93513	-3.72315	-2.99944	-2.45885	-1.73514	-1.55204	-1.3079	-1.54332	-1.42125	-1.55204	-1.73514	-1.64795	-1.66539	-1.52588	-1.29918	-0.898089	-0.653948	-0.322614
227.7	-2.43269	-2.40653	-2.54604	-4.75202	-13.06152*	-4.84793	-3.63595	-2.89481	-2.51116	-1.78746	-1.60435	-1.28174	-1.51716	-1.51716	-1.61307	-1.7177	-1.60435	-1.59563	-1.491	-1.18583	-0.898089	-0.549316	-0.322614
227.71	-2.51988	-2.36293	-2.61579	-4.64739	-13.04408*	-4.87409	-3.64467	-2.7989	-2.47628	-1.82234	-1.45612	-1.17711	-1.37765	-1.45612	-1.63051	-1.7177	-1.66539	-1.58691	-1.50844	-1.10735	-0.950405	-0.514439	-0.200544
227.72	-2.51988	-2.35421	-2.62451	-4.69971	-12.94817*	-4.89153	-3.71442	-2.84249	-2.485	-1.85721	-1.36893	-1.20326	-1.42997	-1.46484	-1.59563	-1.68283	-1.70026	-1.63051	-1.47356	-1.16839	-0.941685	-0.558036	-0.235421
227.73	-2.50244	-2.2583	-2.69427	-4.76074	-12.78251*	-4.83922	-3.72315	-2.88609	-2.35421	-1.86593	-1.46484	-1.25558	-1.45612	-1.41253	-1.61307	-1.70898	-1.77874	-1.63051	-1.49972	-1.22942	-0.994001	-0.558036	-0.25286
227.74	-2.44141	-2.33677	-2.55476	-4.80434	-12.85226*	-4.82178	-3.73186	-2.87737	-2.26702	-1.7613	-1.491	-1.25558	-1.42125	-1.31662	-1.47356	-1.67411	-1.74386	-1.67411	-1.44741	-1.27302	-0.941685	-0.540597	-0.217983
227.75	-2.31062	-2.38037	-2.55476	-4.85665	-12.84354*	-4.71715	-3.73186	-2.93841	-2.29318	-1.77874	-1.52588	-1.31662	-1.42125	-1.34277	-1.50844	-1.59563	-1.65667	-1.63051	-1.37765	-1.29046	-0.871931	-0.549316	-0.200544
227.76	-2.36293	-2.36293	-2.58092	-4.80434	-12.86098*	-4.75202	-3.65339	-2.83378	-2.29318	-1.82234	-1.56076	-1.2207	-1.27302	-1.34277	-1.5782	-1.67411	-1.70026	-1.61307	-1.44741	-1.23814	-0.941685	-0.435965	-0.104632
227.77	-2.36293	-2.38909	-2.58963	-4.83922	-12.80866*	-4.76074	-3.71442	-2.86865	-2.31062	-1.81362	-1.55204	-1.28174	-1.25558	-1.32533	-1.61307	-1.68283	-1.70898	-1.7177	-1.46484	-1.32533	-0.967843	-0.50572	-0.0871931
227.78	-2.38909	-2.23214	-2.61579	-4.90897	-12.71275*	-4.77818	-3.73186	-2.92969	-2.29318	-1.87465	-1.65667	-1.38637	-1.2207	-1.31662	-1.65667	-1.72642	-1.69155	-1.73514	-1.47356	-1.36021	-1.00272	-0.549316	-0.156947
227.79	-2.38909	-2.24958	-2.50244	-4.94385	-12.72147*	-4.81306	-3.7493	-2.95585	-2.2583	-1.79618	-1.7177	-1.43869	-1.2207	-1.21198	-1.63923	-1.72642	-1.67411	-1.74386	-1.41253	-1.36021	-0.994001	-0.540597	-0.156947
227.8	-2.26702	-2.26702	-2.51988	-4.94385	-12.71275*	-4.70843	-3.7493	-2.99944	-2.29318	-1.74386	-1.69155	-1.46484	-1.23814	-1.2643	-1.60435	-1.60435	-1.64795	-1.70898	-1.31662	-1.37765	-0.88065	-0.549316	-0.183106
227.81	-2.28446	-2.3019	-2.63323	-4.82178	-12.65172*	-4.67355	-3.60979	-2.99072	-2.31062	-1.75258	-1.69155	-1.42997	-1.17711	-1.36893	-1.67411	-1.5782	-1.69155	-1.59563	-1.34277	-1.29918	-0.898089	-0.497001	-0.209263
227.82	-2.34549	-2.3019	-2.56348	-4.80434	-12.65172*	-4.7433	-3.54004	-2.86865	-2.28446	-1.7613	-1.56076	-1.36893	-1.12479	-1.33405	-1.70026	-1.63923	-1.74386	-1.63923	-1.33405	-1.15967	-0.941685	-0.427246	-0.191825
227.83	-2.37165	-2.20599	-2.56348	-4.8305	-12.50349*	-4.72586	-3.54004	-2.94713	-2.28446	-1.7613	-1.56076	-1.41253	-1.21198	-1.34277	-1.7177	-1.61307	-1.7177	-1.67411	-1.40381	-1.17711	-0.932966	-0.531878	-0.287737
227.84	-2.39781	-2.34549	-2.49372	-4.77818	-12.52965*	-4.72586	-3.49644	-2.982	-2.18855	-1.7177	-1.61307	-1.38637	-1.20326	-1.27302	-1.70026	-1.66539	-1.7613	-1.66539	-1.40381	-1.18583	-0.959124	-0.549316	-0.331334
227.85	-2.36293	-2.40653	-2.485	-4.79562	-12.54708*	-4.62995	-3.50516	-2.97328	-2.2147	-1.64795	-1.63051	-1.38637	-1.21198	-1.24686	-1.59563	-1.60435	-1.69155	-1.67411	-1.32533	-1.21198	-0.898089	-0.540597	-0.340053
227.86	-2.3019	-2.38909	-2.54604	-4.7433	-12.50349*	-4.61251	-3.40053	-3.00816	-2.28446	-1.7177	-1.62179	-1.36021	-1.13351	-1.29046	-1.54332	-1.61307	-1.61307	-1.56076	-1.42125	-1.21198	-0.898089	-0.523158	-0.331334
227.87	-2.35421	-2.37165	-2.55476	-4.73458	-12.44245*	-4.66483	-3.33949	-2.96456	-2.31934	-1.77002	-1.60435	-1.23814	-1.07248	-1.36021	-1.52588	-1.70026	-1.69155	-1.49972	-1.491	-1.13351	-0.959124	-0.392369	-0.174386
227.88	-2.34549	-2.2583	-2.59835	-4.76946	-12.29422*	-4.66483	-3.40053	-2.85121	-2.33677	-1.75258	-1.5346	-1.21198	-1.15095	-1.42125	-1.51716	-1.7177	-1.7613	-1.56076	-1.491	-1.14223	-0.967843	-0.37493	-0.148228
227.89	-2.38037	-2.31934	-2.53732	-4.76074	-12.24191*	-4.65611	-3.42669	-2.87737	-2.23214	-1.75258	-1.56947	-1.27302	-1.15095	-1.40381	-1.491	-1.70898	-1.8049	-1.58691	-1.48228	-1.17711	-0.967843	-0.409807	-0.200544
227.9	-2.34549	-2.34549	-2.56348	-4.79562	-12.28551*	-4.56892	-3.44413	-2.85993	-2.19727	-1.70026	-1.5782	-1.25558	-1.15095	-1.32533	-1.43869	-1.68283	-1.8049	-1.63051	-1.38637	-1.17711	-0.924247	-0.418527	-0.226702
227.91	-2.26702	-2.31062	-2.62451	-4.69971	-12.19831*	-4.54276	-3.43541	-2.88609	-2.22342	-1.70898	-1.62179	-1.25558	-1.19454	-1.36021	-1.44741	-1.56076	-1.69155	-1.61307	-1.47356	-1.23814	-0.845773	-0.479562	-0.217983
227.92	-2.29318	-2.34549	-2.65939	-4.57764	-12.146*	-4.62123	-3.35693	-2.89481	-2.22342	-1.77874	-1.62179	-1.15095	-1.06376	-1.42997	-1.52588	-1.62179	-1.77874	-1.54332	-1.54332	-1.2207	-0.898089	-0.479562	-0.200544
227.93	-2.36293	-2.2583	-2.67683	-4.63867	-11.96289*	-4.64739	-3.44413	-2.7989	-2.26702	-1.78746	-1.54332	-1.20326	-1.08991	-1.42997	-1.50844	-1.63923	-1.79618	-1.59563	-1.52588	-1.12479	-0.932966	-0.470843	-0.139509
227.94	-2.35421	-2.27574	-2.58092	-4.63867	-11.92801*	-4.67355	-3.49644	-2.82506	-2.24958	-1.81362	-1.5782	-1.23814	-1.15095	-1.42997	-1.52588	-1.65667	-1.79618	-1.63923	-1.56947	-1.15967	-0.906808	-0.566755	-0.200544
227.95	-2.40653	-2.33677	-2.60707	-4.65611	-11.92801*	-4.61251	-3.49644	-2.89481	-2.17111	-1.75258	-1.66539	-1.25558	-1.17711	-1.34277	-1.45612	-1.70898	-1.86593	-1.63923	-1.491	-1.17711	-0.932966	-0.662667	-0.244141
227.96	-2.31062	-2.38909	-2.66811	-4.60379	-11.90186*	-4.50788	-3.49644	-2.92097	-2.24958	-1.69155	-1.70898	-1.27302	-1.23814	-1.34277	-1.33405	-1.65667	-1.75258	-1.69155	-1.47356	-1.16839	-0.845773	-0.671387	-0.305176
227.97	-2.28446	-2.41525	-2.64195	-4.54276	-11.92801*	-4.5166	-3.42669	-2.92969	-2.27574	-1.74386	-1.74386	-1.23814	-1.16839	-1.37765	-1.36893	-1.66539	-1.72642	-1.59563	-1.5346	-1.17711	-0.854492	-0.749861	-0.357492
227.98	-2.33677	-2.34549	-2.72914	-4.63867	-11.81466*	-4.50788	-3.44413	-2.91225	-2.28446	-1.77002	-1.70026	-1.20326	-1.2207	-1.35149	-1.45612	-1.74386	-1.7613	-1.63923	-1.55204	-1.08119	-0.906808	-0.645229	-0.331334
227.99	-2.35421	-2.42397	-2.59835	-4.69099	-11.77979*	-4.53404	-3.53132	-2.82506	-2.24958	-1.78746	-1.70898	-1.29046	-1.31662	-1.37765	-1.48228	-1.77002	-1.75258	-1.70898	-1.59563	-0.985282	-0.906808	-0.601632	-0.38365
228	-2.38909	-2.45012	-2.58963	-4.72586	-11.82338*	-4.5166	-3.54004	-2.85993	-2.15367	-1.8049	-1.7177	-1.35149	-1.31662	-1.34277	-1.51716	-1.81362	-1.74386	-1.70026	-1.50844	-1.0376	-0.950405	-0.636509	-0.409807
228.01	-2.35421	-2.45885	-2.58963	-4.73458	-11.82338*	-4.46429	-3.54004	-2.92097	-2.20599	-1.70898	-1.66539	-1.44741	-1.34277	-1.22942	-1.37765	-1.79618	-1.72642	-1.70898	-1.36893	-1.06376	-0.924247	-0.662667	-0.348772
228.02	-2.23214	-2.42397	-2.5722	-4.60379	-11.8757*	-4.53404	-3.49644	-2.91225	-2.29318	-1.7177	-1.63051	-1.40381	-1.27302	-1.27302	-1.37765	-1.70898	-1.64795	-1.66539	-1.42125	-1.07248	-0.871931	-0.610352	-0.322614
228.03	-2.33677	-2.36293	-2.59835	-4.67355	-11.82338*	-4.56892	-3.38309	-2.95585	-2.28446	-1.70898	-1.51716	-1.27302	-1.2207	-1.29918	-1.44741	-1.7613	-1.73514	-1.58691	-1.43869	-1.10735	-0.967843	-0.566755	-0.217983
228.04	-2.38909	-2.45885	-2.51988	-4.71715	-11.72747*	-4.55148	-3.42669	-2.91225	-2.37165	-1.70898	-1.46484	-1.34277	-1.28174	-1.3079	-1.45612	-1.77002	-1.79618	-1.63051	-1.42997	-1.00272	-0.967843	-0.418527	-0.183106
228.05	-2.40653	-2.49372	-2.47628	-4.73458	-11.77979*	-4.5602	-3.43541	-2.78146	-2.26702	-1.72642	-1.54332	-1.36021	-1.28174	-1.33405	-1.50844	-1.72642	-1.79618	-1.64795	-1.44741	-1.06376	-0.967843	-0.435965	-0.217983
228.06	-2.39781	-2.51988	-2.55476	-4.76074	-11.71003*	-4.48172	-3.40925	-2.80762	-2.22342	-1.63051	-1.5782	-1.34277	-1.29918	-1.27302	-1.48228	-1.69155	-1.82234	-1.64795	-1.36893	-1.15095	-0.959124	-0.453404	-0.270298
228.07	-2.29318	-2.45885	-2.56348	-4.66483	-11.65771*	-4.5166	-3.41797	-2.78146	-2.29318	-1.5782	-1.60435	-1.35149	-1.25558	-1.29918	-1.44741	-1.59563	-1.7613	-1.64795	-1.38637	-1.17711	-0.854492	-0.444685	-0.322614
228.08	-2.29318	-2.31934	-2.60707	-4.67355	-11.57052*	-4.5602	-3.32206	-2.7553	-2.31062	-1.70026	-1.60435	-1.28174	-1.17711	-1.38637	-1.50844	-1.63923	-1.67411	-1.51716	-1.43869	-1.25558	-0.871931	-0.488281	-0.296457
228.09	-2.35421	-2.34549	-2.58092	-4.71715	-11.36998*	-4.52532	-3.33949	-2.7989	-2.38037	-1.7177	-1.52588	-1.29918	-1.22942	-1.43869	-1.5346	-1.69155	-1.73514	-1.50844	-1.44741	-1.3079	-0.906808	-0.488281	-0.217983
228.1	-2.29318	-2.34549	-2.58092	-4.72586	-11.31766*	-4.52532	-3.39181	-2.72914	-2.40653	-1.74386	-1.59563	-1.37765	-1.28174	-1.49972	-1.56076	-1.70026	-1.72642	-1.56076	-1.43869	-1.21198	-0.959124	-0.409807	-0.270298
228.11	-2.33677	-2.37165	-2.65939	-4.73458	-11.23919*	-4.38581	-3.37437	-2.70299	-2.33677	-1.70898	-1.60435	-1.36893	-1.29046	-1.45612	-1.58691	-1.73514	-1.74386	-1.59563	-1.33405	-1.25558	-0.994001	-0.50572	-0.313895
228.12	-2.26702	-2.31062	-2.67683	-4.63867	-11.18687*	-4.38581	-3.38309	-2.7989	-2.40653	-1.67411	-1.58691	-1.41253	-1.29918	-1.36021	-1.48228	-1.69155	-1.73514	-1.66539	-1.34277	-1.24686	-0.915527	-0.584194	-0.305176
228.13	-2.24086	-2.34549	-2.68555	-4.65611	-11.12584*	-4.44685	-3.33078	-2.80762	-2.41525	-1.78746	-1.63923	-1.34277	-1.2207	-1.44741	-1.49972	-1.62179	-1.66539	-1.5782	-1.42125	-1.24686	-0.889369	-0.636509	-0.296457
228.14	-2.33677	-2.43269	-2.61579	-4.76074	-10.96017*	-4.42069	-3.20871	-2.82506	-2.42397	-1.84849	-1.54332	-1.2207	-1.24686	-1.44741	-1.56076	-1.68283	-1.7177	-1.5346	-1.41253	-1.29918	-1.01144	-0.680106	-0.244141
228.15	-2.41525	-2.45885	-2.55476	-4.7869	-10.94273*	-4.42941	-3.28718	-2.82506	-2.43269	-1.86593	-1.56076	-1.24686	-1.24686	-1.44741	-1.56076	-1.70898	-1.78746	-1.54332	-1.43869	-1.23814	-1.02888	-0.601632	-0.209263
228.16	-2.47628	-2.46756	-2.60707	-4.83922	-10.95145*	-4.32478	-3.30462	-2.7553	-2.35421	-1.97928	-1.61307	-1.22942	-1.25558	-1.47356	-1.56076	-1.74386	-1.77874	-1.56076	-1.37765	-1.16839	-1.10735	-0.531878	-0.244141
228.17	-2.45012	-2.37165	-2.61579	-4.80434	-10.89042*	-4.26374	-3.32206	-2.80762	-2.38037	-1.84849	-1.63923	-1.2207	-1.2643	-1.40381	-1.44741	-1.72642	-1.79618	-1.52588	-1.38637	-1.25558	-1.10735	-0.584194	-0.226702
228.18	-2.31934	-2.36293	-2.65939	-4.70843	-10.87298*	-4.31606	-3.31334	-2.87737	-2.44141	-1.86593	-1.65667	-1.25558	-1.16839	-1.42997	-1.34277	-1.61307	-1.70898	-1.51716	-1.50844	-1.24686	-1.07248	-0.592913	-0.244141
228.19	-2.37165	-2.41525	-2.65067	-4.7869	-10.75091*	-4.3335	-3.19999	-2.90353	-2.41525	-1.88337	-1.59563	-1.15095	-1.17711	-1.491	-1.41253	-1.61307	-1.7177	-1.43869	-1.5782	-1.22942	-1.12479	-0.584194	-0.165667
228.2	-2.36293	-2.44141	-2.58092	-4.7869	-10.7945*	-4.36837	-3.26102	-2.92969	-2.39781	-1.84849	-1.50844	-1.17711	-1.24686	-1.47356	-1.46484	-1.63051	-1.77002	-1.49972	-1.60435	-1.24686	-1.12479	-0.566755	-0.0871931
228.21	-2.35421	-2.50244	-2.66811	-4.80434	-10.85554*	-4.34222	-3.34821	-2.87737	-2.26702	-1.90953	-1.58691	-1.24686	-1.25558	-1.54332	-1.50844	-1.5782	-1.77874	-1.5782	-1.59563	-1.15967	-1.09863	-0.470843	-0.148228
228.22	-2.35421	-2.41525	-2.66811	-4.79562	-10.85554*	-4.26374	-3.37437	-2.77274	-2.18855	-1.85721	-1.59563	-1.29046	-1.31662	-1.491	-1.56947	-1.63051	-1.77874	-1.60435	-1.491	-1.15967	-1.17711	-0.479562	-0.209263
228.23	-2.2583	-2.38909	-2.65939	-4.67355	-10.8817*	-4.3335	-3.46156	-2.7989	-2.17983	-1.77874	-1.62179	-1.34277	-1.25558	-1.43869	-1.56076	-1.59563	-1.7613	-1.61307	-1.52588	-1.22942	-1.0376	-0.549316	-0.235421
228.24	-2.31062	-2.49372	-2.61579	-4.69971	-10.78578*	-4.32478	-3.42669	-2.80762	-2.17983	-1.84849	-1.63923	-1.2643	-1.21198	-1.49972	-1.61307	-1.5782	-1.68283	-1.58691	-1.52588	-1.23814	-1.0376	-0.549316	-0.261579
228.25	-2.37165	-2.50244	-2.51116	-4.71715	-10.71603*	-4.28118	-3.40053	-2.7553	-2.19727	-1.8049	-1.56947	-1.20326	-1.3079	-1.50844	-1.69155	-1.63923	-1.7613	-1.56947	-1.49972	-1.2643	-1.08119	-0.610352	-0.217983
228.26	-2.40653	-2.55476	-2.5722	-4.70843	-10.75963*	-4.22014	-3.45285	-2.77274	-2.19727	-1.75258	-1.59563	-1.28174	-1.31662	-1.48228	-1.70026	-1.66539	-1.77874	-1.61307	-1.49972	-1.17711	-1.04632	-0.610352	-0.226702
228.27	-2.43269	-2.45885	-2.58092	-4.7433	-10.75091*	-4.11551	-3.47029	-2.67683	-2.10135	-1.73514	-1.68283	-1.22942	-1.32533	-1.43869	-1.72642	-1.70026	-1.77874	-1.60435	-1.38637	-1.08991	-1.0376	-0.575474	-0.235421
228.28	-2.33677	-2.51116	-2.59835	-4.65611	-10.74219*	-4.19399	-3.41797	-2.62451	-2.13623	-1.58691	-1.62179	-1.16839	-1.27302	-1.27302	-1.70026	-1.7177	-1.81362	-1.65667	-1.40381	-1.15967	-0.994001	-0.662667	-0.25286
228.29	-2.38037	-2.54604	-2.64195	-4.66483	-10.62884*	-4.23758	-3.39181	-2.69427	-2.19727	-1.60435	-1.60435	-1.12479	-1.15095	-1.2643	-1.62179	-1.61307	-1.70026	-1.63923	-1.43869	-1.19454	-0.898089	-0.688825	-0.322614
228.3	-2.42397	-2.50244	-2.51116	-4.72586	-10.52421*	-4.30734	-3.26102	-2.7117	-2.22342	-1.69155	-1.491	-1.00272	-1.20326	-1.34277	-1.68283	-1.68283	-1.7177	-1.54332	-1.42125	-1.19454	-0.976562	-0.671387	-0.270298
228.31	-2.41525	-2.45885	-2.5722	-4.72586	-10.50677*	-4.34222	-3.26102	-2.73786	-2.2583	-1.68283	-1.45612	-1.06376	-1.2643	-1.37765	-1.69155	-1.73514	-1.75258	-1.56947	-1.49972	-1.25558	-0.994001	-0.714983	-0.156947
228.32	-2.44141	-2.35421	-2.65067	-4.7433	-10.48933*	-4.26374	-3.24358	-2.77274	-2.19727	-1.67411	-1.52588	-1.12479	-1.25558	-1.45612	-1.66539	-1.73514	-1.78746	-1.62179	-1.43869	-1.2207	-1.01144	-0.601632	-0.209263
228.33	-2.3019	-2.35421	-2.65939	-4.68227	-10.47189*	-4.23758	-3.20871	-2.65067	-2.27574	-1.62179	-1.5346	-1.14223	-1.29046	-1.43869	-1.64795	-1.77874	-1.79618	-1.63923	-1.41253	-1.10735	-1.05504	-0.558036	-0.226702
228.34	-2.35421	-2.36293	-2.74658	-4.57764	-10.44573*	-4.25502	-3.19999	-2.65939	-2.36293	-1.60435	-1.5782	-1.21198	-1.22942	-1.34277	-1.52588	-1.70898	-1.7613	-1.68283	-1.5346	-1.17711	-0.915527	-0.592913	-0.217983
228.35	-2.40653	-2.33677	-2.68555	-4.63867	-10.33238*	-4.2463	-3.11279	-2.70299	-2.36293	-1.7177	-1.56076	-1.12479	-1.25558	-1.44741	-1.5346	-1.68283	-1.70026	-1.65667	-1.59563	-1.20326	-0.932966	-0.601632	-0.235421
228.36	-2.45012	-2.35421	-2.73786	-4.65611	-10.3411*	-4.26374	-3.00816	-2.70299	-2.36293	-1.72642	-1.47356	-1.15095	-1.34277	-1.46484	-1.56947	-1.75258	-1.75258	-1.72642	-1.65667	-1.19454	-1.00272	-0.592913	-0.174386
228.37	-2.485	-2.2583	-2.79018	-4.66483	-10.3411*	-4.20271	-3.11279	-2.68555	-2.31062	-1.72642	-1.491	-1.22942	-1.36021	-1.46484	-1.5346	-1.75258	-1.79618	-1.8049	-1.63051	-1.20326	-1.00272	-0.566755	-0.148228
228.38	-2.39781	-2.27574	-2.79018	-4.65611	-10.2975*	-4.14167	-3.13895	-2.65067	-2.20599	-1.70898	-1.51716	-1.25558	-1.37765	-1.49972	-1.56947	-1.75258	-1.8049	-1.84849	-1.56947	-1.13351	-0.985282	-0.470843	-0.217983
228.39	-2.34549	-2.33677	-2.77274	-4.53404	-10.28878*	-4.17655	-3.18255	-2.55476	-2.23214	-1.59563	-1.52588	-1.29046	-1.3079	-1.42997	-1.47356	-1.75258	-1.84849	-1.90953	-1.61307	-1.11607	-0.967843	-0.523158	-0.244141
228.4	-2.38909	-2.39781	-2.66811	-4.58636	-10.1144*	-4.15911	-3.15639	-2.58963	-2.23214	-1.60435	-1.56947	-1.22942	-1.25558	-1.491	-1.42997	-1.63051	-1.74386	-1.83106	-1.63923	-1.20326	-0.854492	-0.584194	-0.322614
228.41	-2.35421	-2.42397	-2.60707	-4.62123	-10.06208*	-4.20271	-3.13023	-2.64195	-2.24086	-1.67411	-1.47356	-1.13351	-1.32533	-1.56947	-1.49972	-1.67411	-1.73514	-1.72642	-1.61307	-1.16839	-0.863212	-0.549316	-0.305176
228.42	-2.35421	-2.33677	-2.62451	-4.63867	-10.07952*	-4.13295	-3.15639	-2.66811	-2.20599	-1.68283	-1.47356	-1.15095	-1.36893	-1.59563	-1.55204	-1.75258	-1.78746	-1.75258	-1.60435	-1.19454	-0.845773	-0.575474	-0.191825
228.43	-2.3019	-2.38037	-2.60707	-4.68227	-10.0272*	-4.05448	-3.22614	-2.72914	-2.07519	-1.74386	-1.50844	-1.17711	-1.36893	-1.59563	-1.60435	-1.72642	-1.78746	-1.72642	-1.50844	-1.18583	-0.845773	-0.531878	-0.305176
228.44	-2.24086	-2.45885	-2.63323	-4.62123	-10.03592*	-4.14167	-3.22614	-2.72914	-2.10135	-1.69155	-1.52588	-1.24686	-1.36021	-1.56076	-1.64795	-1.75258	-1.7613	-1.75258	-1.50844	-1.08991	-0.828334	-0.409807	-0.331334
228.45	-2.31934	-2.43269	-2.56348	-4.65611	-9.94873*	-4.16783	-3.30462	-2.69427	-2.13623	-1.63923	-1.56076	-1.21198	-1.28174	-1.43869	-1.59563	-1.68283	-1.70898	-1.73514	-1.50844	-1.13351	-0.749861	-0.497001	-0.296457
228.46	-2.33677	-2.45012	-2.56348	-4.69099	-9.905134*	-4.16783	-3.26974	-2.73786	-2.11879	-1.64795	-1.52588	-1.13351	-1.29046	-1.491	-1.63051	-1.62179	-1.61307	-1.68283	-1.47356	-1.21198	-0.723703	-0.523158	-0.305176
228.47	-2.35421	-2.31934	-2.64195	-4.70843	-9.966169*	-4.14167	-3.28718	-2.7553	-2.13623	-1.61307	-1.46484	-1.16839	-1.27302	-1.49972	-1.63051	-1.65667	-1.66539	-1.70898	-1.44741	-1.25558	-0.793457	-0.540597	-0.235421
228.48	-2.28446	-2.29318	-2.65067	-4.69971	-9.94873*	-4.0632	-3.33949	-2.74658	-2.10135	-1.61307	-1.56947	-1.2207	-1.25558	-1.491	-1.63051	-1.63923	-1.69155	-1.74386	-1.36021	-1.3079	-0.784738	-0.610352	-0.156947
228.49	-2.18855	-2.33677	-2.65939	-4.62995	-9.940011*	-4.12423	-3.38309	-2.77274	-2.10135	-1.62179	-1.60435	-1.23814	-1.23814	-1.49972	-1.63051	-1.62179	-1.7177	-1.77002	-1.31662	-1.2643	-0.776018	-0.566755	-0.226702
228.5	-2.24086	-2.31934	-2.61579	-4.58636	-9.878976*	-4.13295	-3.33078	-2.64195	-2.14495	-1.52588	-1.60435	-1.22942	-1.11607	-1.36893	-1.56076	-1.59563	-1.72642	-1.79618	-1.33405	-1.17711	-0.697545	-0.523158	-0.183106
228.51	-2.29318	-2.34549	-2.5286	-4.65611	-9.748186*	-4.09807	-3.27846	-2.59835	-2.11879	-1.56947	-1.5782	-1.15095	-1.10735	-1.36893	-1.50844	-1.42997	-1.62179	-1.73514	-1.34277	-1.20326	-0.671387	-0.601632	-0.235421
228.52	-2.31934	-2.2583	-2.56348	-4.71715	-9.783064*	-4.12423	-3.18255	-2.65067	-2.14495	-1.63051	-1.48228	-1.15095	-1.16839	-1.40381	-1.55204	-1.491	-1.63051	-1.5782	-1.35149	-1.23814	-0.749861	-0.619071	-0.183106
228.53	-2.35421	-2.28446	-2.58092	-4.73458	-9.774344*	-4.03704	-3.14767	-2.72042	-2.13623	-1.64795	-1.54332	-1.19454	-1.17711	-1.43869	-1.56947	-1.5782	-1.70026	-1.64795	-1.3079	-1.2643	-0.802176	-0.645229	-0.0523158
228.54	-2.27574	-2.37165	-2.56348	-4.67355	-9.739467*	-4.02832	-3.14767	-2.7117	-2.02288	-1.68283	-1.5782	-1.20326	-1.20326	-1.47356	-1.58691	-1.59563	-1.70898	-1.70026	-1.23814	-1.32533	-0.793457	-0.619071	-0.0871931
228.55	-2.31934	-2.38909	-2.56348	-4.5602	-9.756906*	-4.04576	-3.13023	-2.72042	-2.06648	-1.63923	-1.59563	-1.21198	-1.14223	-1.44741	-1.55204	-1.63923	-1.7613	-1.73514	-1.31662	-1.2643	-0.819615	-0.540597	-0.174386
228.56	-2.36293	-2.41525	-2.45012	-4.58636	-9.678432*	-4.07192	-3.11279	-2.61579	-2.11007	-1.62179	-1.63051	-1.21198	-1.21198	-1.37765	-1.47356	-1.63051	-1.7177	-1.78746	-1.40381	-1.15967	-0.741141	-0.575474	-0.200544
228.57	-2.34549	-2.31934	-2.50244	-4.59507	-9.660994*	-4.05448	-2.99944	-2.61579	-2.10135	-1.7177	-1.51716	-1.11607	-1.35149	-1.42125	-1.47356	-1.60435	-1.65667	-1.72642	-1.42997	-1.20326	-0.810896	-0.62779	-0.25286
228.58	-2.34549	-2.38037	-2.56348	-4.58636	-9.652274*	-3.976	-2.982	-2.62451	-2.14495	-1.72642	-1.47356	-1.20326	-1.36021	-1.46484	-1.5346	-1.70898	-1.70898	-1.68283	-1.38637	-1.22942	-0.915527	-0.610352	-0.200544
228.59	-2.22342	-2.43269	-2.58092	-4.61251	-9.565081*	-3.91497	-3.0256	-2.61579	-2.06648	-1.73514	-1.491	-1.25558	-1.42125	-1.42997	-1.51716	-1.77002	-1.7177	-1.7177	-1.25558	-1.21198	-0.950405	-0.662667	-0.200544
228.6	-2.24958	-2.41525	-2.63323	-4.473	-9.521484*	-3.94985	-3.05176	-2.58092	-2.11007	-1.66539	-1.491	-1.2643	-1.36021	-1.45612	-1.56947	-1.7613	-1.75258	-1.69155	-1.24686	-1.23814	-0.959124	-0.619071	-0.270298
228.61	-2.29318	-2.45012	-2.53732	-4.48172	-9.416853*	-3.94985	-3.06048	-2.55476	-2.19727	-1.5346	-1.52588	-1.29046	-1.25558	-1.37765	-1.50844	-1.73514	-1.81362	-1.77874	-1.29918	-1.21198	-0.889369	-0.540597	-0.25286
228.62	-2.31062	-2.37165	-2.54604	-4.50788	-9.338379*	-3.976	-3.00816	-2.45885	-2.22342	-1.56076	-1.51716	-1.24686	-1.29046	-1.32533	-1.46484	-1.63923	-1.75258	-1.73514	-1.28174	-1.19454	-0.863212	-0.601632	-0.261579
228.63	-2.34549	-2.43269	-2.61579	-4.54276	-9.373256*	-3.94985	-2.90353	-2.45885	-2.24086	-1.62179	-1.42997	-1.23814	-1.3079	-1.36893	-1.49972	-1.67411	-1.82234	-1.63051	-1.32533	-1.24686	-0.924247	-0.662667	-0.235421
228.64	-2.2147	-2.50244	-2.63323	-4.59507	-9.32094*	-3.94985	-2.94713	-2.49372	-2.16239	-1.66539	-1.45612	-1.29918	-1.3079	-1.37765	-1.54332	-1.7613	-1.88337	-1.67411	-1.27302	-1.24686	-0.932966	-0.688825	-0.113351
228.65	-2.2583	-2.49372	-2.65067	-4.57764	-9.294783*	-3.976	-2.96456	-2.49372	-1.97928	-1.73514	-1.491	-1.31662	-1.33405	-1.42125	-1.56947	-1.74386	-1.88337	-1.70026	-1.29046	-1.27302	-0.941685	-0.749861	-0.13079
228.66	-2.33677	-2.51116	-2.5722	-4.52532	-9.242467*	-4.03704	-3.03432	-2.56348	-1.988	-1.74386	-1.47356	-1.35149	-1.22942	-1.41253	-1.54332	-1.77874	-1.86593	-1.63923	-1.37765	-1.24686	-0.932966	-0.645229	-0.174386
228.67	-2.33677	-2.43269	-2.51116	-4.63867	-9.146554*	-4.08064	-3.10407	-2.58092	-1.99672	-1.74386	-1.491	-1.29918	-1.16839	-1.32533	-1.45612	-1.73514	-1.77874	-1.63923	-1.41253	-1.15967	-0.88065	-0.653948	-0.139509
228.68	-2.37165	-2.39781	-2.54604	-4.60379	-9.242467*	-4.04576	-3.06048	-2.51988	-1.988	-1.8049	-1.42125	-1.16839	-1.18583	-1.42997	-1.54332	-1.64795	-1.66539	-1.5346	-1.44741	-1.18583	-0.941685	-0.688825	-0.165667
228.69	-2.33677	-2.45012	-2.54604	-4.59507	-9.268624*	-3.90625	-3.08663	-2.58963	-2.00544	-1.81362	-1.37765	-1.20326	-1.15095	-1.491	-1.56947	-1.70898	-1.70898	-1.55204	-1.47356	-1.2207	-0.976562	-0.653948	-0.113351
228.7	-2.28446	-2.45012	-2.54604	-4.59507	-9.277344*	-3.92369	-3.14767	-2.62451	-1.96184	-1.8049	-1.43869	-1.21198	-1.20326	-1.48228	-1.58691	-1.73514	-1.7177	-1.61307	-1.37765	-1.2207	-1.00272	-0.662667	-0.113351
228.71	-2.36293	-2.485	-2.50244	-4.49916	-9.251185*	-3.94985	-3.13895	-2.63323	-1.99672	-1.73514	-1.45612	-1.2207	-1.14223	-1.50844	-1.63923	-1.74386	-1.70026	-1.60435	-1.50844	-1.24686	-1.04632	-0.714983	-0.191825
228.72	-2.34549	-2.36293	-2.47628	-4.53404	-9.085519*	-3.976	-3.17383	-2.65939	-2.05776	-1.62179	-1.491	-1.24686	-1.16839	-1.42997	-1.61307	-1.7177	-1.7177	-1.62179	-1.56076	-1.19454	-0.959124	-0.575474	-0.217983
228.73	-2.38909	-2.28446	-2.56348	-4.5602	-9.06808*	-4.00216	-3.13023	-2.59835	-2.00544	-1.65667	-1.49972	-1.15967	-1.29918	-1.40381	-1.56947	-1.64795	-1.63051	-1.61307	-1.56076	-1.10735	-0.941685	-0.549316	-0.165667
228.74	-2.37165	-2.29318	-2.63323	-4.53404	-9.06808*	-3.89753	-3.09535	-2.54604	-2.01416	-1.70026	-1.44741	-1.21198	-1.36893	-1.46484	-1.61307	-1.67411	-1.5782	-1.50844	-1.56947	-1.16839	-0.976562	-0.592913	-0.148228
228.75	-2.27574	-2.28446	-2.65939	-4.60379	-9.007045*	-3.94113	-3.14767	-2.61579	-1.95312	-1.7177	-1.5346	-1.2643	-1.38637	-1.491	-1.61307	-1.70898	-1.58691	-1.56076	-1.42125	-1.21198	-0.959124	-0.558036	0
228.76	-2.31062	-2.3019	-2.65067	-4.49916	-9.007045*	-3.95857	-3.18255	-2.65067	-1.89209	-1.7177	-1.5782	-1.25558	-1.36021	-1.49972	-1.68283	-1.70026	-1.5782	-1.61307	-1.40381	-1.22942	-0.906808	-0.558036	-0.00871931
228.77	-2.37165	-2.24086	-2.56348	-4.43813	-8.902413*	-3.91497	-3.19999	-2.65067	-1.93569	-1.66539	-1.56076	-1.27302	-1.22942	-1.48228	-1.63923	-1.72642	-1.59563	-1.59563	-1.46484	-1.25558	-0.854492	-0.50572	-0.0959124
228.78	-2.31062	-2.22342	-2.56348	-4.49916	-8.876256*	-3.93241	-3.21742	-2.65939	-2.02288	-1.64795	-1.5782	-1.22942	-1.25558	-1.37765	-1.5346	-1.69155	-1.54332	-1.65667	-1.43869	-1.2207	-0.723703	-0.401088	-0.113351
228.79	-2.34549	-2.31934	-2.61579	-4.49916	-8.884974*	-3.84522	-3.12151	-2.5722	-2.02288	-1.70026	-1.51716	-1.16839	-1.31662	-1.43869	-1.59563	-1.67411	-1.45612	-1.5782	-1.491	-1.13351	-0.75858	-0.523158	-0.165667
228.8	-2.28446	-2.40653	-2.60707	-4.5166	-8.841378*	-3.78418	-3.09535	-2.51988	-1.99672	-1.63923	-1.55204	-1.24686	-1.31662	-1.46484	-1.62179	-1.70026	-1.5346	-1.51716	-1.46484	-1.20326	-0.810896	-0.531878	-0.139509
228.81	-2.35421	-2.45885	-2.60707	-4.50788	-8.823939*	-3.87137	-3.15639	-2.5722	-1.94441	-1.66539	-1.63923	-1.27302	-1.33405	-1.491	-1.60435	-1.74386	-1.56947	-1.5782	-1.41253	-1.18583	-0.837054	-0.523158	-0.0959124
228.82	-2.43269	-2.43269	-2.5286	-4.46429	-8.754186*	-3.84522	-3.17383	-2.58092	-1.988	-1.61307	-1.65667	-1.2643	-1.21198	-1.51716	-1.62179	-1.73514	-1.56947	-1.60435	-1.47356	-1.19454	-0.863212	-0.619071	-0.183106
228.83	-2.45012	-2.35421	-2.50244	-4.52532	-8.623396*	-3.81906	-3.19127	-2.58963	-2.07519	-1.5346	-1.69155	-1.2643	-1.19454	-1.46484	-1.58691	-1.67411	-1.64795	-1.63923	-1.49972	-1.23814	-0.810896	-0.558036	-0.235421
228.84	-2.49372	-2.40653	-2.54604	-4.56892	-8.684431*	-3.75802	-3.13023	-2.56348	-2.12751	-1.61307	-1.65667	-1.17711	-1.23814	-1.40381	-1.51716	-1.5782	-1.61307	-1.69155	-1.46484	-1.18583	-0.784738	-0.531878	-0.261579
228.85	-2.44141	-2.40653	-2.51116	-4.59507	-8.684431*	-3.66211	-3.01688	-2.51116	-2.16239	-1.67411	-1.5346	-1.15967	-1.22942	-1.42997	-1.59563	-1.63051	-1.63923	-1.60435	-1.48228	-1.20326	-0.863212	-0.636509	-0.244141
228.86	-2.36293	-2.43269	-2.5286	-4.60379	-8.640834*	-3.69699	-3.05176	-2.50244	-2.12751	-1.67411	-1.56947	-1.19454	-1.29046	-1.42125	-1.60435	-1.70026	-1.74386	-1.64795	-1.36893	-1.28174	-0.837054	-0.688825	-0.12207
228.87	-2.40653	-2.38909	-2.51116	-4.50788	-8.588518*	-3.73186	-3.03432	-2.5286	-2.08392	-1.68283	-1.58691	-1.18583	-1.29046	-1.42125	-1.56947	-1.68283	-1.78746	-1.7177	-1.38637	-1.28174	-0.898089	-0.680106	-0.0959124
228.88	-2.44141	-2.29318	-2.45885	-4.52532	-8.44901*	-3.70571	-3.00816	-2.51116	-2.09263	-1.58691	-1.56076	-1.21198	-1.25558	-1.38637	-1.5346	-1.7177	-1.83106	-1.69155	-1.43869	-1.29046	-0.898089	-0.688825	-0.104632
228.89	-2.41525	-2.34549	-2.56348	-4.57764	-8.483887*	-3.76674	-3.03432	-2.51988	-2.07519	-1.58691	-1.61307	-1.17711	-1.36021	-1.33405	-1.38637	-1.70898	-1.81362	-1.72642	-1.44741	-1.27302	-0.810896	-0.592913	-0.113351
228.9	-2.37165	-2.40653	-2.61579	-4.57764	-8.510045*	-3.66211	-2.982	-2.47628	-2.04904	-1.68283	-1.49972	-1.08119	-1.37765	-1.35149	-1.36021	-1.63051	-1.72642	-1.66539	-1.43869	-1.16839	-0.854492	-0.523158	-0.13079
228.91	-2.27574	-2.41525	-2.65067	-4.54276	-8.466448*	-3.65339	-2.95585	-2.36293	-1.99672	-1.73514	-1.47356	-1.10735	-1.37765	-1.40381	-1.41253	-1.64795	-1.78746	-1.61307	-1.36021	-1.17711	-0.915527	-0.575474	-0.174386
228.92	-2.29318	-2.42397	-2.65939	-4.50788	-8.527483*	-3.70571	-3.0692	-2.34549	-1.91825	-1.8049	-1.48228	-1.15967	-1.37765	-1.42125	-1.37765	-1.67411	-1.82234	-1.65667	-1.29046	-1.22942	-0.924247	-0.575474	-0.113351
228.93	-2.3019	-2.28446	-2.55476	-4.45557	-8.422852*	-3.71442	-3.06048	-2.47628	-1.97928	-1.81362	-1.491	-1.21198	-1.2643	-1.45612	-1.50844	-1.70898	-1.8049	-1.69155	-1.42997	-1.24686	-0.976562	-0.575474	-0.183106
228.94	-2.27574	-2.36293	-2.63323	-4.49044	-8.396693*	-3.77546	-3.0692	-2.5286	-1.99672	-1.70898	-1.491	-1.25558	-1.29046	-1.43869	-1.50844	-1.7177	-1.83977	-1.74386	-1.45612	-1.27302	-0.898089	-0.566755	-0.25286
228.95	-2.27574	-2.38037	-2.70299	-4.52532	-8.422852*	-3.70571	-3.0256	-2.5286	-2.00544	-1.73514	-1.47356	-1.20326	-1.3079	-1.36893	-1.42997	-1.62179	-1.77874	-1.7613	-1.491	-1.2643	-0.898089	-0.427246	-0.244141
228.96	-2.20599	-2.3019	-2.70299	-4.5602	-8.431571*	-3.67955	-2.90353	-2.47628	-2.00544	-1.77002	-1.36893	-1.23814	-1.29046	-1.40381	-1.47356	-1.64795	-1.73514	-1.65667	-1.44741	-1.14223	-0.959124	-0.50572	-0.25286
228.97	-2.24086	-2.28446	-2.7553	-4.59507	-8.422852*	-3.73186	-2.94713	-2.43269	-1.91825	-1.72642	-1.49972	-1.27302	-1.3079	-1.50844	-1.491	-1.7177	-1.77002	-1.66539	-1.37765	-1.15967	-0.994001	-0.566755	-0.13079
228.98	-2.3019	-2.20599	-2.65939	-4.52532	-8.353097*	-3.72315	-2.94713	-2.42397	-1.96184	-1.72642	-1.54332	-1.22942	-1.20326	-1.50844	-1.50844	-1.7177	-1.75258	-1.72642	-1.36893	-1.15967	-1.00272	-0.584194	-0.0959124
228.99	-2.31934	-2.18855	-2.61579	-4.54276	-8.265904*	-3.71442	-2.91225	-2.46756	-2.02288	-1.61307	-1.55204	-1.22942	-1.18583	-1.50844	-1.54332	-1.73514	-1.7613	-1.73514	-1.36893	-1.11607	-0.976562	-0.62779	-0.12207
229	-2.33677	-2.24958	-2.66811	-4.58636	-8.344378*	-3.65339	-2.92097	-2.50244	-2.0316	-1.58691	-1.54332	-1.16839	-1.29918	-1.41253	-1.48228	-1.68283	-1.74386	-1.77002	-1.40381	-1.14223	-0.854492	-0.610352	-0.0959124
229.01	-2.2147	-2.26702	-2.65067	-4.57764	-8.361816*	-3.55748	-2.77274	-2.51988	-2.09263	-1.64795	-1.50844	-1.14223	-1.37765	-1.42125	-1.50844	-1.5782	-1.63051	-1.78746	-1.41253	-1.10735	-0.863212	-0.50572	-0.0959124
229.02	-2.22342	-2.37165	-2.67683	-4.57764	-8.31822*	-3.60107	-2.73786	-2.51116	-2.02288	-1.66539	-1.48228	-1.22942	-1.43869	-1.42125	-1.58691	-1.62179	-1.62179	-1.70026	-1.3079	-1.02888	-0.906808	-0.549316	-0.0610352
229.03	-2.29318	-2.31934	-2.62451	-4.50788	-8.265904*	-3.61851	-2.81634	-2.42397	-1.96184	-1.65667	-1.5346	-1.28174	-1.45612	-1.38637	-1.62179	-1.62179	-1.70898	-1.74386	-1.33405	-1.09863	-0.906808	-0.540597	0.0348772
229.04	-2.3019	-2.34549	-2.54604	-4.46429	-8.18743*	-3.60979	-2.85993	-2.45885	-2.0316	-1.65667	-1.52588	-1.31662	-1.36893	-1.43869	-1.66539	-1.63923	-1.75258	-1.75258	-1.40381	-1.16839	-0.932966	-0.549316	-0.0523158
229.05	-2.35421	-2.42397	-2.59835	-4.52532	-8.178711*	-3.60979	-2.86865	-2.55476	-2.07519	-1.54332	-1.51716	-1.31662	-1.40381	-1.44741	-1.68283	-1.63051	-1.82234	-1.73514	-1.47356	-1.18583	-0.88065	-0.558036	-0.13079
229.06	-2.37165	-2.50244	-2.59835	-4.53404	-8.178711*	-3.54876	-2.89481	-2.54604	-2.12751	-1.54332	-1.44741	-1.2207	-1.42125	-1.36893	-1.62179	-1.55204	-1.77002	-1.74386	-1.50844	-1.21198	-0.810896	-0.514439	-0.191825
229.07	-2.26702	-2.51988	-2.58092	-4.58636	-8.169991*	-3.59235	-2.76402	-2.58963	-2.14495	-1.58691	-1.31662	-1.23814	-1.41253	-1.41253	-1.68283	-1.56947	-1.67411	-1.65667	-1.44741	-1.16839	-0.871931	-0.418527	-0.279018
229.08	-2.29318	-2.42397	-2.64195	-4.57764	-8.152553*	-3.62723	-2.76402	-2.56348	-2.05776	-1.56947	-1.34277	-1.24686	-1.42125	-1.46484	-1.75258	-1.63051	-1.70898	-1.62179	-1.42997	-1.08991	-0.88065	-0.470843	-0.261579
229.09	-2.34549	-2.38909	-2.5722	-4.52532	-7.995605*	-3.60979	-2.7553	-2.45012	-2.04904	-1.62179	-1.40381	-1.22942	-1.24686	-1.50844	-1.75258	-1.68283	-1.69155	-1.66539	-1.45612	-1.14223	-0.871931	-0.470843	-0.279018
229.1	-2.37165	-2.41525	-2.62451	-4.56892	-7.925851*	-3.60979	-2.72914	-2.51116	-2.08392	-1.58691	-1.37765	-1.24686	-1.2643	-1.52588	-1.74386	-1.7177	-1.60435	-1.64795	-1.491	-1.18583	-0.871931	-0.435965	-0.305176
229.11	-2.37165	-2.39781	-2.67683	-4.57764	-7.917132*	-3.50516	-2.77274	-2.55476	-2.04032	-1.51716	-1.40381	-1.16839	-1.29918	-1.49972	-1.63923	-1.70898	-1.62179	-1.64795	-1.491	-1.20326	-0.802176	-0.444685	-0.279018
229.12	-2.22342	-2.40653	-2.70299	-4.53404	-7.873535*	-3.47029	-2.76402	-2.55476	-2.0316	-1.5782	-1.36021	-1.11607	-1.29046	-1.45612	-1.51716	-1.62179	-1.54332	-1.63923	-1.45612	-1.25558	-0.837054	-0.392369	-0.261579
229.13	-2.2147	-2.31934	-2.73786	-4.49916	-7.882255*	-3.51388	-2.70299	-2.56348	-1.97928	-1.56947	-1.36021	-1.15095	-1.35149	-1.47356	-1.52588	-1.66539	-1.54332	-1.56076	-1.28174	-1.17711	-0.924247	-0.37493	-0.226702
229.14	-2.28446	-2.24086	-2.67683	-4.35093	-7.821219*	-3.53132	-2.80762	-2.50244	-1.88337	-1.59563	-1.44741	-1.15967	-1.34277	-1.491	-1.49972	-1.70026	-1.61307	-1.65667	-1.32533	-1.14223	-0.941685	-0.479562	-0.148228
229.15	-2.27574	-2.29318	-2.61579	-4.35093	-7.760184*	-3.60979	-2.83378	-2.45885	-1.93569	-1.63051	-1.46484	-1.15967	-1.28174	-1.46484	-1.491	-1.70898	-1.65667	-1.7177	-1.34277	-1.17711	-1.00272	-0.523158	-0.183106
229.16	-2.26702	-2.31062	-2.70299	-4.36837	-7.786342*	-3.60107	-2.85993	-2.51116	-1.95312	-1.5346	-1.49972	-1.13351	-1.36021	-1.48228	-1.50844	-1.70898	-1.7177	-1.7177	-1.34277	-1.16839	-0.985282	-0.540597	-0.25286
229.17	-2.24086	-2.34549	-2.70299	-4.35093	-7.768903*	-3.5662	-2.88609	-2.51988	-1.95312	-1.49972	-1.42997	-1.02888	-1.33405	-1.36021	-1.36893	-1.60435	-1.67411	-1.72642	-1.34277	-1.16839	-0.889369	-0.558036	-0.287737
229.18	-2.16239	-2.28446	-2.72042	-4.38581	-7.734026*	-3.66211	-2.80762	-2.5286	-1.93569	-1.5346	-1.40381	-1.06376	-1.38637	-1.36893	-1.36893	-1.5782	-1.54332	-1.60435	-1.27302	-1.19454	-0.941685	-0.444685	-0.305176
229.19	-2.23214	-2.20599	-2.65067	-4.3335	-7.69043*	-3.70571	-2.80762	-2.58092	-1.83977	-1.52588	-1.51716	-1.09863	-1.37765	-1.43869	-1.46484	-1.61307	-1.65667	-1.54332	-1.25558	-1.15095	-0.906808	-0.50572	-0.261579
229.2	-2.24958	-2.27574	-2.58092	-4.27246	-7.524763*	-3.72315	-2.82506	-2.50244	-1.84849	-1.56076	-1.59563	-1.15967	-1.29918	-1.44741	-1.47356	-1.56947	-1.70026	-1.56947	-1.32533	-1.17711	-0.828334	-0.540597	-0.200544
229.21	-2.28446	-2.33677	-2.59835	-4.34222	-7.577079*	-3.68827	-2.78146	-2.43269	-1.92697	-1.5346	-1.63051	-1.20326	-1.31662	-1.44741	-1.55204	-1.56076	-1.69155	-1.56947	-1.34277	-1.24686	-0.810896	-0.575474	-0.287737
229.22	-2.34549	-2.33677	-2.60707	-4.40325	-7.603237*	-3.53132	-2.78146	-2.51988	-1.92697	-1.47356	-1.66539	-1.13351	-1.40381	-1.38637	-1.59563	-1.5346	-1.70026	-1.58691	-1.45612	-1.27302	-0.680106	-0.62779	-0.322614
229.23	-2.28446	-2.40653	-2.64195	-4.44685	-7.568359*	-3.54004	-2.72914	-2.5286	-1.95312	-1.56947	-1.58691	-1.08991	-1.36893	-1.31662	-1.56947	-1.46484	-1.66539	-1.59563	-1.48228	-1.25558	-0.723703	-0.584194	-0.305176
229.24	-2.29318	-2.31934	-2.64195	-4.46429	-7.568359*	-3.55748	-2.65067	-2.49372	-1.90953	-1.61307	-1.58691	-1.18583	-1.34277	-1.41253	-1.66539	-1.51716	-1.56947	-1.48228	-1.42125	-1.20326	-0.819615	-0.479562	-0.313895
229.25	-2.36293	-2.34549	-2.5722	-4.37709	-7.481166*	-3.58364	-2.73786	-2.46756	-1.84849	-1.61307	-1.58691	-1.2207	-1.2207	-1.43869	-1.74386	-1.59563	-1.63051	-1.49972	-1.51716	-1.07248	-0.854492	-0.50572	-0.200544
229.26	-2.36293	-2.38037	-2.64195	-4.39453	-7.411412*	-3.63595	-2.85121	-2.36293	-1.94441	-1.65667	-1.65667	-1.25558	-1.14223	-1.49972	-1.75258	-1.58691	-1.64795	-1.56076	-1.58691	-1.05504	-0.915527	-0.531878	-0.191825
229.27	-2.40653	-2.37165	-2.69427	-4.42941	-7.446289*	-3.55748	-2.92097	-2.40653	-1.96184	-1.56947	-1.7177	-1.24686	-1.18583	-1.52588	-1.79618	-1.60435	-1.69155	-1.56947	-1.56947	-1.11607	-0.906808	-0.531878	-0.235421
229.28	-2.38037	-2.40653	-2.70299	-4.42941	-7.420131*	-3.49644	-2.97328	-2.47628	-2.00544	-1.58691	-1.72642	-1.2207	-1.18583	-1.44741	-1.68283	-1.52588	-1.7177	-1.59563	-1.59563	-1.15095	-0.810896	-0.575474	-0.261579
229.29	-2.35421	-2.29318	-2.66811	-4.48172	-7.455009*	-3.58364	-2.92097	-2.50244	-2.05776	-1.63923	-1.68283	-1.2207	-1.19454	-1.35149	-1.59563	-1.46484	-1.61307	-1.5782	-1.45612	-1.18583	-0.837054	-0.549316	-0.305176
229.3	-2.45012	-2.27574	-2.59835	-4.42069	-7.411412*	-3.57492	-2.90353	-2.53732	-1.92697	-1.64795	-1.75258	-1.2643	-1.2207	-1.36021	-1.62179	-1.52588	-1.63923	-1.51716	-1.42125	-1.18583	-0.898089	-0.470843	-0.279018
229.31	-2.47628	-2.38037	-2.60707	-4.30734	-7.280622*	-3.54876	-2.97328	-2.53732	-1.92697	-1.63051	-1.73514	-1.24686	-1.08991	-1.36021	-1.60435	-1.5346	-1.75258	-1.59563	-1.44741	-1.11607	-0.906808	-0.479562	-0.191825
229.32	-2.50244	-2.38909	-2.64195	-4.35965	-7.315499*	-3.48772	-2.93841	-2.44141	-1.97056	-1.56947	-1.7177	-1.36021	-1.12479	-1.32533	-1.54332	-1.55204	-1.7177	-1.5782	-1.43869	-1.15095	-0.967843	-0.523158	-0.235421
229.33	-2.51116	-2.42397	-2.68555	-4.35093	-7.315499*	-3.40925	-2.95585	-2.45012	-1.94441	-1.47356	-1.69155	-1.29918	-1.19454	-1.31662	-1.56076	-1.56947	-1.74386	-1.5346	-1.45612	-1.21198	-0.889369	-0.523158	-0.25286
229.34	-2.38037	-2.34549	-2.7553	-4.34222	-7.280622*	-3.44413	-2.91225	-2.50244	-1.97928	-1.49972	-1.5782	-1.20326	-1.15095	-1.25558	-1.44741	-1.48228	-1.73514	-1.55204	-1.42997	-1.22942	-0.837054	-0.584194	-0.244141
229.35	-2.35421	-2.29318	-2.72914	-4.2899	-7.271903*	-3.45285	-2.7989	-2.51116	-1.95312	-1.5346	-1.56076	-1.25558	-1.18583	-1.29918	-1.46484	-1.52588	-1.62179	-1.491	-1.36021	-1.25558	-0.871931	-0.531878	-0.279018
229.36	-2.40653	-2.35421	-2.63323	-4.15911	-7.167271*	-3.39181	-2.81634	-2.5286	-1.92697	-1.51716	-1.5782	-1.27302	-1.14223	-1.37765	-1.49972	-1.58691	-1.67411	-1.46484	-1.44741	-1.27302	-0.837054	-0.531878	-0.191825
229.37	-2.37165	-2.38037	-2.67683	-4.21143	-7.158552*	-3.42669	-2.85993	-2.49372	-2.00544	-1.5346	-1.56076	-1.29046	-1.14223	-1.42125	-1.50844	-1.62179	-1.70026	-1.5346	-1.5346	-1.16839	-0.819615	-0.62779	-0.156947
229.38	-2.42397	-2.42397	-2.67683	-4.25502	-7.193429*	-3.33949	-2.82506	-2.34549	-1.99672	-1.46484	-1.5782	-1.29046	-1.23814	-1.48228	-1.55204	-1.64795	-1.70898	-1.59563	-1.55204	-1.19454	-0.802176	-0.680106	-0.200544
229.39	-2.39781	-2.39781	-2.66811	-4.2463	-7.175991*	-3.35693	-2.84249	-2.31934	-1.99672	-1.45612	-1.5346	-1.20326	-1.28174	-1.46484	-1.52588	-1.63051	-1.77002	-1.65667	-1.58691	-1.23814	-0.706264	-0.653948	-0.209263
229.4	-2.40653	-2.29318	-2.65067	-4.32478	-7.18471*	-3.41797	-2.79018	-2.38037	-2.01416	-1.51716	-1.46484	-1.29046	-1.31662	-1.36021	-1.43869	-1.56076	-1.7177	-1.62179	-1.50844	-1.27302	-0.75858	-0.653948	-0.226702
229.41	-2.485	-2.35421	-2.54604	-4.28118	-7.071359*	-3.44413	-2.7117	-2.37165	-1.97928	-1.5346	-1.5346	-1.29918	-1.29918	-1.44741	-1.52588	-1.61307	-1.73514	-1.55204	-1.52588	-1.29918	-0.845773	-0.566755	-0.235421
229.42	-2.51988	-2.38909	-2.53732	-4.25502	-6.984166*	-3.47029	-2.72914	-2.40653	-1.988	-1.52588	-1.59563	-1.29046	-1.17711	-1.491	-1.5782	-1.66539	-1.83977	-1.58691	-1.59563	-1.2643	-0.898089	-0.523158	-0.148228
229.43	-2.51116	-2.41525	-2.60707	-4.3335	-7.036481*	-3.40053	-2.74658	-2.40653	-2.07519	-1.56947	-1.59563	-1.35149	-1.21198	-1.50844	-1.5782	-1.64795	-1.83977	-1.62179	-1.60435	-1.13351	-0.959124	-0.514439	-0.165667
229.44	-2.53732	-2.38037	-2.58963	-4.39453	-7.080078*	-3.34821	-2.76402	-2.35421	-2.09263	-1.46484	-1.61307	-1.28174	-1.2207	-1.54332	-1.60435	-1.68283	-1.83977	-1.60435	-1.64795	-1.17711	-0.932966	-0.549316	-0.209263
229.45	-2.45885	-2.26702	-2.66811	-4.42941	-7.080078*	-3.39181	-2.77274	-2.44141	-2.12751	-1.5346	-1.5346	-1.18583	-1.20326	-1.50844	-1.48228	-1.60435	-1.78746	-1.63051	-1.66539	-1.16839	-0.915527	-0.584194	-0.217983
229.46	-2.5286	-2.31934	-2.58092	-4.45557	-7.06264*	-3.40053	-2.74658	-2.485	-2.06648	-1.5782	-1.48228	-1.23814	-1.15967	-1.47356	-1.44741	-1.61307	-1.66539	-1.54332	-1.54332	-1.10735	-0.994001	-0.610352	-0.235421
229.47	-2.58092	-2.35421	-2.51988	-4.35093	-6.940569*	-3.39181	-2.83378	-2.45012	-1.99672	-1.58691	-1.52588	-1.27302	-1.10735	-1.50844	-1.47356	-1.69155	-1.62179	-1.49972	-1.56076	-1.10735	-1.02888	-0.558036	-0.165667
229.48	-2.58092	-2.3019	-2.56348	-4.38581	-6.992885*	-3.37437	-2.95585	-2.47628	-2.08392	-1.60435	-1.49972	-1.25558	-1.14223	-1.48228	-1.45612	-1.70898	-1.69155	-1.54332	-1.58691	-1.10735	-0.976562	-0.584194	-0.0871931
229.49	-2.55476	-2.35421	-2.56348	-4.41197	-7.027762*	-3.26974	-2.96456	-2.39781	-2.11879	-1.56076	-1.52588	-1.28174	-1.2207	-1.491	-1.48228	-1.68283	-1.65667	-1.5782	-1.54332	-0.976562	-1.02016	-0.645229	-0.13079
229.5	-2.45885	-2.27574	-2.55476	-4.38581	-7.019043*	-3.32206	-2.982	-2.28446	-2.13623	-1.44741	-1.47356	-1.14223	-1.28174	-1.45612	-1.49972	-1.65667	-1.68283	-1.59563	-1.5346	-1.04632	-0.906808	-0.662667	-0.165667
229.51	-2.36293	-2.31062	-2.55476	-4.38581	-7.027762*	-3.36565	-2.93841	-2.34549	-2.12751	-1.55204	-1.34277	-1.15095	-1.31662	-1.3079	-1.45612	-1.55204	-1.66539	-1.61307	-1.41253	-1.08991	-0.889369	-0.671387	-0.165667
229.52	-2.38909	-2.38037	-2.485	-4.2899	-6.93185*	-3.36565	-2.84249	-2.38909	-2.02288	-1.5782	-1.40381	-1.18583	-1.25558	-1.34277	-1.50844	-1.55204	-1.63051	-1.50844	-1.41253	-1.10735	-0.941685	-0.671387	-0.174386
229.53	-2.40653	-2.38037	-2.59835	-4.2463	-6.835938*	-3.38309	-2.83378	-2.33677	-2.02288	-1.5782	-1.42997	-1.16839	-1.15967	-1.36021	-1.5782	-1.59563	-1.70898	-1.5346	-1.43869	-1.17711	-1.02016	-0.584194	-0.139509
229.54	-2.43269	-2.42397	-2.66811	-4.30734	-6.853376*	-3.32206	-2.84249	-2.37165	-2.05776	-1.61307	-1.46484	-1.18583	-1.19454	-1.40381	-1.5782	-1.63923	-1.75258	-1.5782	-1.43869	-1.11607	-1.04632	-0.601632	-0.0959124
229.55	-2.43269	-2.31934	-2.69427	-4.3335	-6.844657*	-3.35693	-2.80762	-2.31062	-2.05776	-1.5346	-1.51716	-1.15095	-1.22942	-1.44741	-1.63923	-1.66539	-1.7177	-1.61307	-1.42997	-1.10735	-1.02888	-0.671387	-0.156947
229.56	-2.34549	-2.24086	-2.72914	-4.35965	-6.818499*	-3.40925	-2.84249	-2.24086	-2.06648	-1.51716	-1.47356	-1.06376	-1.23814	-1.42997	-1.58691	-1.59563	-1.74386	-1.66539	-1.36893	-1.18583	-0.950405	-0.680106	-0.174386
229.57	-2.36293	-2.31062	-2.65067	-4.37709	-6.757464*	-3.37437	-2.7989	-2.27574	-1.99672	-1.56076	-1.46484	-1.15967	-1.23814	-1.36021	-1.49972	-1.48228	-1.63923	-1.64795	-1.3079	-1.16839	-0.985282	-0.706264	-0.261579
229.58	-2.39781	-2.28446	-2.61579	-4.30734	-6.67899*	-3.39181	-2.72914	-2.31062	-1.90081	-1.56076	-1.55204	-1.2207	-1.15967	-1.45612	-1.55204	-1.49972	-1.58691	-1.58691	-1.40381	-1.12479	-0.985282	-0.697545	-0.244141
229.59	-2.37165	-2.3019	-2.65067	-4.35965	-6.705148*	-3.33078	-2.79018	-2.31934	-1.94441	-1.5782	-1.56076	-1.2207	-1.18583	-1.50844	-1.5782	-1.54332	-1.64795	-1.66539	-1.46484	-1.16839	-0.915527	-0.619071	-0.165667
229.6	-2.38037	-2.26702	-2.65067	-4.40325	-6.661551*	-3.19999	-2.79018	-2.31062	-1.94441	-1.52588	-1.56947	-1.25558	-1.2207	-1.47356	-1.5346	-1.54332	-1.67411	-1.73514	-1.5346	-1.0376	-0.915527	-0.610352	-0.174386
229.61	-2.27574	-2.23214	-2.7117	-4.35965	-6.617955*	-3.20871	-2.78146	-2.22342	-1.94441	-1.37765	-1.52588	-1.18583	-1.21198	-1.44741	-1.54332	-1.59563	-1.7177	-1.74386	-1.50844	-1.00272	-0.863212	-0.566755	-0.235421
229.62	-2.2147	-2.29318	-2.70299	-4.38581	-6.609235*	-3.21742	-2.77274	-2.13623	-1.93569	-1.40381	-1.41253	-1.14223	-1.28174	-1.35149	-1.43869	-1.56947	-1.67411	-1.73514	-1.46484	-1.08119	-0.784738	-0.523158	-0.25286
229.63	-2.27574	-2.31934	-2.65067	-4.25502	-6.530762*	-3.26974	-2.68555	-2.19727	-1.85721	-1.48228	-1.44741	-1.21198	-1.28174	-1.25558	-1.47356	-1.5782	-1.58691	-1.70898	-1.46484	-1.15095	-0.828334	-0.514439	-0.270298
229.64	-2.26702	-2.33677	-2.73786	-4.16783	-6.522042*	-3.27846	-2.72914	-2.2583	-1.88337	-1.45612	-1.45612	-1.20326	-1.21198	-1.28174	-1.50844	-1.66539	-1.63923	-1.70026	-1.50844	-1.18583	-0.906808	-0.453404	-0.270298
229.65	-2.2583	-2.31062	-2.7989	-4.21143	-6.583077*	-3.19999	-2.77274	-2.2583	-1.93569	-1.50844	-1.38637	-1.2207	-1.29918	-1.28174	-1.51716	-1.67411	-1.66539	-1.74386	-1.49972	-1.28174	-0.898089	-0.401088	-0.279018
229.66	-2.22342	-2.17983	-2.81634	-4.20271	-6.565639*	-3.22614	-2.7989	-2.33677	-1.91825	-1.49972	-1.40381	-1.17711	-1.34277	-1.3079	-1.5346	-1.67411	-1.64795	-1.73514	-1.55204	-1.25558	-0.915527	-0.479562	-0.296457
229.67	-2.15367	-2.22342	-2.7989	-4.20271	-6.55692*	-3.32206	-2.81634	-2.33677	-1.90953	-1.48228	-1.3079	-1.04632	-1.35149	-1.35149	-1.50844	-1.67411	-1.68283	-1.75258	-1.51716	-1.2643	-0.871931	-0.592913	-0.331334
229.68	-2.19727	-2.26702	-2.7117	-4.21143	-6.443569*	-3.32206	-2.80762	-2.27574	-1.85721	-1.55204	-1.20326	-1.08119	-1.36021	-1.29918	-1.36021	-1.54332	-1.64795	-1.67411	-1.46484	-1.32533	-0.915527	-0.601632	-0.340053
229.69	-2.2583	-2.28446	-2.69427	-4.10679	-6.391253*	-3.35693	-2.7117	-2.31934	-1.75258	-1.56947	-1.22942	-1.09863	-1.29046	-1.3079	-1.42125	-1.5346	-1.59563	-1.56076	-1.491	-1.34277	-1.01144	-0.601632	-0.322614
229.7	-2.29318	-2.3019	-2.7117	-4.12423	-6.443569*	-3.26102	-2.7553	-2.36293	-1.77002	-1.5782	-1.29046	-1.08119	-1.33405	-1.36021	-1.46484	-1.5346	-1.68283	-1.55204	-1.48228	-1.36021	-1.02888	-0.558036	-0.244141
229.71	-2.37165	-2.29318	-2.65067	-4.13295	-6.478446*	-3.26102	-2.76402	-2.38909	-1.81362	-1.59563	-1.33405	-1.11607	-1.38637	-1.37765	-1.45612	-1.491	-1.7613	-1.59563	-1.491	-1.40381	-1.06376	-0.427246	-0.191825
229.72	-2.35421	-2.38037	-2.58092	-4.12423	-6.522042*	-3.30462	-2.78146	-2.43269	-1.83106	-1.51716	-1.40381	-1.02888	-1.41253	-1.38637	-1.47356	-1.51716	-1.77002	-1.62179	-1.47356	-1.28174	-1.0376	-0.444685	-0.244141
229.73	-2.31062	-2.47628	-2.46756	-4.16783	-6.530762*	-3.2959	-2.83378	-2.40653	-1.89209	-1.51716	-1.31662	-0.967843	-1.46484	-1.37765	-1.46484	-1.491	-1.8049	-1.65667	-1.36021	-1.29046	-0.898089	-0.479562	-0.261579
229.74	-2.38037	-2.49372	-2.41525	-4.11551	-6.434849*	-3.30462	-2.79018	-2.34549	-1.81362	-1.62179	-1.36021	-0.994001	-1.37765	-1.32533	-1.41253	-1.40381	-1.8049	-1.63923	-1.40381	-1.32533	-0.889369	-0.444685	-0.270298
229.75	-2.41525	-2.485	-2.47628	-4.14167	-6.469727*	-3.2959	-2.77274	-2.45012	-1.75258	-1.59563	-1.42997	-1.01144	-1.29046	-1.36893	-1.46484	-1.491	-1.77874	-1.60435	-1.44741	-1.29046	-0.871931	-0.479562	-0.270298
229.76	-2.45012	-2.41525	-2.53732	-4.27246	-6.478446*	-3.17383	-2.87737	-2.50244	-1.82234	-1.63051	-1.44741	-1.02888	-1.36021	-1.42997	-1.491	-1.5346	-1.84849	-1.59563	-1.45612	-1.28174	-0.828334	-0.418527	-0.191825
229.77	-2.43269	-2.38037	-2.59835	-4.2899	-6.452288*	-3.27846	-2.86865	-2.46756	-1.83977	-1.56947	-1.50844	-1.06376	-1.36893	-1.44741	-1.48228	-1.5346	-1.84849	-1.64795	-1.46484	-1.2643	-0.784738	-0.357492	-0.191825
229.78	-2.3019	-2.41525	-2.63323	-4.26374	-6.443569*	-3.35693	-2.85121	-2.47628	-1.84849	-1.46484	-1.47356	-0.976562	-1.37765	-1.44741	-1.51716	-1.56076	-1.84849	-1.70026	-1.40381	-1.15967	-0.749861	-0.401088	-0.25286
229.79	-2.26702	-2.39781	-2.58963	-4.19399	-6.330218*	-3.36565	-2.79018	-2.42397	-1.83977	-1.44741	-1.37765	-1.00272	-1.36021	-1.36021	-1.46484	-1.51716	-1.83977	-1.73514	-1.32533	-1.19454	-0.680106	-0.427246	-0.270298
229.8	-2.27574	-2.39781	-2.64195	-4.0632	-6.269183*	-3.39181	-2.70299	-2.3019	-1.77002	-1.52588	-1.38637	-1.10735	-1.27302	-1.25558	-1.42125	-1.48228	-1.75258	-1.69155	-1.40381	-1.2207	-0.732422	-0.435965	-0.279018
229.81	-2.24958	-2.34549	-2.68555	-4.10679	-6.277902*	-3.30462	-2.68555	-2.31934	-1.83977	-1.50844	-1.37765	-1.12479	-1.24686	-1.29918	-1.491	-1.56947	-1.78746	-1.63923	-1.42125	-1.25558	-0.767299	-0.514439	-0.226702
229.82	-2.2583	-2.22342	-2.7117	-4.13295	-6.251744*	-3.27846	-2.70299	-2.31934	-1.85721	-1.54332	-1.36021	-1.19454	-1.21198	-1.3079	-1.50844	-1.54332	-1.86593	-1.68283	-1.43869	-1.23814	-0.802176	-0.444685	-0.139509
229.83	-2.24958	-2.27574	-2.74658	-4.12423	-6.199428*	-3.30462	-2.68555	-2.26702	-1.84849	-1.50844	-1.41253	-1.21198	-1.16839	-1.29046	-1.5346	-1.62179	-1.83977	-1.69155	-1.43869	-1.22942	-0.837054	-0.409807	-0.156947
229.84	-2.23214	-2.31062	-2.64195	-4.15911	-6.17327*	-3.26102	-2.73786	-2.31062	-1.88337	-1.51716	-1.37765	-1.14223	-1.18583	-1.36021	-1.54332	-1.60435	-1.84849	-1.66539	-1.35149	-1.15095	-0.793457	-0.479562	-0.148228
229.85	-2.31062	-2.34549	-2.59835	-4.10679	-6.033761*	-3.26974	-2.70299	-2.26702	-1.83977	-1.5782	-1.36893	-1.20326	-1.13351	-1.29918	-1.47356	-1.51716	-1.7613	-1.63923	-1.40381	-1.22942	-0.819615	-0.488281	-0.13079
229.86	-2.35421	-2.35421	-2.62451	-4.08936	-6.077358*	-3.19999	-2.65067	-2.19727	-1.82234	-1.59563	-1.45612	-1.22942	-1.02016	-1.3079	-1.51716	-1.5346	-1.65667	-1.54332	-1.45612	-1.29046	-0.889369	-0.497001	-0.148228
229.87	-2.33677	-2.24086	-2.62451	-4.13295	-6.120954*	-3.10407	-2.7553	-2.27574	-1.88337	-1.58691	-1.45612	-1.24686	-1.15095	-1.35149	-1.56947	-1.63051	-1.7177	-1.56076	-1.46484	-1.31662	-0.88065	-0.523158	-0.0784738
229.88	-2.3019	-2.29318	-2.62451	-4.20271	-6.094796*	-3.15639	-2.82506	-2.31062	-1.90081	-1.62179	-1.47356	-1.29046	-1.2207	-1.41253	-1.56076	-1.64795	-1.77874	-1.61307	-1.52588	-1.33405	-0.88065	-0.488281	-0.00871931
229.89	-2.16239	-2.31934	-2.60707	-4.2463	-6.112235*	-3.18255	-2.72914	-2.31062	-1.89209	-1.54332	-1.46484	-1.25558	-1.24686	-1.46484	-1.61307	-1.70026	-1.81362	-1.64795	-1.47356	-1.3079	-0.898089	-0.497001	-0.0435965
229.9	-2.17983	-2.31062	-2.55476	-4.27246	-6.059919*	-3.17383	-2.68555	-2.34549	-1.86593	-1.55204	-1.34277	-1.24686	-1.28174	-1.46484	-1.58691	-1.63051	-1.88337	-1.67411	-1.42125	-1.2207	-0.871931	-0.610352	-0.12207
229.91	-2.22342	-2.35421	-2.61579	-4.20271	-6.025042*	-3.21742	-2.61579	-2.24958	-1.77874	-1.60435	-1.35149	-1.32533	-1.19454	-1.36021	-1.52588	-1.5782	-1.86593	-1.63051	-1.49972	-1.20326	-0.924247	-0.62779	-0.12207
229.92	-2.22342	-2.24086	-2.65939	-4.2463	-6.103516*	-3.08663	-2.55476	-2.14495	-1.8049	-1.58691	-1.38637	-1.31662	-1.20326	-1.42125	-1.61307	-1.58691	-1.81362	-1.5782	-1.5346	-1.24686	-0.906808	-0.653948	-0.13079
229.93	-2.27574	-2.26702	-2.66811	-4.28118	-6.094796*	-3.0692	-2.61579	-2.17111	-1.87465	-1.5782	-1.36893	-1.31662	-1.21198	-1.44741	-1.65667	-1.60435	-1.83977	-1.60435	-1.54332	-1.24686	-0.854492	-0.662667	-0.0871931
229.94	-2.2583	-2.34549	-2.70299	-4.27246	-6.086077*	-3.12151	-2.63323	-2.18855	-1.85721	-1.55204	-1.38637	-1.31662	-1.15967	-1.42997	-1.61307	-1.61307	-1.82234	-1.67411	-1.52588	-1.25558	-0.828334	-0.592913	-0.0610352
229.95	-2.2147	-2.35421	-2.58092	-4.28118	-6.025042*	-3.13895	-2.66811	-2.15367	-1.86593	-1.48228	-1.34277	-1.2207	-1.17711	-1.43869	-1.68283	-1.72642	-1.75258	-1.70898	-1.41253	-1.21198	-0.732422	-0.549316	-0.139509
229.96	-2.29318	-2.37165	-2.59835	-4.16783	-5.902972*	-3.17383	-2.68555	-2.17983	-1.78746	-1.54332	-1.29918	-1.2207	-1.12479	-1.41253	-1.59563	-1.64795	-1.74386	-1.79618	-1.44741	-1.14223	-0.697545	-0.592913	-0.191825
229.97	-2.31934	-2.27574	-2.68555	-4.08936	-5.981445*	-3.15639	-2.58963	-2.11007	-1.70898	-1.58691	-1.37765	-1.29046	-1.02016	-1.32533	-1.55204	-1.63051	-1.63923	-1.75258	-1.47356	-1.11607	-0.828334	-0.566755	-0.217983
229.98	-2.36293	-2.22342	-2.69427	-4.14167	-6.068638*	-3.07792	-2.62451	-2.05776	-1.77002	-1.5782	-1.41253	-1.28174	-1.08119	-1.37765	-1.63051	-1.7613	-1.61307	-1.7177	-1.46484	-1.16839	-0.88065	-0.601632	-0.226702
229.99	-2.39781	-2.31934	-2.73786	-4.16783	-6.0512*	-3.18255	-2.68555	-2.15367	-1.8049	-1.61307	-1.42125	-1.29046	-1.12479	-1.43869	-1.63051	-1.7613	-1.67411	-1.78746	-1.47356	-1.18583	-0.932966	-0.575474	-0.139509
230	-2.31062	-2.34549	-2.72042	-4.16783	-6.103516*	-3.19127	-2.65067	-2.22342	-1.81362	-1.50844	-1.41253	-1.19454	-1.15095	-1.46484	-1.64795	-1.77002	-1.67411	-1.88337	-1.36893	-1.16839	-0.941685	-0.435965	-0.156947
230.01	-2.28446	-2.38909	-2.64195	-4.11551	-6.025042*	-3.14767	-2.69427	-2.22342	-1.84849	-1.46484	-1.2643	-1.10735	-1.17711	-1.46484	-1.65667	-1.7613	-1.72642	-1.90081	-1.25558	-1.16839	-0.889369	-0.479562	-0.235421
230.02	-2.31062	-2.39781	-2.72042	-4.05448	-5.937849*	-3.13895	-2.66811	-2.29318	-1.77002	-1.52588	-1.23814	-1.13351	-1.06376	-1.37765	-1.54332	-1.64795	-1.70026	-1.93569	-1.29918	-1.09863	-0.889369	-0.558036	-0.244141
230.03	-2.31062	-2.35421	-2.74658	-4.07192	-5.946568*	-3.07792	-2.58963	-2.26702	-1.8049	-1.55204	-1.2643	-1.13351	-1.08991	-1.3079	-1.56947	-1.7177	-1.62179	-1.86593	-1.34277	-1.12479	-0.967843	-0.584194	-0.261579
230.04	-2.31934	-2.38909	-2.73786	-4.10679	-5.885533*	-3.07792	-2.58963	-2.19727	-1.79618	-1.52588	-1.24686	-1.09863	-1.13351	-1.37765	-1.61307	-1.70026	-1.66539	-1.79618	-1.33405	-1.17711	-1.00272	-0.601632	-0.200544
230.05	-2.26702	-2.41525	-2.77274	-4.10679	-5.885533*	-3.14767	-2.65939	-2.22342	-1.81362	-1.491	-1.29046	-1.13351	-1.14223	-1.38637	-1.5782	-1.68283	-1.70898	-1.82234	-1.36893	-1.20326	-0.985282	-0.584194	-0.104632
230.06	-2.16239	-2.38909	-2.67683	-4.17655	-5.841937*	-3.13023	-2.64195	-2.23214	-1.83977	-1.36893	-1.29918	-1.07248	-1.20326	-1.42997	-1.56076	-1.73514	-1.69155	-1.78746	-1.29918	-1.23814	-0.941685	-0.50572	-0.0959124
230.07	-2.20599	-2.40653	-2.67683	-4.13295	-5.711147*	-3.15639	-2.62451	-2.24086	-1.78746	-1.33405	-1.3079	-1.10735	-1.19454	-1.44741	-1.55204	-1.66539	-1.70026	-1.74386	-1.33405	-1.24686	-0.819615	-0.514439	-0.104632
230.08	-2.24958	-2.33677	-2.7117	-4.04576	-5.746024*	-3.0692	-2.51988	-2.27574	-1.7177	-1.40381	-1.43869	-1.17711	-1.14223	-1.38637	-1.38637	-1.5346	-1.60435	-1.72642	-1.38637	-1.15967	-0.854492	-0.50572	-0.0784738
230.09	-2.23214	-2.38037	-2.65939	-4.07192	-5.780901*	-2.96456	-2.49372	-2.2583	-1.8049	-1.41253	-1.491	-1.20326	-1.2207	-1.35149	-1.44741	-1.5782	-1.52588	-1.63923	-1.41253	-1.21198	-0.871931	-0.488281	-0.104632
230.1	-2.2583	-2.45012	-2.65067	-4.12423	-5.746024*	-2.99072	-2.54604	-2.26702	-1.83977	-1.47356	-1.50844	-1.25558	-1.2643	-1.40381	-1.51716	-1.63051	-1.5782	-1.63923	-1.45612	-1.29918	-0.854492	-0.523158	-0.0523158
230.11	-2.16239	-2.49372	-2.58963	-4.13295	-5.719866*	-3.05176	-2.58963	-2.37165	-1.86593	-1.49972	-1.52588	-1.24686	-1.24686	-1.46484	-1.491	-1.63051	-1.61307	-1.65667	-1.44741	-1.29046	-0.906808	-0.470843	0
230.12	-2.17983	-2.54604	-2.485	-4.13295	-5.641392*	-3.04304	-2.55476	-2.38909	-1.87465	-1.38637	-1.37765	-1.19454	-1.25558	-1.50844	-1.5346	-1.70026	-1.63051	-1.64795	-1.34277	-1.29918	-0.863212	-0.366211	-0.0784738
230.13	-2.24086	-2.45012	-2.55476	-4.03704	-5.580357*	-3.05176	-2.58092	-2.33677	-1.82234	-1.45612	-1.28174	-1.25558	-1.16839	-1.5346	-1.49972	-1.63051	-1.68283	-1.64795	-1.36893	-1.31662	-0.837054	-0.401088	-0.156947
230.14	-2.29318	-2.41525	-2.61579	-4.10679	-5.641392*	-2.99944	-2.46756	-2.31062	-1.79618	-1.52588	-1.3079	-1.28174	-1.13351	-1.43869	-1.42997	-1.5346	-1.63051	-1.61307	-1.37765	-1.22942	-0.906808	-0.479562	-0.174386
230.15	-2.34549	-2.45885	-2.63323	-4.14167	-5.623954*	-3.00816	-2.46756	-2.22342	-1.87465	-1.47356	-1.29046	-1.22942	-1.20326	-1.49972	-1.54332	-1.58691	-1.59563	-1.51716	-1.34277	-1.23814	-0.950405	-0.531878	-0.244141
230.16	-2.38037	-2.44141	-2.64195	-4.16783	-5.632673*	-3.05176	-2.51116	-2.10135	-1.88337	-1.47356	-1.29046	-1.20326	-1.21198	-1.52588	-1.56947	-1.62179	-1.65667	-1.56076	-1.36893	-1.29918	-0.967843	-0.566755	-0.226702
230.17	-2.2583	-2.45012	-2.5286	-4.26374	-5.580357*	-3.05176	-2.51988	-2.14495	-1.94441	-1.37765	-1.27302	-1.09863	-1.23814	-1.50844	-1.58691	-1.62179	-1.66539	-1.60435	-1.27302	-1.29046	-0.985282	-0.584194	-0.200544
230.18	-2.28446	-2.38037	-2.55476	-4.22014	-5.449567*	-3.05176	-2.53732	-2.17983	-1.88337	-1.32533	-1.20326	-1.04632	-1.22942	-1.491	-1.68283	-1.65667	-1.7177	-1.63051	-1.2207	-1.29046	-0.967843	-0.558036	-0.279018
230.19	-2.3019	-2.27574	-2.63323	-4.16783	-5.475726*	-2.99944	-2.51988	-2.18855	-1.75258	-1.33405	-1.23814	-1.11607	-1.15967	-1.45612	-1.58691	-1.54332	-1.73514	-1.60435	-1.29046	-1.2207	-0.994001	-0.558036	-0.296457
230.2	-2.36293	-2.31934	-2.62451	-4.2463	-5.501884*	-2.93841	-2.42397	-2.24086	-1.79618	-1.34277	-1.35149	-1.14223	-1.21198	-1.40381	-1.5346	-1.56076	-1.66539	-1.5346	-1.29918	-1.08991	-1.07248	-0.636509	-0.270298
230.21	-2.39781	-2.38909	-2.65067	-4.29862	-5.510602*	-2.99072	-2.45885	-2.23214	-1.81362	-1.34277	-1.38637	-1.15967	-1.29046	-1.41253	-1.56947	-1.59563	-1.70898	-1.44741	-1.32533	-1.12479	-1.0376	-0.688825	-0.25286
230.22	-2.35421	-2.40653	-2.62451	-4.32478	-5.536761*	-3.03432	-2.49372	-2.17983	-1.79618	-1.38637	-1.43869	-1.20326	-1.3079	-1.44741	-1.54332	-1.60435	-1.77002	-1.52588	-1.31662	-1.19454	-1.06376	-0.680106	-0.165667
230.23	-2.26702	-2.41525	-2.55476	-4.29862	-5.501884*	-2.99072	-2.46756	-2.22342	-1.81362	-1.31662	-1.43869	-1.10735	-1.37765	-1.47356	-1.50844	-1.63051	-1.77874	-1.56947	-1.20326	-1.22942	-1.00272	-0.636509	-0.200544
230.24	-2.36293	-2.31934	-2.58963	-4.16783	-5.467006*	-2.97328	-2.51116	-2.28446	-1.78746	-1.37765	-1.37765	-1.09863	-1.34277	-1.49972	-1.52588	-1.65667	-1.79618	-1.56947	-1.31662	-1.29046	-0.932966	-0.549316	-0.296457
230.25	-2.34549	-2.38037	-2.58963	-4.14167	-5.528041*	-2.89481	-2.46756	-2.2583	-1.74386	-1.48228	-1.45612	-1.13351	-1.3079	-1.46484	-1.44741	-1.56947	-1.7613	-1.60435	-1.36893	-1.2643	-0.924247	-0.575474	-0.296457
230.26	-2.34549	-2.38909	-2.58963	-4.16783	-5.528041*	-2.982	-2.40653	-2.26702	-1.78746	-1.48228	-1.47356	-1.11607	-1.33405	-1.36021	-1.47356	-1.59563	-1.69155	-1.56076	-1.37765	-1.14223	-1.00272	-0.592913	-0.340053
230.27	-2.39781	-2.33677	-2.61579	-4.19399	-5.536761*	-3.0256	-2.49372	-2.20599	-1.8049	-1.46484	-1.42125	-1.15967	-1.29046	-1.37765	-1.55204	-1.61307	-1.7177	-1.47356	-1.43869	-1.09863	-1.01144	-0.592913	-0.313895
230.28	-2.37165	-2.31062	-2.5286	-4.23758	-5.536761*	-3.08663	-2.5286	-2.12751	-1.83106	-1.46484	-1.46484	-1.15967	-1.28174	-1.46484	-1.58691	-1.62179	-1.75258	-1.58691	-1.42997	-1.14223	-1.06376	-0.601632	-0.209263
230.29	-2.38037	-2.18855	-2.55476	-4.22014	-5.397252*	-3.13895	-2.50244	-2.14495	-1.83106	-1.37765	-1.37765	-1.11607	-1.22942	-1.48228	-1.66539	-1.64795	-1.73514	-1.63923	-1.32533	-1.13351	-1.01144	-0.549316	-0.209263
230.3	-2.46756	-2.11879	-2.65067	-4.08936	-5.362374*	-3.05176	-2.56348	-2.14495	-1.7613	-1.43869	-1.33405	-1.21198	-1.15095	-1.49972	-1.67411	-1.62179	-1.74386	-1.68283	-1.37765	-1.12479	-0.924247	-0.409807	-0.305176
230.31	-2.47628	-2.15367	-2.67683	-4.14167	-5.405971*	-2.99072	-2.54604	-2.07519	-1.73514	-1.491	-1.36021	-1.29046	-1.22942	-1.43869	-1.5782	-1.5346	-1.66539	-1.67411	-1.37765	-1.11607	-0.950405	-0.435965	-0.287737
230.32	-2.51988	-2.14495	-2.70299	-4.20271	-5.388532*	-3.0256	-2.53732	-2.15367	-1.78746	-1.50844	-1.34277	-1.29046	-1.31662	-1.37765	-1.66539	-1.56947	-1.5782	-1.63923	-1.42125	-1.04632	-0.959124	-0.514439	-0.322614
230.33	-2.46756	-2.24958	-2.68555	-4.21143	-5.388532*	-3.01688	-2.63323	-2.10135	-1.78746	-1.56947	-1.32533	-1.33405	-1.36021	-1.40381	-1.70026	-1.61307	-1.63051	-1.63051	-1.41253	-1.08119	-0.941685	-0.523158	-0.261579
230.34	-2.38037	-2.2583	-2.60707	-4.2463	-5.275181*	-3.04304	-2.66811	-2.04904	-1.83106	-1.50844	-1.32533	-1.23814	-1.37765	-1.41253	-1.65667	-1.59563	-1.65667	-1.65667	-1.33405	-1.15967	-0.985282	-0.549316	-0.174386
230.35	-2.45885	-2.2147	-2.7117	-4.15039	-5.29262*	-3.03432	-2.69427	-2.08392	-1.78746	-1.36893	-1.22942	-1.18583	-1.35149	-1.42997	-1.68283	-1.62179	-1.63923	-1.64795	-1.34277	-1.2207	-0.932966	-0.592913	-0.226702
230.36	-2.46756	-2.3019	-2.7553	-4.10679	-5.362374*	-3.00816	-2.70299	-2.17983	-1.69155	-1.42125	-1.31662	-1.17711	-1.27302	-1.45612	-1.63051	-1.56947	-1.70898	-1.66539	-1.47356	-1.28174	-0.871931	-0.523158	-0.25286
230.37	-2.44141	-2.36293	-2.7553	-4.17655	-5.353655*	-3.05176	-2.58963	-2.14495	-1.73514	-1.44741	-1.42125	-1.17711	-1.3079	-1.40381	-1.50844	-1.50844	-1.67411	-1.65667	-1.42125	-1.31662	-0.924247	-0.558036	-0.235421
230.38	-2.47628	-2.36293	-2.7117	-4.19399	-5.29262*	-3.08663	-2.59835	-2.19727	-1.78746	-1.42997	-1.45612	-1.14223	-1.3079	-1.36893	-1.55204	-1.59563	-1.63923	-1.58691	-1.44741	-1.2643	-0.906808	-0.62779	-0.25286
230.39	-2.40653	-2.37165	-2.58963	-4.23758	-5.283901*	-3.10407	-2.64195	-2.20599	-1.77874	-1.43869	-1.491	-1.11607	-1.27302	-1.44741	-1.56947	-1.63923	-1.72642	-1.64795	-1.46484	-1.28174	-0.898089	-0.671387	-0.156947
230.4	-2.34549	-2.23214	-2.5722	-4.22014	-5.16183*	-3.14767	-2.58092	-2.11007	-1.81362	-1.36021	-1.48228	-0.976562	-1.23814	-1.50844	-1.5782	-1.63923	-1.77002	-1.69155	-1.34277	-1.29046	-0.871931	-0.706264	-0.13079
230.41	-2.41525	-2.26702	-2.59835	-4.10679	-5.144392*	-3.07792	-2.58092	-2.16239	-1.75258	-1.31662	-1.36021	-1.00272	-1.13351	-1.49972	-1.5782	-1.64795	-1.78746	-1.66539	-1.41253	-1.22942	-0.767299	-0.645229	-0.183106
230.42	-2.42397	-2.3019	-2.58963	-4.10679	-5.16183*	-3.06048	-2.51116	-2.20599	-1.7177	-1.38637	-1.40381	-1.07248	-1.12479	-1.5346	-1.46484	-1.5782	-1.78746	-1.64795	-1.44741	-1.16839	-0.767299	-0.488281	-0.191825
230.43	-2.45012	-2.29318	-2.62451	-4.17655	-5.222866*	-3.13023	-2.38909	-2.19727	-1.77002	-1.36021	-1.45612	-1.09863	-1.19454	-1.51716	-1.42997	-1.56076	-1.69155	-1.56076	-1.42997	-1.08991	-0.819615	-0.523158	-0.200544
230.44	-2.42397	-2.36293	-2.62451	-4.19399	-5.214146*	-3.15639	-2.40653	-2.2583	-1.77874	-1.37765	-1.44741	-1.10735	-1.22942	-1.491	-1.49972	-1.58691	-1.67411	-1.48228	-1.45612	-0.967843	-0.819615	-0.540597	-0.217983
230.45	-2.3019	-2.36293	-2.58092	-4.22014	-5.135673*	-3.12151	-2.46756	-2.2147	-1.7613	-1.37765	-1.47356	-1.08991	-1.3079	-1.50844	-1.52588	-1.61307	-1.70898	-1.54332	-1.34277	-0.976562	-0.845773	-0.531878	-0.139509
230.46	-2.29318	-2.3019	-2.61579	-4.15039	-5.065918*	-3.08663	-2.485	-2.11879	-1.8049	-1.32533	-1.41253	-1.00272	-1.28174	-1.49972	-1.55204	-1.65667	-1.70898	-1.59563	-1.32533	-1.06376	-0.854492	-0.610352	-0.13079
230.47	-2.33677	-2.41525	-2.63323	-4.08936	-5.057199*	-2.99072	-2.56348	-2.19727	-1.70898	-1.36021	-1.36021	-1.0376	-1.20326	-1.46484	-1.59563	-1.64795	-1.7177	-1.59563	-1.42125	-1.12479	-0.776018	-0.610352	-0.183106
230.48	-2.24086	-2.485	-2.62451	-4.11551	-5.057199*	-3.01688	-2.50244	-2.18855	-1.66539	-1.45612	-1.491	-1.09863	-1.17711	-1.37765	-1.5346	-1.60435	-1.70898	-1.65667	-1.41253	-1.15967	-0.845773	-0.531878	-0.209263
230.49	-2.3019	-2.50244	-2.61579	-4.08936	-5.031041*	-3.03432	-2.45885	-2.15367	-1.67411	-1.45612	-1.45612	-1.10735	-1.22942	-1.25558	-1.47356	-1.58691	-1.60435	-1.5782	-1.42997	-1.18583	-0.915527	-0.558036	-0.209263
230.5	-2.26702	-2.45885	-2.54604	-4.08936	-5.022321*	-2.99944	-2.51988	-2.13623	-1.66539	-1.491	-1.47356	-1.15095	-1.21198	-1.22942	-1.52588	-1.63051	-1.68283	-1.54332	-1.43869	-1.09863	-0.906808	-0.584194	-0.200544
230.51	-2.18855	-2.36293	-2.58963	-4.14167	-4.970006*	-3.00816	-2.51116	-2.09263	-1.66539	-1.44741	-1.51716	-1.14223	-1.21198	-1.28174	-1.50844	-1.64795	-1.73514	-1.56076	-1.33405	-1.15967	-0.932966	-0.584194	-0.13079
230.52	-2.26702	-2.40653	-2.66811	-4.09807	-4.952567*	-2.90353	-2.44141	-1.99672	-1.62179	-1.32533	-1.36021	-1.09863	-1.14223	-1.24686	-1.491	-1.63923	-1.70026	-1.54332	-1.33405	-1.18583	-0.871931	-0.601632	-0.148228
230.53	-2.35421	-2.47628	-2.73786	-4.08064	-4.987444*	-2.82506	-2.49372	-2.07519	-1.51716	-1.36021	-1.36021	-1.15095	-1.13351	-1.27302	-1.50844	-1.65667	-1.70026	-1.52588	-1.42125	-1.20326	-0.810896	-0.549316	-0.25286
230.54	-2.40653	-2.43269	-2.7989	-4.11551	-4.996163*	-2.85121	-2.44141	-2.13623	-1.55204	-1.42997	-1.43869	-1.18583	-1.18583	-1.25558	-1.45612	-1.60435	-1.64795	-1.491	-1.43869	-1.21198	-0.88065	-0.435965	-0.25286
230.55	-2.51116	-2.43269	-2.83378	-4.11551	-4.978725*	-2.85993	-2.45012	-2.16239	-1.56947	-1.42125	-1.45612	-1.20326	-1.22942	-1.18583	-1.491	-1.61307	-1.54332	-1.36021	-1.47356	-1.22942	-0.932966	-0.488281	-0.296457
230.56	-2.46756	-2.36293	-2.74658	-4.11551	-4.90897*	-2.85993	-2.54604	-2.16239	-1.55204	-1.45612	-1.48228	-1.22942	-1.2207	-1.2207	-1.54332	-1.70026	-1.59563	-1.33405	-1.38637	-1.15095	-0.941685	-0.50572	-0.244141
230.57	-2.47628	-2.31062	-2.7989	-4.10679	-4.830497*	-2.84249	-2.63323	-2.14495	-1.61307	-1.37765	-1.44741	-1.14223	-1.24686	-1.28174	-1.49972	-1.67411	-1.59563	-1.38637	-1.29918	-1.12479	-0.976562	-0.50572	-0.0784738
230.58	-2.55476	-2.33677	-2.7989	-4.03704	-4.926409*	-2.73786	-2.67683	-2.0316	-1.58691	-1.29046	-1.32533	-1.08119	-1.16839	-1.28174	-1.49972	-1.70898	-1.63923	-1.42997	-1.36021	-1.17711	-0.906808	-0.575474	-0.104632
230.59	-2.55476	-2.3019	-2.79018	-4.09807	-4.952567*	-2.80762	-2.65939	-2.01416	-1.52588	-1.36893	-1.37765	-1.13351	-1.21198	-1.31662	-1.42125	-1.62179	-1.65667	-1.46484	-1.37765	-1.22942	-0.889369	-0.514439	-0.12207
230.6	-2.58092	-2.33677	-2.73786	-4.15911	-4.987444*	-2.85993	-2.53732	-2.01416	-1.63923	-1.41253	-1.38637	-1.11607	-1.27302	-1.27302	-1.3079	-1.56076	-1.58691	-1.491	-1.36893	-1.27302	-0.915527	-0.435965	-0.113351
230.61	-2.55476	-2.2147	-2.59835	-4.15911	-5.004883*	-2.90353	-2.53732	-2.0316	-1.64795	-1.44741	-1.35149	-1.07248	-1.32533	-1.17711	-1.36893	-1.63051	-1.56076	-1.43869	-1.41253	-1.3079	-0.906808	-0.470843	-0.165667
230.62	-2.43269	-2.17111	-2.60707	-4.20271	-4.91769*	-2.99944	-2.60707	-2.00544	-1.65667	-1.51716	-1.36021	-1.0376	-1.3079	-1.21198	-1.42997	-1.7177	-1.69155	-1.491	-1.29918	-1.24686	-0.906808	-0.488281	-0.13079
230.63	-2.42397	-2.2147	-2.65067	-4.11551	-4.952567*	-2.97328	-2.58963	-1.94441	-1.68283	-1.43869	-1.29046	-0.994001	-1.25558	-1.25558	-1.40381	-1.73514	-1.67411	-1.5782	-1.29918	-1.2207	-0.906808	-0.488281	-0.0784738
230.64	-2.47628	-2.20599	-2.63323	-4.0196	-4.978725*	-2.90353	-2.61579	-1.83977	-1.62179	-1.37765	-1.15095	-1.02888	-1.18583	-1.23814	-1.47356	-1.75258	-1.67411	-1.58691	-1.35149	-1.25558	-0.819615	-0.540597	-0.148228
230.65	-2.45012	-2.20599	-2.64195	-4.08936	-4.952567*	-2.96456	-2.61579	-1.83977	-1.63051	-1.40381	-1.27302	-1.09863	-1.18583	-1.33405	-1.42125	-1.70898	-1.70026	-1.63923	-1.34277	-1.2207	-0.828334	-0.531878	-0.191825
230.66	-2.45885	-2.2147	-2.58963	-4.08936	-4.952567*	-2.97328	-2.49372	-1.92697	-1.70898	-1.36893	-1.3079	-1.10735	-1.19454	-1.28174	-1.36021	-1.60435	-1.62179	-1.62179	-1.35149	-1.16839	-0.871931	-0.444685	-0.209263
230.67	-2.38909	-2.13623	-2.55476	-4.08936	-4.865374*	-2.92969	-2.54604	-1.97928	-1.74386	-1.33405	-1.3079	-1.17711	-1.16839	-1.25558	-1.40381	-1.62179	-1.5782	-1.52588	-1.32533	-1.20326	-0.88065	-0.488281	-0.279018
230.68	-2.26702	-2.19727	-2.53732	-4.13295	-4.804339*	-2.91225	-2.55476	-2.00544	-1.81362	-1.33405	-1.35149	-1.16839	-1.19454	-1.36893	-1.45612	-1.63051	-1.59563	-1.54332	-1.22942	-1.14223	-0.898089	-0.566755	-0.25286
230.69	-2.31062	-2.22342	-2.5286	-4.02832	-4.839216*	-2.82506	-2.51116	-2.05776	-1.81362	-1.21198	-1.32533	-1.09863	-1.12479	-1.42125	-1.47356	-1.5782	-1.59563	-1.5782	-1.31662	-1.09863	-0.88065	-0.584194	-0.174386
230.7	-2.35421	-2.28446	-2.56348	-4.08936	-4.882813*	-2.85993	-2.53732	-1.95312	-1.72642	-1.2643	-1.27302	-1.17711	-1.16839	-1.42997	-1.54332	-1.55204	-1.65667	-1.54332	-1.40381	-1.13351	-0.819615	-0.592913	-0.217983
230.71	-2.36293	-2.34549	-2.54604	-4.16783	-4.891532*	-2.92097	-2.49372	-1.94441	-1.78746	-1.3079	-1.36021	-1.29046	-1.21198	-1.46484	-1.491	-1.45612	-1.66539	-1.54332	-1.40381	-1.15967	-0.871931	-0.592913	-0.217983
230.72	-2.42397	-2.26702	-2.485	-4.21143	-4.926409*	-2.94713	-2.38909	-2.04032	-1.84849	-1.36893	-1.38637	-1.28174	-1.25558	-1.40381	-1.491	-1.38637	-1.58691	-1.51716	-1.45612	-1.13351	-0.959124	-0.549316	-0.200544
230.73	-2.31062	-2.2583	-2.47628	-4.27246	-4.830497*	-3.00816	-2.46756	-2.08392	-1.84849	-1.42997	-1.44741	-1.3079	-1.28174	-1.35149	-1.59563	-1.491	-1.65667	-1.46484	-1.44741	-1.13351	-0.985282	-0.558036	-0.209263
230.74	-2.27574	-2.35421	-2.54604	-4.21143	-4.743304*	-2.96456	-2.53732	-2.10135	-1.90081	-1.44741	-1.47356	-1.2207	-1.25558	-1.38637	-1.63923	-1.52588	-1.70026	-1.5346	-1.41253	-1.02888	-1.04632	-0.601632	-0.13079
230.75	-2.35421	-2.36293	-2.55476	-4.07192	-4.760742*	-2.82506	-2.54604	-2.13623	-1.83977	-1.36021	-1.37765	-1.10735	-1.17711	-1.36021	-1.62179	-1.55204	-1.70026	-1.5782	-1.45612	-1.02888	-0.976562	-0.619071	-0.0959124
230.76	-2.37165	-2.40653	-2.58092	-4.08936	-4.743304*	-2.88609	-2.58963	-2.10135	-1.74386	-1.42125	-1.41253	-1.14223	-1.22942	-1.32533	-1.65667	-1.5782	-1.7177	-1.58691	-1.52588	-1.08119	-0.889369	-0.645229	-0.148228
230.77	-2.38909	-2.34549	-2.55476	-4.08936	-4.725865*	-2.85993	-2.50244	-2.07519	-1.73514	-1.491	-1.46484	-1.16839	-1.23814	-1.34277	-1.55204	-1.51716	-1.70026	-1.59563	-1.56076	-1.09863	-0.915527	-0.619071	-0.165667
230.78	-2.42397	-2.26702	-2.45012	-4.02832	-4.66483*	-2.85993	-2.44141	-2.11879	-1.75258	-1.47356	-1.44741	-1.17711	-1.25558	-1.28174	-1.47356	-1.50844	-1.63051	-1.56076	-1.56076	-1.08119	-0.915527	-0.514439	-0.209263
230.79	-2.31934	-2.29318	-2.51116	-4.0632	-4.560198*	-2.87737	-2.47628	-2.12751	-1.72642	-1.47356	-1.44741	-1.22942	-1.25558	-1.24686	-1.50844	-1.59563	-1.70026	-1.491	-1.49972	-1.15095	-0.854492	-0.50572	-0.25286
230.8	-2.34549	-2.2583	-2.59835	-3.96728	-4.603795*	-2.7989	-2.45012	-2.11879	-1.72642	-1.40381	-1.40381	-1.08991	-1.17711	-1.36893	-1.54332	-1.65667	-1.77874	-1.56076	-1.49972	-1.04632	-0.889369	-0.523158	-0.217983
230.81	-2.38909	-2.23214	-2.65939	-3.93241	-4.638672*	-2.83378	-2.44141	-2.13623	-1.61307	-1.27302	-1.3079	-1.11607	-1.13351	-1.36021	-1.55204	-1.7177	-1.77874	-1.59563	-1.56947	-1.00272	-0.793457	-0.540597	-0.244141
230.82	-2.39781	-2.26702	-2.74658	-3.98472	-4.638672*	-2.87737	-2.45885	-2.07519	-1.59563	-1.32533	-1.35149	-1.21198	-1.20326	-1.38637	-1.54332	-1.75258	-1.77002	-1.61307	-1.51716	-1.07248	-0.688825	-0.540597	-0.313895
230.83	-2.46756	-2.17111	-2.65067	-4.02832	-4.682269*	-2.85121	-2.38909	-2.01416	-1.64795	-1.36021	-1.37765	-1.20326	-1.20326	-1.40381	-1.46484	-1.66539	-1.70026	-1.63923	-1.49972	-1.12479	-0.741141	-0.584194	-0.313895
230.84	-2.45012	-2.17111	-2.69427	-3.99344	-4.629952*	-2.86865	-2.39781	-2.09263	-1.63051	-1.36893	-1.36021	-1.24686	-1.20326	-1.31662	-1.491	-1.65667	-1.60435	-1.58691	-1.42125	-1.15095	-0.793457	-0.488281	-0.322614
230.85	-2.38037	-2.23214	-2.72914	-3.99344	-4.525321*	-2.81634	-2.47628	-2.07519	-1.63923	-1.44741	-1.40381	-1.23814	-1.18583	-1.3079	-1.50844	-1.68283	-1.63923	-1.56947	-1.28174	-1.19454	-0.802176	-0.531878	-0.313895
230.86	-2.45012	-2.24086	-2.69427	-3.86265	-4.595075*	-2.73786	-2.50244	-2.05776	-1.66539	-1.42997	-1.36893	-1.17711	-1.15967	-1.42125	-1.49972	-1.68283	-1.65667	-1.70898	-1.29046	-1.15967	-0.88065	-0.575474	-0.191825
230.87	-2.45885	-2.22342	-2.65067	-3.92369	-4.621233*	-2.84249	-2.50244	-2.09263	-1.5782	-1.34277	-1.3079	-1.17711	-1.22942	-1.46484	-1.49972	-1.67411	-1.70026	-1.75258	-1.29918	-1.10735	-0.784738	-0.62779	-0.200544
230.88	-2.39781	-2.11007	-2.65067	-4.02832	-4.629952*	-2.89481	-2.5286	-2.04032	-1.61307	-1.36893	-1.37765	-1.23814	-1.28174	-1.49972	-1.50844	-1.67411	-1.74386	-1.77002	-1.29046	-1.08119	-0.802176	-0.645229	-0.235421
230.89	-2.38037	-2.0316	-2.58092	-4.0632	-4.621233*	-2.89481	-2.43269	-1.99672	-1.70026	-1.35149	-1.37765	-1.18583	-1.29918	-1.45612	-1.42125	-1.63923	-1.68283	-1.73514	-1.32533	-1.10735	-0.88065	-0.619071	-0.261579
230.9	-2.2583	-2.13623	-2.63323	-4.14167	-4.499163*	-2.90353	-2.44141	-2.06648	-1.75258	-1.40381	-1.34277	-1.17711	-1.29918	-1.32533	-1.43869	-1.66539	-1.61307	-1.62179	-1.29046	-1.15095	-0.932966	-0.50572	-0.305176
230.91	-2.13623	-2.19727	-2.65067	-4.12423	-4.507882*	-2.7989	-2.485	-2.11879	-1.83106	-1.44741	-1.35149	-1.09863	-1.23814	-1.3079	-1.52588	-1.7613	-1.68283	-1.56947	-1.27302	-1.13351	-0.967843	-0.470843	-0.244141
230.92	-2.12751	-2.26702	-2.67683	-3.98472	-4.516602*	-2.72914	-2.45012	-2.14495	-1.8049	-1.38637	-1.24686	-0.959124	-1.09863	-1.29046	-1.54332	-1.7613	-1.7177	-1.5782	-1.3079	-1.09863	-1.05504	-0.531878	-0.200544
230.93	-2.14495	-2.34549	-2.69427	-4.0196	-4.499163*	-2.79018	-2.46756	-2.18855	-1.73514	-1.42125	-1.21198	-1.00272	-1.14223	-1.28174	-1.56947	-1.8049	-1.74386	-1.491	-1.37765	-1.01144	-0.950405	-0.549316	-0.217983
230.94	-2.11879	-2.27574	-2.62451	-4.02832	-4.542759*	-2.80762	-2.42397	-2.18855	-1.8049	-1.50844	-1.29046	-1.05504	-1.18583	-1.28174	-1.56947	-1.79618	-1.75258	-1.52588	-1.38637	-1.0376	-1.00272	-0.584194	-0.244141
230.95	-2.17111	-2.34549	-2.54604	-4.02832	-4.490444*	-2.83378	-2.28446	-2.15367	-1.85721	-1.5346	-1.36021	-1.04632	-1.18583	-1.25558	-1.50844	-1.66539	-1.70026	-1.50844	-1.38637	-1.04632	-1.08119	-0.619071	-0.226702
230.96	-2.05776	-2.42397	-2.61579	-4.05448	-4.403251*	-2.83378	-2.27574	-2.24086	-1.87465	-1.56076	-1.44741	-1.14223	-1.18583	-1.12479	-1.55204	-1.68283	-1.60435	-1.36893	-1.3079	-1.08991	-1.09863	-0.592913	-0.261579
230.97	-2.10135	-2.39781	-2.64195	-3.976	-4.420689*	-2.70299	-2.35421	-2.3019	-1.90081	-1.56076	-1.45612	-1.06376	-1.12479	-1.15967	-1.62179	-1.70026	-1.66539	-1.38637	-1.34277	-1.14223	-1.15095	-0.584194	-0.217983
230.98	-2.19727	-2.43269	-2.64195	-3.89753	-4.464286*	-2.72042	-2.35421	-2.31934	-1.84849	-1.56947	-1.36893	-0.994001	-1.08119	-1.23814	-1.66539	-1.70898	-1.7177	-1.48228	-1.44741	-1.18583	-1.14223	-0.653948	-0.0959124
230.99	-2.27574	-2.33677	-2.64195	-3.96728	-4.446847*	-2.7553	-2.38037	-2.38037	-1.72642	-1.56947	-1.37765	-1.05504	-1.10735	-1.25558	-1.67411	-1.72642	-1.74386	-1.44741	-1.46484	-1.14223	-1.04632	-0.645229	-0.0871931
231	-2.37165	-2.2583	-2.54604	-3.99344	-4.464286*	-2.72042	-2.35421	-2.3019	-1.77002	-1.63051	-1.38637	-1.07248	-1.11607	-1.3079	-1.64795	-1.70026	-1.77002	-1.47356	-1.47356	-1.18583	-1.09863	-0.575474	-0.13079
231.01	-2.42397	-2.35421	-2.58963	-4.01088	-4.385812*	-2.73786	-2.24086	-2.2583	-1.77874	-1.58691	-1.36893	-1.07248	-1.12479	-1.34277	-1.56076	-1.56947	-1.72642	-1.52588	-1.41253	-1.2643	-1.04632	-0.566755	-0.139509
231.02	-2.41525	-2.33677	-2.64195	-4.05448	-4.394531*	-2.69427	-2.3019	-2.28446	-1.73514	-1.59563	-1.36021	-1.10735	-1.11607	-1.29046	-1.5782	-1.56947	-1.68283	-1.46484	-1.27302	-1.29046	-1.00272	-0.427246	-0.191825
231.03	-2.485	-2.37165	-2.65939	-3.96728	-4.429409*	-2.64195	-2.36293	-2.34549	-1.78746	-1.46484	-1.31662	-1.0376	-1.04632	-1.32533	-1.60435	-1.5782	-1.72642	-1.51716	-1.27302	-1.28174	-1.0376	-0.401088	-0.148228
231.04	-2.51988	-2.36293	-2.67683	-3.976	-4.403251*	-2.68555	-2.38909	-2.36293	-1.7177	-1.32533	-1.20326	-1.06376	-1.08119	-1.37765	-1.59563	-1.52588	-1.74386	-1.55204	-1.31662	-1.33405	-0.967843	-0.453404	-0.12207
231.05	-2.51988	-2.3019	-2.63323	-4.01088	-4.420689*	-2.70299	-2.43269	-2.33677	-1.66539	-1.31662	-1.3079	-1.09863	-1.13351	-1.40381	-1.63923	-1.54332	-1.74386	-1.55204	-1.32533	-1.22942	-0.871931	-0.444685	-0.113351
231.06	-2.5286	-2.38037	-2.53732	-3.98472	-4.41197*	-2.72914	-2.37165	-2.34549	-1.70026	-1.36021	-1.36893	-1.13351	-1.17711	-1.43869	-1.60435	-1.49972	-1.7613	-1.64795	-1.38637	-1.22942	-0.932966	-0.418527	-0.13079
231.07	-2.485	-2.40653	-2.59835	-3.99344	-4.28118*	-2.72914	-2.31934	-2.20599	-1.69155	-1.36021	-1.42125	-1.18583	-1.23814	-1.38637	-1.49972	-1.40381	-1.70898	-1.58691	-1.33405	-1.27302	-0.985282	-0.444685	-0.12207
231.08	-2.40653	-2.43269	-2.58092	-3.98472	-4.342216*	-2.63323	-2.40653	-2.16239	-1.7177	-1.40381	-1.43869	-1.21198	-1.22942	-1.32533	-1.52588	-1.46484	-1.66539	-1.49972	-1.28174	-1.27302	-0.985282	-0.322614	-0.12207
231.09	-2.44141	-2.46756	-2.55476	-3.88009	-4.41197*	-2.65939	-2.43269	-2.16239	-1.7177	-1.38637	-1.40381	-1.12479	-1.15967	-1.35149	-1.56947	-1.48228	-1.70026	-1.60435	-1.3079	-1.29918	-1.02016	-0.287737	-0.104632
231.1	-2.46756	-2.40653	-2.58092	-3.91497	-4.446847*	-2.73786	-2.41525	-2.13623	-1.66539	-1.36021	-1.31662	-1.12479	-1.2207	-1.40381	-1.5782	-1.47356	-1.70898	-1.63923	-1.31662	-1.3079	-0.941685	-0.340053	-0.0871931
231.11	-2.46756	-2.38037	-2.46756	-3.95857	-4.490444*	-2.72914	-2.47628	-2.11007	-1.7177	-1.36893	-1.36021	-1.17711	-1.2643	-1.42997	-1.58691	-1.5346	-1.64795	-1.64795	-1.32533	-1.24686	-0.863212	-0.401088	-0.165667
231.12	-2.51116	-2.38037	-2.41525	-3.94113	-4.490444*	-2.76402	-2.42397	-2.11007	-1.79618	-1.42997	-1.33405	-1.15095	-1.27302	-1.51716	-1.55204	-1.5346	-1.60435	-1.68283	-1.36893	-1.24686	-0.906808	-0.409807	-0.287737
231.13	-2.45885	-2.31062	-2.485	-3.976	-4.420689*	-2.7553	-2.38909	-2.05776	-1.79618	-1.44741	-1.34277	-1.16839	-1.27302	-1.50844	-1.50844	-1.51716	-1.55204	-1.62179	-1.29918	-1.29046	-0.976562	-0.479562	-0.270298
231.14	-2.46756	-2.24086	-2.51988	-3.89753	-4.490444*	-2.7117	-2.38909	-2.01416	-1.77874	-1.42997	-1.37765	-1.12479	-1.19454	-1.44741	-1.56947	-1.67411	-1.47356	-1.5346	-1.33405	-1.25558	-0.985282	-0.427246	-0.340053
231.15	-2.54604	-2.13623	-2.58963	-3.80162	-4.481724*	-2.78146	-2.45885	-2.05776	-1.74386	-1.36021	-1.31662	-1.02016	-1.09863	-1.47356	-1.59563	-1.72642	-1.5346	-1.56947	-1.40381	-1.22942	-1.06376	-0.38365	-0.340053
231.16	-2.56348	-2.01416	-2.61579	-3.87137	-4.473005*	-2.83378	-2.42397	-2.11879	-1.65667	-1.25558	-1.31662	-1.09863	-1.16839	-1.50844	-1.56947	-1.73514	-1.5346	-1.58691	-1.44741	-1.2207	-0.976562	-0.470843	-0.217983
231.17	-2.5722	-2.06648	-2.5722	-3.88009	-4.490444*	-2.84249	-2.40653	-2.14495	-1.64795	-1.28174	-1.36021	-1.18583	-1.21198	-1.47356	-1.56947	-1.77002	-1.54332	-1.58691	-1.43869	-1.13351	-0.994001	-0.488281	-0.305176
231.18	-2.58092	-2.12751	-2.64195	-3.88009	-4.420689*	-2.90353	-2.29318	-2.17983	-1.7177	-1.29918	-1.34277	-1.2207	-1.28174	-1.45612	-1.52588	-1.68283	-1.58691	-1.59563	-1.37765	-1.06376	-1.05504	-0.514439	-0.340053
231.19	-2.45885	-2.14495	-2.68555	-3.91497	-4.359654*	-2.7989	-2.31934	-2.12751	-1.7177	-1.31662	-1.29918	-1.32533	-1.33405	-1.36021	-1.41253	-1.63051	-1.54332	-1.58691	-1.28174	-1.15095	-1.04632	-0.584194	-0.340053
231.2	-2.485	-2.15367	-2.67683	-3.87137	-4.377093*	-2.72914	-2.38909	-2.05776	-1.74386	-1.36021	-1.29046	-1.28174	-1.2643	-1.27302	-1.45612	-1.63923	-1.56947	-1.50844	-1.29046	-1.15967	-1.00272	-0.601632	-0.340053
231.21	-2.49372	-2.09263	-2.68555	-3.85393	-4.333496*	-2.78146	-2.41525	-2.11879	-1.67411	-1.34277	-1.21198	-1.20326	-1.20326	-1.29918	-1.46484	-1.58691	-1.63923	-1.54332	-1.35149	-1.15095	-0.994001	-0.558036	-0.279018
231.22	-2.45885	-2.11007	-2.62451	-3.94985	-4.289899*	-2.79018	-2.41525	-2.11879	-1.59563	-1.25558	-1.18583	-1.25558	-1.23814	-1.32533	-1.47356	-1.59563	-1.65667	-1.56076	-1.36021	-1.16839	-0.88065	-0.584194	-0.165667
231.23	-2.44141	-2.17111	-2.49372	-3.99344	-4.272461*	-2.79018	-2.44141	-2.08392	-1.64795	-1.31662	-1.24686	-1.23814	-1.23814	-1.34277	-1.51716	-1.56947	-1.67411	-1.63051	-1.40381	-1.13351	-0.837054	-0.610352	-0.183106
231.24	-2.39781	-2.16239	-2.56348	-4.05448	-4.167829*	-2.76402	-2.39781	-2.11879	-1.69155	-1.35149	-1.28174	-1.18583	-1.25558	-1.35149	-1.43869	-1.46484	-1.66539	-1.68283	-1.36021	-1.08991	-0.863212	-0.619071	-0.13079
[truncated: 2,371 more rows]

[truncated: 100 more sheets: Figure 2F DIO , Figure 2F Nox2-KO, Figure 2F DIO Nox2-KO, Figure 2F stats, Figure 2H, Figure 2I, Figure 2J, Figure 3, Figure 3C, Figure 3D, Figure 3E, Figure 3F, Figure 3G, Figure 3H, Figure 4A, Figure 4B, Figure 4C, Figure 4D, Figure 4E, Figure 4F …]
